# Supplementary material for: The Legionella pneumophila effector SidL is an adenylyltransferase that modifies the glycolytic intermediate 3-phosphoglycerate
Source: Mol Cell. Author manuscript; Available in PMC 2026 Aug 3. (PMC13431035; doi:10.1016/j.molcel.2026.07.007)
Supplement: 2 — Table S1. Sequence Annotation and Similarity Network Scores. Related to Figs. 2G-H and S1. [file NIHMS2196818-supplement-2.tre]

(('MBE1323808.1__Ssp__membrane':0.92575,'QDI91004.1__Shal__membrane':1.78311)0.844:0.33203,(('QCZ94597.1__Sioc__membrane':0.89608,('QSR15781.1__Nosp__membrane':0.84515,('MEF8981232.1__Thsp__membrane':0.37041,('WED67292.1__Slom__membrane':0.55178,'MBV9491333.1__Vbac__membrane':0.72896)0.327:0.12068)0.834:0.14591)0.685:0.14701)0.755:0.2471,('MFH7241304.1__Spsp__membrane':1.13771,('MBH1743303.1__Smal__membrane':0.27401,'QIL20961.1__Thsp__membrane':0.39387)0.961:0.47137)0.938:0.4556)0.699:0.13028,(((((('QVQ51002.1__Sali__membrane':1.21973,('ACU72309.1__Caci__membrane':0.50148,('UBI39205.1__Smob__membrane':1.31396,'XBO45429.1__Pesp__membrane':1.03653)0.228:0.22351)0.074:0.10157)0.822:0.19915,'WNV73637.1__Gesp__membrane':0.77883)0.599:0.21915,(('AVZ75604.1__Slun__membrane':0.21423,('QNE74652.1__Sfin__membrane':0.31345,'QES19532.1__Sven__membrane':0.42435)0.279:0.0549)1:1.04227,('ABK52384.1__Acel__membrane':0.90502,'QYX38663.1__Nosp__membrane':1.68116)0.082:0.30882)0.916:0.35878)0.221:0.18032,((('QNK69670.1__Vasp__membrane':0.49122,'QHE87252.1__Hysp__membrane':0.63899)0.983:0.44788,('BCT74690.1__Scyc__membrane':0.9791,('QCP14057.1__Pumb__membrane':0.26462,'UGQ47835.1__Mend__membrane':0.34754)0.998:0.74255)0.852:0.19868)0.515:0.05951,'AGU53826.1__Vpar__membrane':1.36968)0.891:0.18373)0.846:0.16162,((('AGB26576.1__Mysp__membrane':0.83848,'UFN43345.1__Nokc__membrane':1.07305)0.968:0.6042,('AUX08708.1__Hdes__membrane':1.37227,'HIU27464.1__CFim__membrane':0.98119)0.243:0.14993)0.855:0.177,('QUT03918.1__Sphe__membrane':0.99634,((((('ULT58082.1__Ndre__membrane':1.20397,'WGT67602.1__cend__membrane':1.71766)0.881:0.33132,(('ABB14572.1__Chyd__membrane':1.05656,('AFY57759.1__Risp__membrane':0.44518,('BAZ05222.1__Casp__membrane':0.87803,'MBW4575222.1____membrane':0.29129)0.866:0.19692)0.956:0.35948)0.529:0.17827,(('ARD49682.1__Spsp__membrane':0.89498,('AMV23734.1__Gesp__membrane':1.30374,'WRO23556.1__Mfer__membrane':0.49639)0.279:0.16665)0:0.18678,('HEY0656537.1__Chsp__membrane':0.70225,'MEQ8472022.1__Masp__membrane':0.90019)0.939:0.28877)0.235:0.07588)0.216:0.0694)0.362:0.08796,('HTN21778.1__Pesp__membrane':1.3594,('BFK72729.1__Fint__membrane':1.1233,('BCZ19288.1__Hgas__membrane':1.15148,('WPC18675.1__Pino__membrane':0.64217,'AVK62116.1__Lasp__membrane':1.11198)0.934:0.33966)0.857:0.16519)0.113:0.12142)0.884:0.31211)0.684:0.04616,'AGY81155.1__Cinh__membrane':1.18705)0.839:0.10315,'ANK62682.1__Lbac__membrane':1.04188)0.785:0.11107)0.75:0.06538)0.293:0.03701)0.819:0.07377,((('UQN28030.1__Bkim__membrane':0.57947,('UQF79940.1__Agra__membrane':0.91636,'WPX12510.1__Crsp__membrane':0.64487)0.895:0.33817)0.996:0.85203,((('UTI63389.1__Pant__membrane':0.99925,'BCX03814.1__CRos__membrane':1.22711)0.707:0.21997,'APT90537.1__Csph__membrane':1.58243)0.241:0.1206,'QKJ20605.1__Mhom__membrane':1.83576)0.606:0.05032)0.82:0.19516,((((('ANB19349.1__Dkor__membrane':1.07227,'CAZ86257.1__Tmel__membrane':2.07033)0.755:0.35814,(('ABZ95592.1__Lbif__membrane':1.7014,(('KDO35430.1__Spar__membrane':1.40545,(('ESN97052.1__Hrob__membrane':1.03626,('XP_002741585.1__Skow__membrane':1.55404,'XP_018668488.1__Cint__membrane':0.75566)0.118:0.11221)0.933:0.31178,(('CUG88794.1__Bsal__membrane':0.94933,('KAK3270555.1__Ctet__membrane':0.83733,'CAE2349559.1__Cpar__membrane':0.85866)0.948:0.36637)0.716:0.1215,((('KNC97530.1__Spun__membrane':0.52844,(('KAH8941532.1__Sfal__membrane':0.52812,'GAQ84954.1__Knit__membrane':0.53947)0.633:0.11036,'GAQ84957.1__Knit__membrane':0.93955)0.833:0.26564)0.305:0.07817,('KAI7874068.1__Lhya__membrane':0.47809,'CAK9786229.1__Cole__membrane':0.59252)0.943:0.19255)0.667:0.17332,(('KAG2020868.1__Ccin__membrane':1.44508,'KAL0486475.1__Akon__membrane':1.33266)0.332:0.14654,'OHS96115.1__Tfoe__membrane':1.31819)0.511:0.10671)0.858:0.14175)0.947:0.28985)0.446:0.02816)0.862:0.36964,'KAL3199092.1__Rmic__membrane':1.56247)0.956:0.62504)0.747:0.18368,(('MDZ4391636.1__Cysp__membrane':1.28314,'ART80773.1__Oavi__membrane':1.86857)0.841:0.3193,('HIT53377.1__CFim__membrane':1.98425,'QQL44979.1__Soce__membrane':1.43441)0.716:0.26698)0.877:0.2862)0.51:0.05515)0.855:0.16458,('QNR24030.1__Chyd__membrane':0.72944,'BDS13818.1__Aang__membrane':1.41698)0.985:0.66572)0.827:0.15642,(((('UTA69262.1__Emsp__membrane':0.53099,'UAY51249.1__Falb__membrane':0.81351)0.696:0.07896,(('QEC80096.1__Mgin__membrane':0.68902,'MFA6056861.1__Tasp__membrane':0.51017)0.814:0.14348,(('WOZ82028.1__Shom__diffusible':0.93207,(('MBO8475230.1__CCry__diffusible':0.6094,('UAY55302.1__Ater__diffusible':0.58001,('HEY9048501.1__Ohsp__diffusible':0.51512,'QKG52406.1__Hysp__diffusible':0.5359)0.438:0.14135)0.975:0.37175)0.48:0.18452,((('HIT46245.1__CCry__diffusible':0.82312,('WET66810.1__Spsp__diffusible':0.78593,'AFL96288.1__Orhi__diffusible':0.5348)0.777:0.18296)0.445:0.13715,'UOE36624.1__Hmon__diffusible':0.87551)0:0.03586,((((((('SPF54789.1__CSul__diffusible':1.52413,'RFT15109.1__CSac__diffusible':0.81543)0.865:0.27754,('HUU38164.1__CDes__diffusible':0.67671,'AEV97141.1__Nkor__diffusible':1.02322)0.124:0.0659)0.872:0.22139,'WEK36312.1__CPse__diffusible':0.89078)0.774:0.21452,('HWV70397.1__Pssp__diffusible':0.81897,('ALJ03829.1__Palg__diffusible':0.30195,'UBZ05634.1__Smis__diffusible':0.42028)0.996:0.64105)0.978:0.57897)0.261:0.14114,'ACD89903.1__Clim__diffusible':1.00086)0.558:0.02613,(('BBE16749.1__Anit__diffusible':0.29209,'HKJ44082.1__Susp__diffusible':0.52978)0.921:0.30186,('HZM70147.1__CCry__diffusible':1.02268,'AQT70221.1__Alus__diffusible':1.41374)0.883:0.47143)0.639:0.09998)0.763:0.1788,('AWV90598.1__Bsed__diffusible':1.31299,('BDC96808.1__Tsac__diffusible':1.12401,'APG04161.1__Lrhi__diffusible':1.47272)0.051:0.15755)0.927:0.51321)0.958:0.58545)0.673:0.08553)0.208:0.14897)0.568:0.32224,'AUC77309.1__Olsp__diffusible':0.86124)0.993:0.59692)0.854:0.19663)1:0.80297,('AQA17441.1__Hjap__membrane':0.79118,('QLE84077.1__Shsp__membrane':0.43025,'ACA84829.1__Swoo__membrane':0.47498)0.992:0.58642)0.975:0.49756)0.547:0.10723,((((((('WEO72973.1__Avit__diffusible':0.33796,('SOE46698.1__Odio__diffusible':0.87517,'WQG64959.1__Ctes__diffusible':0.91754)0.865:0.23635)0.956:0.27749,((('CAD6005835.1__Agsp__diffusible':0.35341,'URZ01640.1__Cfel__diffusible':0.19235)0.487:0.01938,'UQS86141.1__Nspu__diffusible':0.61922)0.716:0.05907,(('AFD26932.1__Dgob__diffusible':0.31273,('WWM65007.1__Pben__diffusible':0.35065,'WFS09876.1__Mesp__diffusible':0.19496)0.482:0.05021)0.507:0.05408,'QNF28623.1__Mesp__diffusible':0.82592)0.221:0.05988)0.123:0.00393)0.994:1.00991,(('7f17_C.pdb__diffusible':0.72681,'BCD84496.1__Psol__diffusible':0.40061)0.944:0.32564,((('BEP92628.1__Acsp__diffusible':0.79631,('QJP12478.1__Stsp__diffusible':0.36638,('AYD00758.1__Nesp__diffusible':0.43334,'QIG52247.1__Nosp__diffusible':0.58249)0.846:0.11923)0.421:0.1049)0.951:0.22962,((('MBQ9275652.1__Susp__diffusible':1.10544,(('2ipb_D.pdb__diffusible':0.02109,'2a96_B.pdb__diffusible':0.0543)0.993:0.55738,('EFW3693460.1__Bbac__diffusible':0.26541,'MCD8393408.1__Thio__diffusible':0.6001)0.83:0.26531)0.895:0.30859)0.873:0.20963,((('QNJ23030.1__Sysp__diffusible':0.66461,'ADV25909.1__Psuw__diffusible':0.39644)0.953:0.21676,'MCM0031414.1__Slim__diffusible':1.1903)0.108:0.07016,(('ACL58629.1__Mnod__diffusible':0.4888,'QQQ18051.1__Bvit__diffusible':1.74942)0.617:0.01603,('AVQ03799.1__Cseg__diffusible':0.58697,'ATE67019.1__Rdic__diffusible':0.60894)0.824:0.15223)0.932:0.16609)0.738:0.06063)0.997:0.4754,('WP_201066193.1__Ebac__diffusible':1.02449,'KAF0153166.1__Sfle__diffusible':0.94105)0.92:0.28982)0.7:0.08974)0.63:0.05531,(('AYJ85636.1__Spae__diffusible':0.625,('QHN02116.1__Grsp__diffusible':0.18365,('ADV82360.1__Tsaa__diffusible':0.38308,'QEE26582.1__Talb__diffusible':0.3308)0.105:0.05869)0.955:0.33068)0.967:0.31599,('ULU25685.1__Dter__diffusible':1.07319,('MDR3671549.1__Hosp__diffusible':0.20491,'ABM79566.1__Pmar__diffusible':1.2886)0.981:0.53632)0.848:0.17305)0.454:0.17595)0.819:0.15527)0:0.14724)0.994:1.16418,(((((((((('AGY59762.1__Gkil__novelfam2':0.17648,'QPD03523.1__CNit__novelfam2':0.24866)0.818:0.04487,('MBK6770128.1__CAve__novelfam2':0.09133,'MBK8539870.1__CEpi__novelfam2':0.15699)0.951:0.08866)0.875:0.03729,(('HLJ87136.1__CAng__novelfam2':0.27283,'NDQ58350.1__Acsp__novelfam2':0.12479)0.983:0.1326,'MCK9385700.1__Nesp__novelfam2':0.1625)0.721:0.01672)0.854:0.04591,(((('QEY17151.1__Cesp__novelfam2':0.08361,'MBW4467548.1____novelfam2':0.25001)0.998:0.21668,'QDT03112.1__Rlac__novelfam2':0.24146)0.724:0.05049,('QFP77893.1__Desp__novelfam2':0.17274,((((('WXC17864.1__Spsp__novelfam2':0.09211,'MEO8416735.1__Gisp__novelfam2':0.1628)0.987:0.11375,'OSX75988.1__Pumb__novelfam2':0.10737)0.327:0.04008,('NET02529.1__Spsp__novelfam2':0.07416,'MEN8801753.1__Thsp__novelfam2':0.06121)0.678:0.05311)0.923:0.07331,('MDJ0900610.1__Xesp__novelfam2':0.10941,('QUY41206.1__Amar__novelfam2':0.16109,('AEF02462.1__Anap__novelfam2':0.1573,'APZ51921.1__Saby__novelfam2':0.0512)0.198:0.01997)0.597:0.02264)0.894:0.04916)0.364:0.01994,(('XHO02569.1__Qisp__novelfam2':0.12768,('MCT4578644.1__Dosp__novelfam2':0.1686,'MEP5760692.1__Lisp__novelfam2':0.25539)0.973:0.18046)0.715:0.15994,'CDF34463.1__Ccri__novelfam2':0.00055)0.987:0.13362)0.866:0.08819)0.958:0.10669)0.852:0.03794,((('MEQ9670112.1____novelfam2':0.11366,(('QEG30618.1__Gobs__novelfam2':0.24223,'NJN19212.1__Ossp__novelfam2':0.06244)0.654:0.02001,'AKI99615.1__Agep__novelfam2':0.25737)0.85:0.03331)0.756:0.01259,('AGT84374.1__Amed__novelfam2':0.06684,'QQQ77998.1__Sasp__novelfam2':0.20459)0.978:0.11147)0.899:0.0358,(('XHF12791.1__Agep__novelfam2':0.02765,'HEU4557437.1__Losp__novelfam2':0.14038)0.999:0.21671,'USR00048.1__Saer__novelfam2':0.18934)0.785:0.05871)0.844:0.03156)0.88:0.07303)0.831:0.04305,('MCK9385703.1__Nesp__novelfam2':0.25486,'BBX47250.1__Mcoo__novelfam2':0.40416)0.457:0.09942)0.7:0.06262,('WCQ87613.1__Sosp__novelfam2':0.14447,('ABA24601.1__Tvar__novelfam2':0.25769,'QIR35820.1__Tosp__novelfam2':0.23381)0.923:0.11015)0.997:0.28187)0.225:0.03001,((('AKJ07129.1__Agep__novelfam2':0.17453,('WNG18074.1__Cfus__novelfam2':0.09135,'WNG15534.1__Cfus__novelfam2':0.03957)0.965:0.12522)0.992:0.27259,'ANL87060.1__Rpha__novelfam2':0.59059)0.821:0.09469,(('WML56170.1__Nesp__novelfam2':0.30241,(((('WBW99020.1__Ocsp__novelfam2':0.16302,('QGQ48741.1__Msed__novelfam2':0.06421,('AND38421.1__Coce__novelfam2':0.1099,'WHY74562.1__Fenc__novelfam2':0.10974)0.581:0.0238)0.867:0.04638)0.951:0.09768,((('CAE7217403.1__Sysp__novelfam2':0.15181,('KAG8457542.1__Dlut__novelfam2':0.17951,('KAJ1630391.1__Pasp__novelfam2':0.10085,'KAJ1631211.1__Pasp__novelfam2':0.0843)0.977:0.17433)0.827:0.06409)1:0.40457,'MDZ4154875.1____novelfam2':0.1516)0.858:0.08124,'WOI53410.1__Pasp__novelfam2':0.3138)0.427:0.07407)0.57:0.08017,('ACB51142.1__Csub__novelfam2':0.81904,'MEH6456724.1__Cosp__novelfam2':0.26908)0.844:0.09256)0.431:0.04628,'AVP97862.1__Aaff__novelfam2':0.3131)0.623:0.02729)0.845:0.04452,('AXG09235.1__Hrub__novelfam2':0.35163,'MEQ1593776.1__Casp__novelfam2':0.44515)0.655:0.08872)0.836:0.0529)0.848:0.04591)0.929:0.1288,('AWT47656.1__Sact__novelfam2':0.16846,'BCY08842.1__Acsp__novelfam2':0.13409)1:0.27661)0.728:0.05855,('WCQ91679.1__Sosp__novelfam2':0.56351,'PYP89784.1__CAng__novelfam2':0.47001)0.822:0.10431)1:1.51977,(('QAY77163.1__Spsp__haloperox':1.00349,(('MCP9490805.1__CSil__haloperox':0.78958,('AHG89368.1__Gkal__haloperox':0.44022,('MBC8156085.1__Fisp__haloperox':0.52891,'XHC28081.1__Mtra__haloperox':0.97128)0.95:0.38071)0.411:0.13743)0.942:0.30184,(((('ULQ56199.1__Friv__haloperox':0.38705,('XHC28081.12__Mtra__haloperox':0.40187,('QJW91229.1__Stae__haloperox':0.20023,'MBC8156085.12__Fisp__haloperox':0.19336)0.965:0.19902)0.544:0.11012)0.981:0.30689,(((((('MBP6385470.1__Pssp__haloperox':0.33234,'AWW00919.1__Alut__haloperox':0.2528)0.997:0.48574,'AXE20363.1__Rros__haloperox':0.70187)0.528:0.05207,(((((('ULQ57768.1__Friv__haloperox':0.84778,(((('8CXL_A__Stsp__haloperox':0.33949,('3W36_A__Stsp__haloperox':0.06626,'WST65949.1__Sxan__haloperox':0.12635)0.995:0.36818)0.988:0.33524,'KAJ9471189.1__Dpap__haloperox':0.27458)0.775:0.06472,(('MYC80109.1__Cesp__haloperox':0.47099,('MXZ92911.1__Cesp__haloperox':0.12119,'MYH04230.1__Cesp__haloperox':0.0818)0.916:0.16351)1:0.38442,'KAJ9448106.1__Dpap__haloperox':0.19574)0.649:0.12037)0.972:0.46877,((('OSX78053.1__Pumb__haloperox':0.73477,('OSX74746.1__Pumb__haloperox':0.29878,'OSX75703.1__Pumb__haloperox':0.61845)0.976:0.45275)0.797:0.26255,(((('KAI0559265.1__Gdom__haloperox':0.28452,'CDF36854.1__Ccri__haloperox':0.34766)0.887:0.08796,'KAI0562900.1__Gdom__haloperox':0.19447)0.87:0.12411,'KAI0561546.1__Gdom__haloperox':0.2681)1:0.4628,(('KAI0556537.1__Gdom__haloperox':0.55978,('KAI0567352.1__Gdom__haloperox':0.4702,('CDF38596.1__Ccri__haloperox':0.57447,'CDF35158.1__Ccri__haloperox':0.38499)0.683:0.1042)0.947:0.1983)0.847:0.13629,('GMH34935.1__Brsp__haloperox':0.04677,'GMH42577.1__Brsp__haloperox':0.07123)0.993:0.40695)0.982:0.37739)0.523:0.07213)0.946:0.24123,((('KAG8462896.1__Dlut__haloperox':0.55203,'EJK57824.1__Toce__haloperox':1.35845)0.715:0.13025,('CAK0908878.1__Pgla__haloperox':0.74497,('KAJ1628773.1__Pasp__haloperox':0.0572,'KAJ1640379.1__Pasp__haloperox':0.07502)0.999:0.8113)0.47:0.15037)0.917:0.20457,('CDF41387.1__Ccri__haloperox':0.675,('CBJ27471.1__Esil__haloperox':0.39456,'CBN74976.1__Esil__haloperox':0.29471)0.998:0.64184)0.859:0.19431)0.499:0.1754)0.273:0.19098)1:0.9543)0.703:0.0939,'QHT66202.1__Rros__haloperox':0.7268)0.513:0.15117,'QHT68071.1__Rros__haloperox':0.58726)0.425:0.08323,('ACT92852.1__Dfer__haloperox':0.37501,('QIP17850.1__Saur__haloperox':0.14853,'UON84967.1__Dche__haloperox':0.20518)0.891:0.15949)0.98:0.22479)0.964:0.17499,('UZR94411.1__Clit__haloperox':0.50115,(((('MCU0393715.1__Thsp__haloperox':0.28649,'ULQ53741.1__Fflu__haloperox':0.38455)0.932:0.12073,(('4USZ_A__Zgal__haloperox':0,'4CIT_A__Zgal__haloperox':0):0.12462,'EAR16940.1__Rbif__haloperox':0.27691)0.961:0.24138)0.023:0.05451,('AMQ57438.1__Asan__haloperox':0.28868,'TVP46091.1__Mosp__haloperox':0.20487)1:0.37558)0.627:0.04456,'HEX5153251.1__Pasp__haloperox':0.28375)0.735:0.04359)0.984:0.1696)0.829:0.05,(('WNO03773.1__Rmek__haloperox':0.58967,'MBK8138145.1__CFle__haloperox':0.50335)0.45:0.04976,(('AQG82654.1__Smon__haloperox':0.38596,'MEJ7680869.1__Sesp__haloperox':0.52601)0.897:0.13912,('MBK9124485.1__CFle__haloperox':0.29614,'MBK8024686.1__CFle__haloperox':0.23475)0.791:0.11857)0.482:0.09281)0.881:0.06085)0.856:0.0959)0.63:0.13205,'QLH30314.1__CPar__haloperox':1.14545)0.726:0.14713,(('WWM71729.1__Skai__haloperox':0.45599,(('MBK9983968.1__COpi__haloperox':0.42655,('EJK44026.1__Toce__haloperox':0.84903,'CAK6695582.1__Cusi__haloperox':0.37315)0.984:0.47995)0.477:0.04165,((('GAM27166.1__Asub__haloperox':0.24456,('EGG13836.1__Cfas__haloperox':0.22261,('KYR01523.1__Tlac__haloperox':0.31464,('KAF2075491.1__Pvio__haloperox':0.2399,'EGC35279.1__Dpur__haloperox':0.23022)0.136:0.05189)0.895:0.11121)0.909:0.09011)0.997:0.20743,(('MDF5722200.1__Rhsp__haloperox':0.22899,('WKX78416.1__Zlam__haloperox':0.16665,'AKA36120.1__Flut__haloperox':0.19087)0.996:0.37178)1:0.47733,(((((('BCX48674.1__Hhel__novelfam1':0.36815,('PAW87329.1__Pesp__novelfam1':0.35327,('MDZ4658001.1__Bysp__novelfam1':0.42007,(('UTA48361.1__Sisp__novelfam1':0.20533,((('HMQ61381.1__Flsp__novelfam1':0.14607,'MBK6737773.1__Hasp__novelfam1':0.15376)0.269:0.03827,('HMQ60372.1__Flsp__novelfam1':0.26456,('MEQ8474575.1__Masp__novelfam1':0.14691,'MBK8244103.1__CDef__novelfam1':0.24759)0.93:0.09889)0.671:0.00054)0.854:0.04524,(('ARU59319.1__Omes__novelfam1':0.09033,'ABD82252.1__Sdeg__novelfam1':0.18827)0.831:0.04099,(('WNC72298.1__Tpsy__novelfam1':0.23922,(('APY08943.1__Wisp__novelfam1':0.2142,'UZR97015.1__Clit__novelfam1':0.21446)0.923:0.08348,'WNJ19082.1__Posp__novelfam1':0.04618)0.891:0.0548)0.634:0.01413,(('TGG93088.1__Afel__novelfam1':0.04749,'TGG90886.1__Afel__novelfam1':0.0504)0.983:0.13778,'BCD99406.1__Mcel__novelfam1':0.17988)0.819:0.04549)0.899:0.04069)0.708:0.02725)0.705:0.05056)0.836:0.08607,('QHI35163.1__Kant__novelfam1':0.16792,'QIE60882.1__Rras__novelfam1':0.057)0.975:0.1594)0.993:0.27353)0.931:0.13326)0.819:0.08128)0.872:0.09681,('WED65342.1__Slom__novelfam1':0.23812,('AXV07985.1__Epac__novelfam1':0.29206,('AKU92392.1__Vinc__novelfam1':0.3335,('ULH14430.1__Desp__novelfam1':0.18107,'WDA59441.1__Daqu__novelfam1':0.13569)0.998:0.31844)0.605:0.11102)0.905:0.12314)0.424:0.09235)0.322:0.10555,('MCP4730870.1__Rosp__novelfam1':0.09887,'RPF90205.1__Rosp__novelfam1':0.05171)0.994:0.29548)0.89:0.164,'TVR19792.1__Nisp__novelfam1':0.15639)1:1.08028,(((((((('MBK8242830.1__CDef__haloperox':0.27411,('MEQ8471971.1__Masp__haloperox':0.162,('WMI65692.1__Aesp__haloperox':0.15611,('QBY03375.1__Thsp__haloperox':0.10138,('WNC67373.1__Tnan__haloperox':0.14016,'AOW78989.1__Cosp__haloperox':0.11191)0.091:0.06062)0.319:0.03587)0.914:0.08247)0.87:0.06959)0.416:0.01613,('QEY14229.1__Cesp__haloperox':0.20421,'XDA12200.1__Lesp__haloperox':0.13934)0.95:0.07767)0.879:0.02911,(((('QLG45940.1__Cagg__haloperox':0.16887,('UAB81401.1__Masp__haloperox':0.11221,'MAP54266.1__Alsp__haloperox':0.09924)0.834:0.04195)0.721:0.04523,'ASJ71219.1__Gant__haloperox':0.18855)0.522:0.03425,'NQZ08677.1__Alsp__haloperox':0.21771)0.861:0.06196,'MEP4789935.1____haloperox':0.14606)0.295:0.01774)0.795:0.0367,('QBA65488.1__Msol__haloperox':0.09832,'QCW99489.1__Asan__haloperox':0.14111)0.894:0.07493)0.865:0.09877,'AUC81697.1__Lasp__haloperox':0.56728)0.917:0.15476,'BCX47989.1__Hhel__haloperox':0.2443)0.919:0.13346,('HZM68923.1__CCry__haloperox':0.31499,'NEQ67469.1____haloperox':0.19821)0.838:0.08675)0.404:0.03772,('AKS43328.1__Wmar__haloperox':0.28983,('XCV38415.1__Mesp__haloperox':0.0963,'WNG36400.1__Avio__haloperox':0.28313)0.755:0.08364)0.656:0.12938)0.953:0.31484)0.915:0.32092,(('GMH35360.1__Brsp__haloperox':0.39076,'GMH41183.1__Brsp__haloperox':0.37339)0.963:0.31425,('ELR19377.1__Acas__haloperox':0.63554,'UQT54790.1__Sdur__haloperox':0.91213)0.212:0.14078)0.875:0.15318)0.648:0.0253)0.904:0.06883)0.824:0.05311,('MEQ8996912.1____haloperox':0.17007,('AXT63681.1__Aqsp__haloperox':0.40475,'ALA57029.1__Nmos__haloperox':0.40668)0.268:0.03211)0.802:0.06887)0.916:0.15049)0.854:0.10746)0.955:0.29431,'MCP9490805.12__CSil__haloperox':0.7228)0.942:0.22218)0.925:0.20035,(((((('MCU1243979.1__CAci__haloperox':0.46683,(('BCJ74633.1__Casp__haloperox':0.60043,'HYT14697.1__CNit__haloperox':1.00432)0.543:0.07355,(('WUS72515.1__Krsp__haloperox':0.59228,'WUE06782.1__Nosp__haloperox':0.57244)0.903:0.18762,('ARO87879.1__Nlac__haloperox':0.57922,'USA04837.1__Slyd__haloperox':0.66868)0.664:0.11967)0.257:0.09353)0.827:0.1254)0.808:0.08066,('GBG58947.1__Cbra__haloperox':1.00843,'CAE5709977.1__Gwit__haloperox':0.81261)0.926:0.331)0.424:0.04149,(((('AFY61916.1__Sysp__haloperox':0.17659,('NJP18774.1__Hysp__haloperox':0.42554,('QSV71974.1__Aflo__haloperox':0.08786,'WZB86042.1__Ocor__haloperox':0.09272)0.98:0.14875)0.62:0.05686)0.919:0.07879,(((((('WSH82967.1__Rber__haloperox':0.16691,'QEH32095.1__Agio__haloperox':0.31192)0.909:0.09933,'MEP4194774.1__Alsp__haloperox':0.55753)0.715:0.02951,((('XCW77721.1__Mesp__haloperox':0.11041,'XGK41261.1__Mlac__haloperox':0.11277)0.123:0.05445,('ABB74230.1__Nmul__haloperox':0.21271,'APW37322.1__Rkor__haloperox':0.3009)0.475:0.06669)0.976:0.16764,'UBU10885.1__Nger__haloperox':0.83675)0.439:0.04233)0.941:0.09011,(((('AFY57561.1__Risp__haloperox':0.3905,('MBW4563257.1____haloperox':0.50948,'NJL51647.1__Hysp__haloperox':0.33122)0.919:0.12409)0.915:0.14079,('NJM48382.1__Alsp__haloperox':0.10984,'MCU0527479.1__Elsp__haloperox':0.28586)0.838:0.08238)0.865:0.05002,'MBL1174603.1__Pasp__haloperox':0.35397)0.577:0.04541,'EFC36796.1__Ngru__haloperox':0.79129)0.839:0.09576)0.639:0.02953,'MBF2046975.1__Elsp__haloperox':0.34338)0:0.04115,('CAE5723151.1__Gwit__haloperox':0.8422,('KAG2009445.1__Ccin__haloperox':0.65028,'EAQ93054.1__Cglo__haloperox':0.41995)0.944:0.27152)0.959:0.27769)0.843:0.03545)0.866:0.06938,(('WRQ89534.1__Aaqu__haloperox':0.82751,'ASF47390.1__Mpsy__haloperox':0.90185)0.889:0.16813,'WPB86623.1__Sros__haloperox':0.44055)0.873:0.12619)0.482:0.0264,((((('PNW85234.1__Crei__haloperox':0.3776,'EFJ52794.1__Vcar__haloperox':0.41681)0.979:0.36101,('KIZ04789.1__Mneg__haloperox':0.54743,('WIA40182.1__Tobl__haloperox':0.70286,'KIZ03686.1__Mneg__haloperox':0.40934)0.956:0.363)0.055:0.07982)0.753:0.06261,('PNW74107.1__Crei__haloperox':0.2011,'PNW74108.1__Crei__haloperox':0.35884)0.999:0.51161)0.935:0.17371,'EFN50916.1__Cvar__haloperox':0.73738)0.744:0.12342,('GAQ78974.1__Knit__haloperox':0.43975,(('KAK9917096.1__Csub__haloperox':0.51673,('KAK9903945.1__Csub__haloperox':0.48359,'KAA6419324.1__Trsp__haloperox':0.60033)0.851:0.16707)0.555:0.06642,('KAJ7534611.1__Dcom__haloperox':0.56903,'XP_024360198.1__Ppat__haloperox':0.29809)0.959:0.26165)0.814:0.06444)0.704:0.06203)0.994:0.22311)0.688:0.03961)0.391:0.05091,(('QBR92332.1__Neur__haloperox':0.75801,'UUZ61366.1__Nosp__haloperox':0.35958)1:0.60859,('ASM75447.1__Ppse__haloperox':0.37033,('HET8735163.1__Prsp__haloperox':0.29148,'QHT68874.1__Rros__haloperox':0.26037)0.941:0.16501)0.99:0.29153)0.659:0.04868)0.755:0.05201,((('WEO99171.1__Stsp__haloperox':0.03616,'WEO92817.1__Stsp__haloperox':0.15921)0.998:0.3265,('OLB45702.1__Ktsp__haloperox':0.22549,'BCB76691.1__Pfla__haloperox':0.32188)0.142:0.12534)0.992:0.3341,('AMY07700.1__Lpra__haloperox':0.40057,'AMY08369.1__Lpra__haloperox':0.52161)0.962:0.21105)0.853:0.09666)0.852:0.04818,((('CEO99942.1__Pbra__haloperox':1.1274,'AQZ70342.1__Cpar__haloperox':0.4303)0.751:0.30544,((('APT30222.1__Mphy__haloperox':0.46838,('HZM70795.1__CCry__haloperox':0.12659,'QNA87655.1__Masp__haloperox':0.41698)0.923:0.14687)0.791:0.09103,(('CAF1614509.1__Aric__haloperox':0.40005,'XBH07056.1__Sisp__haloperox':0.37566)0.839:0.1341,(((('1IDU_A__Cina__haloperox':0,'3BB0_A__Cina__haloperox':0):0.08328,'EMD95609.1__Bmay__haloperox':0.0278)1:0.58801,('MBW4650752.1____haloperox':0,'MBW4650752.12____haloperox':0):0.60917)0.285:0.12616,('MBW4500456.1____haloperox':0.50163,'KAI0558688.1__Gdom__haloperox':0.88134)0.895:0.24409)0.232:0.12379)0.646:0.02049)0.808:0.06022,'CAL75160.1__Brsp__haloperox':0.79178)0.883:0.09353)0.797:0.0555,('XBH17419.1__Tesp__haloperox':0.74092,('EWM25618.1__Ngad__haloperox':0,'EWM25618.12__Ngad__haloperox':0):0.86972)0.87:0.17151)0.882:0.14653)0.944:0.1881)0.98:0.35189)0.899:0.14995,(('AYF54877.1__Cnov__haloperox':0.77539,('QHZ45572.1__Basp__haloperox':0.33942,('WLR48721.1__Hlit__haloperox':0.27532,('QOY38368.1__Aiso__haloperox':0.35852,'QED46121.1__Cdaf__haloperox':0.43322)0.28:0.11388)0.829:0.07351)0.927:0.23569)0.904:0.21628,(('ADD28509.1__Mrub__haloperox':0.42804,'UQN06663.1__Desp__haloperox':0.59777)0.968:0.34629,'QIA22306.1__Mesp__haloperox':0.91087)0.723:0.08334)0.879:0.14263)0.498:0.08677,'AHG89368.12__Gkal__haloperox':0.62406)0.892:0.22806)0.847:0.18141)0.814:0.34876,'QFS43449.1__Nsph__haloperox':0.70271)0.945:0.7186)0.484:0.18657)0.822:0.31112,(((('WP_228559113.1__Cpin__E-RE':1.09624,('WP_184927115.1__Sspe__E-RE':1.12131,(('WP_076472180.1__Mavi__E-RE':0.32504,('WP_207954897.1__Selo__E-RE':0.29444,('WP_220145749.1__Ahul__E-RE':0.00054,'WP_208466955.1__Afla__E-RE':0.07684)1:0.39909)0.816:0.1221)0.883:0.11609,('WP_194908034.1__Crub__E-RE':0.66025,'WP_020523139.1__Ckor__E-RE':0.39285)0.887:0.14516)0.855:0.15853)0.773:0.08202)0.838:0.09625,((('WP_143023026.13__Ljia__E-RE':0.56334,'WP_185007962.12__Ccry__E-RE':0.25781)1:1.10446,(('WP_185007962.1__Ccry__E-RE':0.61984,('WP_143023026.12__Ljia__E-RE':0.35376,'AUI60345.1__Amsp__E-RE':0.62447)0.106:0.05724)0.99:0.24609,(('GHF63766.1__Kxan__E-RE':0.26526,'GHF63766.12__Kxan__E-RE':0.57023)0.995:0.43846,(('WP_176573674.1__Scha__E-RE':0.10895,'WP_062724503.1__Scae__E-RE':0.11546)0.895:0.06025,(('WP_184867996.1__Kkof__E-RE':0.17283,('WP_176573674.12__Scha__E-RE':0.22562,('WP_176573674.13__Scha__E-RE':0.1397,'WP_062724503.12__Scae__E-RE':0.11903)0.975:0.17313)0.845:0.09894)0.86:0.05074,('WP_187828277.12__Stsp__E-RE':0.09629,'WP_187828277.1__Stsp__E-RE':0.17917)0.419:0.01291)0.67:0.02049)0.991:0.28765)0.372:0.09193)0.093:0.00623)0.973:0.1834,(((((('RPK33344.1__Stsp__E-RE':0.50528,'WP_224734217.1__Stsp__E-RE':0.27364)0.979:0.26707,('WP_164293903.1__Stsp__E-RE':0.36798,'WP_191291025.1__Kher__E-RE':0.55151)0.703:0.14417)0.965:0.24745,('GIM83508.1__Wcon__E-RE':0.68885,('WP_092544441.1__Ader__E-RE':0.71966,('WP_092544441.12__Ader__E-RE':0.46128,'WP_092544441.13__Ader__E-RE':0.48947)0.973:0.4143)0.145:0.21657)0.778:0.10693)0.051:0.1128,(((('WP_063051565.1__Nart__E-RE':0.04382,('WP_195150636.1__Nabs__E-RE':0.02804,'WP_040865013.1__Nexa__E-RE':0.038)0.415:0.01906)0.909:0.09016,('WP_229719139.1__Njin__E-RE':0.15604,'WP_195104030.1__Nbla__E-RE':0.28834)0.909:0.08803)0.997:0.33565,((('WP_209883991.1__Ngoo__E-RE':0.30164,('WP_217998116.1__Npau__E-RE':0.42419,(('WP_233067175.1__Ngip__E-RE':0.02996,'MBF6164446.1____E-RE':0.00055)0.904:0.05878,('WP_223519765.1__Nast__E-RE':0.03398,'WP_195085113.1__Nbei__E-RE':0.03491)0.907:0.06396)0.998:0.31416)0.815:0.07679)0.762:0.02287,(('MBY8862744.1__Ncof__E-RE':0.33622,('WP_157186838.1__Njia__E-RE':0.32673,'WP_169816197.1__Nmiy__E-RE':0.3869)0.995:0.33639)0.988:0.28093,('WP_033243500.1__Ncar__E-RE':0.38228,('WP_189094590.1__Njin__E-RE':0.03687,'WP_157120636.1__Nfus__E-RE':0.10242)1:0.39864)0.661:0.0535)0.897:0.05095)0.562:0.06165,'MBF6245340.1__Nele__E-RE':0.79346)0.153:0.06348)0.999:0.58719,('WP_139333522.1__Mysp__E-RE':1.03432,'MBO0868331.1__Mbac__E-RE':0.42816)0.827:0.33323)0.893:0.2269)0.877:0.14676,('GHF70288.1__Smas__E-RE':0.65377,(('WP_157437498.12__Asub__E-RE':0.1683,'WP_157437498.13__Asub__E-RE':0.11739)0.343:0.031,('WP_199514950.1__Nfla__E-RE':0.96554,('WP_157437498.1__Asub__E-RE':0.28687,'WP_157437498.14__Asub__E-RE':0.30656)0.817:0.08541)0.324:0.10586)0.972:0.27638)0.886:0.12085)0.373:0.07186,(('WP_030749694.1__Stsp__E-RE':0.3034,'GGT09210.1__Sgri__E-RE':0.5416)0.992:0.35207,(('MCA9663365.1__Mbac__E-RE':0.24577,(('WP_081415679.1__Alat__E-RE':0.36611,'WP_082086998.1__Tpur__E-RE':0.19007)0.916:0.12068,'NOY85385.1__CMan__E-RE':0.50856)0.912:0.13965)0.905:0.15158,'WP_235453348.1__Soli__E-RE':0.37881)0.933:0.17902)0.949:0.22616)0.476:0.04249)0.846:0.06633)0.808:0.2299,(('NWJ98122.1__CChl__E-RE':1.21533,('HHF67744.1____E-RE':0.90024,('ACY13938.1__Hoch__E-RE':0.57096,'MCA9515409.1__Mbac__E-RE':1.18251)0.93:0.42279)0.962:0.55926)0.635:0.23912,(('WP_064674867.1__Pfae__E-RE':1.27619,'WP_146360957.1__Ltib__E-RE':1.94086)0.867:0.48454,(((('WP_104860632.12__Stsp__E-RE':0.49024,('WP_215150352.1__Stsp__E-RE':0.45802,('WP_030748954.1__Sgri__E-RE':0.49294,'WP_150956130.1__Slut__E-RE':0.2115)0.747:0.13884)0.052:0.1143)0.673:0.10579,'WP_013659626.1__Mmed__E-RE':1.84883)0.947:0.41863,'WP_218202057.1__Kaur__E-RE':0.78808)0.413:0.16232,(((('WP_125190707.1__Stsp__E-RE':0.3782,'WP_109493407.1__Stsp__E-RE':0.32631)0.92:0.25671,('NUR03927.1__Stsp__E-RE':0.1016,'WP_062724503.13__Scae__E-RE':0.13699)1:0.96493)0.928:0.23914,(((('WP_205630345.1__Salb__E-RE':0.81173,(('WP_089508837.1__Stsp__E-RE':0.24967,('WP_145872336.1__Scap__E-RE':0.20565,('GGX85985.1__Smin__E-RE':0.00053,'WP_189215557.1__Srub__E-RE':0.00938)0.998:0.19766)0.406:0.07952)0.762:0.04622,('WP_206320748.1__Szin__E-RE':0.20959,(('WP_069169331.1__Sgri__E-RE':0.11048,('WP_014048946.1__uStr__E-RE':0.00055,'WP_129265998.1__Stsp__E-RE':0.01882)0.868:0.04536)0.867:0.04711,('WP_158072244.1__Stsp__E-RE':0.1513,('WP_203181823.1__Spra__E-RE':0.05417,('WP_103508633.1__Stsp__E-RE':0.00934,('WP_097982209.1__Stsp__E-RE':0.00055,('WP_089115074.1__Stsp__E-RE':0.00929,'WP_073821286.1__Stsp__E-RE':0.00055)0.853:0.00931)0.891:0.01886)0.993:0.11219)0.157:0.03467)0.741:0.02711)0.959:0.12391)0.97:0.18699)0.791:0.10747)0.982:0.28707,((((('WP_031049166.12__Stsp__E-RE':0.00948,(('WP_164367469.1__Sdia__E-RE':0,'WP_053662530.12__Stsp__E-RE':0):0.00054,('WP_228955141.12__Stsp__E-RE':0.00054,'EHN73308.1__Scoe__E-RE':0.00941)0.92:0.01885)0.336:0.00941)0.947:0.03803,(((('WP_224300894.12__Soli__E-RE':0,'WP_224337032.12__Soli__E-RE':0,'WP_224297694.12____E-RE':0,'WP_228123471.12__Soli__E-RE':0):0.00055,('WP_224305596.12__Soli__E-RE':0.01888,(('WP_224290179.12__Soli__E-RE':0,'WP_227730350.12__Stsp__E-RE':0,'WP_224228018.12__Soli__E-RE':0,'WP_224317876.11__Soli__E-RE':0,'WP_224327533.12__Soli__E-RE':0,'AOW86827.1__Soli__E-RE':0,'WP_224330513.12__Soli__E-RE':0,'WP_224220723.12__Soli__E-RE':0):0.00938,'WP_157852237.12__Soli__E-RE':0.00055)0.773:0.00935)0.796:0.00943)0:0.00054,'WP_195889001.12__Soli__E-RE':0.00929)0.91:0.01938,(('WP_210634967.12__Stsp__E-RE':0.00923,('WP_210908904.12__Stsp__E-RE':0.00919,(('WP_156702531.1__Stsp__E-RE':0,'WP_122215902.12__Stsp__E-RE':0,'WP_020700074.12__uStr__E-RE':0,'WP_109288664.12__Stsp__E-RE':0):0.00055,('GGQ83097.12__Sgri__E-RE':0,'GGT37486.12__Smat__E-RE':0,'WP_215213291.12____E-RE':0,'GGQ39819.12__Salt__E-RE':0,'WP_203551527.1__Aaci__E-RE':0):0.00918)0:0.00055)0:0.00055)0.966:0.03818,('WP_184761665.1__Salb__E-RE':0.02812,('GGV70838.1__Sgri__E-RE':0,'WP_167531711.1__Scap__E-RE':0):0.00055)0.961:0.0399)0.742:0.00826)0.759:0.00969)0.885:0.04427,('WP_099176583.1__uStr__E-RE':0.05499,('OON80017.1__Stsu__E-RE':0.09666,('WP_015579110.1__Stsp__E-RE':0.09908,'WP_173310638.1__Sful__E-RE':0.04054)0.832:0.0498)0.817:0.02916)0.822:0.05341)0.525:0.15731,(('WP_030704391.1__Sgri__E-RE':0,'WP_161184049.1__Stsp__E-RE':0):0.02614,(('WP_137231513.12__Stsp__E-RE':0,'WP_218784440.12__Stsp__E-RE':0):0.21335,(('GGY48304.1__Sanu__E-RE':0.028,'WP_228924198.1__Stsp__E-RE':0.00939)0.974:0.03874,((('WP_233289669.1__Smic__E-RE':0.00917,'WP_099127206.1__Stsp__E-RE':0.00055)1:0.00054,(('WP_202419380.1__Stsp__E-RE':0,'MXG29811.1__Stsp__E-RE':0):0.04336,'WP_225051771.1__Stsp__E-RE':0.04486)0.697:0.00518)0.846:0.00904,('WP_189527654.1__Ssin__E-RE':0.0244,(('WP_175451906.1__Stsp__E-RE':0,'WP_162888444.1__Scav__E-RE':0):0.00055,('WP_165274154.1__Stsp__E-RE':0.00912,'WP_032780375.1__uStr__E-RE':0.00925)0.842:0.00926)0.955:0.04257)0.844:0.01707)0.905:0.01886)0.79:0.00085)0.894:0.04903)0.819:0.05733)0.987:0.29693,('WP_158104656.1__Smil__E-RE':0.32378,(((('WP_020700074.1__uStr__E-RE':0.00055,'WP_210634967.1__Stsp__E-RE':0.00905)0.901:0.01873,(('GGQ83097.1__Sgri__E-RE':0,'GGT37486.1__Smat__E-RE':0,'WP_215213291.1__Stsp__E-RE':0,'WP_122215902.1__Stsp__E-RE':0,'GGQ39819.1__Salt__E-RE':0):0.00054,('WP_210908904.1__Stsp__E-RE':0,'WP_109288664.1__Stsp__E-RE':0):0.00916)0.782:0.00868)0.757:0.00866,((('WP_184761665.12__Salb__E-RE':0,'WP_167531711.12__Scap__E-RE':0):0.00936,'GGV70838.12__Sgri__E-RE':0.00903)0.991:0.09659,('WP_221354057.1__Sbei__E-RE':0.08038,('WP_137231513.1__Stsp__E-RE':0.01261,'WP_218784440.1__Stsp__E-RE':0.01624)0.776:0.02538)0.984:0.09228)0.874:0.04191)0.766:0.01188,(('WP_031049166.1__Stsp__E-RE':0.00055,'WP_053662530.1__Stsp__E-RE':0.00931)0:0.00054,('WP_228955141.1__Stsp__E-RE':0.02819,(('WP_224290179.1__Soli__E-RE':0,'WP_227730350.1__Stsp__E-RE':0,'WP_224228018.1__Soli__E-RE':0,'WP_224317876.1__Soli__E-RE':0,'QNF62191.1__Stsp__E-RE':0,'WP_224327533.1__Soli__E-RE':0,'WP_224330513.1__Soli__E-RE':0,'WP_157852237.1__Soli__E-RE':0,'WP_224220723.1__Soli__E-RE':0):0.00055,(('WP_224300894.1__Soli__E-RE':0,'WP_224337032.1__Soli__E-RE':0,'WP_224297694.1__Soli__E-RE':0,'WP_228123471.1__Soli__E-RE':0,'WP_195889001.1__Soli__E-RE':0):0.00055,'WP_224305596.1__Soli__E-RE':0.0093)0.925:0.01867)0.795:0.00929)0.813:0.00932)0.885:0.0342)0.987:0.23707)0.975:0.27623)0.957:0.20591)0.902:0.14021,(('WP_143061119.1__Ssha__E-RE':0.27443,('WP_093606444.1__Lway__E-RE':0.6112,'WP_143061119.12__Ssha__E-RE':0.22928)0.616:0.21163)1:0.64749,(('WP_030430374.1__Aalb__E-RE':0.30551,('WP_156755234.1__Apeg__E-RE':0.40084,'WP_110079923.1__Asph__E-RE':0.23748)0.996:0.35744)0.741:0.17844,('WP_229372028.12__Ubei__E-RE':0.31262,('WP_202989560.1__Plic__E-RE':0.50355,('WP_229372028.1__Ubei__E-RE':0.11739,('WP_229372028.13__Ubei__E-RE':0.07798,'WP_229372028.14__Ubei__E-RE':0.04162)0.952:0.16932)0.995:0.36968)0.833:0.15321)0.702:0.11039)0.923:0.16702)0.914:0.17248)0.78:0.06232,(('KPI14793.1__Abac__E-RE':0.35715,'WP_164278636.1__Srub__E-RE':0.47128)0.993:0.55918,(('WP_189817551.12__Soli__E-RE':0.25323,(('WP_071659486.1__Shum__E-RE':0.275,'WP_152885565.1__Sadu__E-RE':0.62905)0.791:0.10316,'WP_189817551.1__Soli__E-RE':0.379)0.734:0.08936)0.89:0.11025,'GHJ36961.1__Stsp__E-RE':0.26525)0.991:0.48848)0.941:0.27171)0.685:0.10634)0.557:0.09306,((('WP_189849426.12____E-RE':0.36317,('WP_185922057.1__Stsp__E-RE':0.28168,('WP_215150352.12__Stsp__E-RE':0.29323,'WP_219667575.1__Sbam__E-RE':0.13124)0.868:0.08493)0.92:0.12408)0.867:0.10167,('WP_104860632.1__Stsp__E-RE':0.15826,'WP_150956130.12__Slut__E-RE':0.14508)0.984:0.19139)0.249:0.06227,('WP_053641891.1__uStr__E-RE':0.01957,'WP_189849426.1__Somi__E-RE':0.01742)0.972:0.18834)1:0.57142)0.471:0.10165)0.923:0.38347)0.785:0.23227)0.679:0.29843)0.737:0.7511,(((('WP_110971992.1__Phua__MSHN2':0.23283,'WP_177124830.1__Pgin__MSHN2':0.06121)0.795:0.15631,(('WP_231461165.1__Caqu__MSHN2':0.5879,'WP_158833618.1__Pssp__MSHN2':0.55924)0.656:0.1841,'WP_058783551.1__Pory__MSHN2':0.43207)0.516:0.21154)0.992:1.6769,((('WP_024858993.1__Ralb__MSHN2':0.46915,'MBR6984965.1__Rusp__MSHN2':0.92156)0.959:0.77488,(('WP_138562894.1__Pphe__MSHN2':0.73808,('WP_074956950.1__Mful__MSHN2':0.34919,'WP_141643742.1__Mlla__MSHN2':0.6002)0.864:0.34921)0.989:0.74565,('WP_044562967.1__Azsp__MSHN2':0.73915,'WP_121769504.1__Cint__MSHN2':0.97364)0.186:0.17121)0.894:0.5953)0.99:1.34611,('WP_002626731.1__Cfus__MSHN2':0.59944,(((('WP_062161043.1__Chsp__MSHN2':0.63987,'HID99631.1__Tbac__MSHN2':0.61599)0.975:0.38022,('HBB34641.1__Cbac__MSHN2':1.31345,('MCB9233201.1__Bbac__MSHN2':0.78503,('WP_139836286.1__Raes__MSHN2':0.76688,'WP_197044927.1__Ocsp__MSHN2':1.75115)0.745:0.21002)0.029:0.08706)0.862:0.17725)0.607:0.05609,((('WP_148215856.1__Amar__MSHN2':0.29774,'WP_190751761.1__Nosp__MSHN2':0.67955)1:0.8354,(('WP_125369602.1__Cfar__MSHN2':0.53404,('WP_095194995.1__Pssp__MSHN2':0.5297,'WP_077573417.1__P__MSHN2':0.45967)0.637:0.24436)0.996:0.84856,'WP_158206868.1__Pfla__MSHN2':0.89506)0.923:0.37985)0.563:0.11166,('WP_043396846.1__Avio__MSHN2':1.0321,((('BAZ08736.1__Casp__MSHN2':0.79104,(('MCC4595934.1____MSHN2':0.21839,('WP_186192156.1__Bgla__MSHN2':0.13908,'WP_010111060.1__Bokl__MSHN2':0.08259)0.851:0.19098)0.994:0.62231,('WP_153472299.1__Skan__MSHN2':0.29248,(('WP_099054007.1__Sgri__MSHN2':0.21565,('WP_210932517.1__Stsp__MSHN2':0.1355,'WP_198422736.1__Sroc__MSHN2':0.19738)0.913:0.13009)0.987:0.27107,'WP_157537555.1__Kaza__MSHN2':0.34278)0.277:0.13332)0.982:0.54565)0.611:0.26454)0.984:0.63,'GGL18668.1__Cgel__MSHN2':0.42294)0.938:0.39423,'AKJ27208.1__Cbre__MSHN2':0.54987)0.959:0.37329)0.625:0.03287)0.803:0.14417)0.736:0.16904,((((('WP_066574553.1__Clsp__MSHN2':0.55753,('WP_210798528.1__Post__MSHN2':0.29952,('TAM98335.1__Cbac__MSHN2':0.272,'KAF1687883.1__Pbro__MSHN2':0.69436)0.975:0.32635)0.705:0.06335)0.797:0.12015,'NEQ80442.1__Mosp__MSHN2':0.45664)1:0.72555,(('WP_158717103.1__Stsp__MSHN2':0.40247,('WP_164883259.1__Sten__MSHN2':0.15914,'THA30929.1__Stsp__MSHN2':0.21546)0.965:0.21453)0.892:0.12905,('WP_051571466.1__Carv__MSHN2':0.39671,('EDY53351.1__Scla__MSHN2':0.32397,('WP_184479275.1__Sglo__MSHN2':0.40678,'WP_169395939.1__Pxin__MSHN2':0.31171)0.584:0.07361)0.934:0.14821)0.979:0.21432)0.875:0.11803)0.827:0.07647,(('PPS90794.1__Stsp__MSHN2':0.485,('WP_079054392.1__Sgra__MSHN2':0.33254,('WP_218957504.1__Stsp__MSHN2':0.27794,(('WP_216724500.1__Stsp__MSHN2':0.20779,'WP_219442712.1__Sobl__MSHN2':0.24387)0.887:0.09333,('GHF12469.1__Sspi__MSHN2':0.19549,('GHB12368.1__Scla__MSHN2':0.21617,'AXG76942.1__Spal__MSHN2':0.3241)0.97:0.18814)0.349:0.03741)0.729:0.10888)0.914:0.14098)0.359:0.12126)0.986:0.2522,('WP_207810151.1__Stsp__MSHN2':0.3687,'WP_063741591.1__Ssyr__MSHN2':0.47122)0.792:0.0671)0.865:0.07408)0.776:0.07951,('WP_145673640.1__Cpol__MSHN2':0.31565,('MBU1310494.1__Gbac__MSHN2':0.14892,'MBI3134469.1__Bbac__MSHN2':0.33655)0.989:0.33755)0.985:0.35812)0.981:0.34117)0.585:0.18289)0.789:0.18293)0.753:0.26333)0.95:0.96407,(((('WP_150663621.1__Pcom__MSHN3':0.76069,('NRA90249.1__Sbac__MSHN3':0.30188,(('WP_217943206.1__Dvio__MSHN3':0.59921,'MBK82699.1__Gbac__MSHN3':1.494)0.769:0.29981,'MBS0606350.1____MSHN3':0.3164)0.418:0.12993)0.831:0.19809)0.99:0.50182,((('WP_231163796.1__Cvac__MSHN3':0.21839,('WP_060296244.1__Bubo__MSHN3':0.18584,'WP_060074169.1__Bubo__MSHN3':0.25038)0.662:0.05937)0.842:0.12708,('WP_052955391.1__Ehor__MSHN3':0.43334,('WP_112878180.1__uPho__MSHN3':0.31578,'AZC38218.1__Pchl__MSHN3':0.10343)0.966:0.23837)0.973:0.2962)0.423:0.07779,(('WP_017111238.1__Vtas__MSHN3':0.0808,'WP_077752770.1__Spsy__MSHN3':0.12882)1:0.36705,('WP_215781988.1__Pasp__MSHN3':0.28909,(('AAK28544.1__Ypse__MSHN3':0.12079,('PRW96296.1__Pfra__MSHN3':0.12421,(('WP_079302164.1__Poga__MSHN3':0.04707,'WP_092472836.1__Pssp__MSHN3':0.07573)0.915:0.04797,('WP_019689508.1__Pflu__MSHN3':0.01891,('WP_124379057.1__Psyn__MSHN3':0.07519,'WP_232018463.1__Pchl__MSHN3':0.00913)0.786:0.00922)0.905:0.00054)0.603:0.01841)0.768:0.01449)0.422:0.02222,('WP_197864173.1__Pput__MSHN3':0.10964,'WP_160107471.1__Pizu__MSHN3':0.34901)0.674:0.01506)0.992:0.1827)0.144:0.04552)0.423:0.09216)0.382:0.07643)0.86:0.34871,'EGQ9189789.1__Vcho__MSHN3':0.49699)1:2.29555,((((('MBI2770179.1__Bbac__MSHN1':0.46718,'NNF08076.1__CEis__MSHN1':0.50204)0.935:0.22201,('MBF0223822.1__Dbac__MSHN1':0.47985,('WP_086934155.1__Arho__MSHN1':0.63746,('WP_086932879.1__Arho__MSHN1':0.31947,'WP_086931906.1__Arho__MSHN1':0.4482)0.926:0.24018)0.779:0.1597)0.573:0.19533)0.981:0.42306,((('EBU9822101.1__Sent__MSHN1':0.64468,('WP_171351941.1__Vcor__MSHN1':0.3215,(('WP_161610816.1__Vpar__MSHN1':0.1029,'WP_062899627.1__Vpar__MSHN1':0.16888)0.997:0.33999,('WP_086368609.1__Pdam__MSHN1':0.29155,('WP_006081623.1__Sbal__MSHN1':0.00775,'WP_212601805.1__Shsp__MSHN1':0.07232)0.971:0.1525)0.991:0.28744)0.982:0.25149)0.693:0.10995)0.489:0.05353,'WP_021711874.1__Vazu__MSHN1':0.27854)0.91:0.30398,('MBQ1761462.1__Aqsp__MSHN1':0.60265,('MBX9735071.1__Cbac__MSHN1':0.27157,'TXI14904.1__Pesp__MSHN1':0.60742)0.972:0.34098)0.989:0.40314)0.836:0.21941)0.997:0.84012,((('WP_155831669.1__Loak__MSHN1':0.51946,(('WP_203455800.1__Lesp__MSHN1':0.08264,'WP_131751090.1__Lery__MSHN1':0.09512)0.998:0.36417,('WP_045105245.1__Lhac__MSHN1':0.32178,('WP_062727972.1__Lpne__MSHN1':0.10718,('WP_182392564.1__Lesp__MSHN1':0.12679,('MBN9228560.1__Lste__MSHN1':0.14849,'WP_027272560.1__Lsai__MSHN1':0.1492)0.518:0.0401)0.973:0.1102)0.953:0.15439)0.971:0.21024)0.95:0.21075)0.971:0.25473,((('MBI2790878.1__Gbac__MSHN1':0.79932,('OGT42992.1__Gbac__MSHN1':0.36244,('WP_031565430.1__Lwad__MSHN1':0.34034,'WP_028386494.1__Lgee__MSHN1':0.50168)0.876:0.24604)0.998:0.5836)0.976:0.38288,((('WP_135842796.1__Lgee__MSHN1':0.3947,(('WP_182392562.1__Lesp__MSHN1':0.17621,('MBX9703311.1__Sbac__MSHN1':0.28536,'WP_058388878.1__Loak__MSHN1':0.16558)0.832:0.12111)0.984:0.28228,('WP_135842751.1__Lgee__MSHN1':0,'WP_028386963.1__Lgee__MSHN1':0):0.80985)0.615:0.1186)0.083:0.06909,'MBB71246.1__Lbac__MSHN1':0.55274)0.5:0.09512,(('RDI48712.1__Alus__MSHN1':0.35022,'WP_133137823.1__Lrow__MSHN1':0.43065)0.827:0.1549,('WP_058525368.1__Lery__MSHN1':0.36097,'MBA4697609.1__Lesp__MSHN1':0.55932)0.157:0.09453)0.941:0.15374)0.859:0.09744)0.238:0.05893,('TNF70235.1__Gbac__MSHN1':0.6823,(('MBA2711660.1__Tasp__MSHN1':0.14938,('WP_106224759.1__Lpne__MSHN1':0.16493,'WP_099908955.1__Lmas__MSHN1':0.1881)0.93:0.1203)0.789:0.13062,('MBA2711661.1__Tasp__MSHN1':0.21211,'WP_052403076.1__Lmas__MSHN1':0.23033)0.989:0.31723)1:0.57662)0.39:0.07428)0.986:0.33338)0.758:0.12094,'WP_115302900.1__Lbel__MSHN1':1.18013)0.826:0.19421)0.921:0.60622,(((('MBN9231627.1__Lesp__LD-RR':0.57658,(('WP_025386685.1__Loak__LD-RR':0.14735,'WP_006871968.1__Ldra__LD-RR':0.25596)0.979:0.24329,('WP_058492943.1__Lwor__LD-RR':0.23781,('WP_058534239.1__Lsao__LD-RR':0.19712,'WP_058477598.1__Lste__LD-RR':0.11248)0.653:0.13353)0.513:0.101)0.34:0.17933)0.974:0.50324,(((('WP_135060071.1__Lisr__LD-RR':0.22832,'WP_058505106.1__Lnau__LD-RR':0.3437)0.998:0.34595,(('WP_133129441.1__Lyab__LD-RR':0.48756,('WP_044012078.1__Lmas__LD-RR':0.59841,'WP_058448489.1__Ljam__LD-RR':0.35829)0.828:0.10012)0.79:0.14845,('NDH09244.1__Gbac__LD-RR':0.52496,'WP_133137904.1__Lrow__LD-RR':0.4501)0.818:0.1654)0.745:0.08258)0.832:0.06879,(('WP_172106306.1__Afri__LD-RR':1.05949,('MBA2651077.1__Tasp__LD-RR':0.73811,('WP_051398981.1__Loak__LD-RR':0.08012,'WP_058473093.1__Lqua__LD-RR':0.29112)0.996:0.51272)0.262:0.14199)0.656:0.03336,('MBV8801760.1__Gbac__LD-RR':0.7227,('OGT52494.1__Gbac__LD-RR':0.6577,((('WP_045098815.1__Lmic__LD-RR':0.17457,'WP_115331220.1__Lbus__LD-RR':0.36854)0.942:0.14296,(('WP_131775165.1__Lcin__LD-RR':0.05098,'WP_058498036.1__Lgra__LD-RR':0.0506)0.823:0.03579,('WP_058480305.1__Lwal__LD-RR':0.13568,'WP_131794661.1__Fgor__LD-RR':0.20286)0.106:0.05839)0.975:0.13015)0.797:0.04445,'WP_148339067.1__Asip__LD-RR':0.32278)0.939:0.14969)0.416:0.0491)0.964:0.18043)0.565:0.08175)0.821:0.12629,'WP_015869719.1__Eict__LD-RR':0.89871)0.968:0.44027)0.811:0.36299,((('ERH44491.1__Lpne__LD-RR':0.40072,('WP_058498539.1__Lgra__LD-RR':0.0472,'WP_115709459.1__Lsai__LD-RR':0.02361)0.644:0.12457)1:0.66084,(('WP_115710238.1__Lsai__LD-RR':0.69989,((('WP_182350168.1__Lesp__LD-RR':0.68909,'WP_058387559.1__Lche__LD-RR':0.32751)0.985:0.37032,'WP_058515078.1__Lsan__LD-RR':0.55198)0.551:0.05639,'WP_057622687.1__CBer__LD-RR':0.66583)0.661:0.14137)0.261:0.08393,'WP_148338824.1__Asip__LD-RR':0.86516)0.329:0.14539)0.301:0.14323,('HBF10000.1__Gbac__LD-RR':1.78786,('WP_058509881.1__Lste__LD-RR':0.97707,('QSH41927.1__Lbac__LD-RR':0.80615,((('WP_133131962.1__Lesp__LD-RR':0.09516,('WP_126338840.1__Lspi__LD-RR':0.18596,((('WP_058510348.1__Lste__LD-RR':0.09999,'WP_058500119.1__Lgra__LD-RR':0.12475)0.213:0.04053,'WP_058468882.1__Fgor__LD-RR':0.07662)0.809:0.04688,'KTD41300.1__Lpar__LD-RR':0.08589)0.995:0.21179)0.605:0.0632)0.999:0.293,'ERB41935.1__Lpne__LD-RR':0.01562)0.851:0.19783,'AAU26534.1__Lpne__LD-RR':0.14756)0.995:0.62111)0.858:0.23336)0:0.15833)0.619:0.12951)0.952:0.7337)0.96:1.01902,(('WP_028685791.1__Pfle__MSHN1':0.87349,(('WP_072670891.1__Vinj__MSHN1':0.37574,'WP_102517971.1__Vlen__MSHN1':0.28277)0.991:0.37864,(('WP_150743081.1__Pflu__MSHN1':0.48925,('WP_137199560.1__Pssp__MSHN1':0.15191,'WP_141688927.1__Pssp__MSHN1':0.16231)1:0.56266)0.687:0.13725,(('WP_176085848.1__Masp__MSHN1':0.69324,'WP_128418575.1__Xthe__MSHN1':0.67082)0.897:0.19355,('WP_008914209.1__Psne__MSHN1':0.37188,('WP_159677625.1__Ycan__MSHN1':0.30149,'WP_155393535.1__Xalb__MSHN1':0.56593)0.799:0.09681)0.818:0.07135)0.575:0.09938)0.939:0.25963)0.142:0.11885)0.994:0.71461,(((('WP_200655119.1__Pasp__MSHN1':0.58002,(('WP_085227715.1__Tcar__MSHN1':0.5887,'WP_085223264.1__Tcar__MSHN1':0.36303)1:0.64418,'CAE6865715.1__Pasp__MSHN1':0.25082)0.942:0.21123)0.875:0.13816,('ALU90652.1__Hrub__MSHN1':0.70963,(((('WP_009602053.1__Vcar__MSHN1':0.11411,'WP_009842689.1__Visp__MSHN1':0.13965)1:0.49964,'WP_054543266.1__Vspl__MSHN1':0.15317)0.876:0.07875,('WP_201903265.1__Ahyd__MSHN1':0.05604,('WP_234594803.1__Asal__MSHN1':0.00054,('WP_043554091.1__Abes__MSHN1':0.00055,'WP_212514120.1__Apop__MSHN1':0.02195)0.789:0.0054)0.737:0.01167)0.988:0.12097)0.476:0.02651,((('WP_036836787.1__Ptem__MSHN1':0.06154,('WP_110090903.1__Pakh__MSHN1':0.02779,'WP_228985008.1__Plau__MSHN1':0.0577)0.962:0.06914)0.955:0.09242,('WP_152552698.1__Ptem__MSHN1':0.15514,('WP_214040339.1__Pakh__MSHN1':0.12262,('WP_036843298.1__Pkha__MSHN1':0.07941,('WP_036771317.1__Paus__MSHN1':0.03809,('WP_149617522.1__Phet__MSHN1':0.01672,'WP_011147513.1__P__MSHN1':0.09698)0.56:0.00866)0.984:0.07989)0.927:0.05057)0.951:0.06176)0.849:0.03086)0.905:0.08129,('WP_114062123.1__Cphr__MSHN1':0.19346,(('WP_157646079.1__Bubo__MSHN1':0.22028,'WP_143135970.1__Bubo__MSHN1':0.27752)0.23:0.05906,'WP_080439539.1__Bubo__MSHN1':0.4127)0.443:0.09172)0.969:0.13534)0.907:0.06485)1:0.45129)0.172:0.10289)0.373:0.13606,('MBW8831041.1__Bbac__MSHN1':1.0932,('MBW8832578.1__Bbac__MSHN1':0.66481,'WP_146014292.1__Prhy__MSHN1':0.49856)0.994:0.4746)0.813:0.13733)0.962:0.35852,(((((('WP_225505353.1__Aapi__MSHN1':0.37252,('WP_158500176.1__Spra__MSHN1':0.76488,'HBH7053761.1__Mmor__MSHN1':0.35026)0.151:0.14578)0.982:0.36315,(((('KAG0163827.1__Apsp__MSHN1':0.37357,('WP_105102061.1__Mpac__MSHN1':0.11969,'WP_087960780.1__Lant__MSHN1':0.27575)0.997:0.41317)0.883:0.28351,'WP_205999128.1__Pasp__MSHN1':1.29383)0.628:0.06291,'WP_173134933.1__Pter__MSHN1':1.28187)0.562:0.05457,'WP_150704586.1__Pflu__MSHN1':0.83466)0.898:0.14713)0.42:0.10468,('WP_083417258.1__Pden__MSHN1':0.99308,('WP_050407746.1__Masp__MSHN1':0.40783,('WP_151638910.1__Naer__MSHN1':0.30493,('WP_134383681.1__Ppli__MSHN1':0.31904,('WP_156401087.1__Dusp__MSHN1':0.23991,('WP_134383680.1__Ppli__MSHN1':0.07029,('TXE23888.1__Chal__MSHN1':0.37107,'WP_112939554.1__Masp__MSHN1':0.04391)0.633:0.03989)0.984:0.14614)0.883:0.09492)0.945:0.12451)0.569:0.11378)0.512:0.09125)0.927:0.21069)0.555:0.07531,(('WP_143956847.1__Mysp__MSHN1':0.92223,('OWQ44085.1__Rnod__MSHN1':0.75657,'OWQ44083.1__Rnod__MSHN1':0.88339)0.461:0.07026)0.96:0.28857,('WP_151636041.1__Naer__MSHN1':1.0948,('WP_220806430.1__Nari__MSHN1':0.47676,'WP_157221575.1__Hesp__MSHN1':1.51978)0.192:0.26869)0.952:0.26864)0.9:0.23816)0.653:0.08117,'SCA63216.1__Cbac__MSHN1':0.69712)0.349:0.07568,(('WP_223995110.1__Cpam__MSHN1':0.13569,'WP_174994982.1__Panh__MSHN1':0.19368)1:1.23472,('TKA52784.1__Fsim__MSHN1':0.5234,'PVH70553.1__Casp__MSHN1':0.50088)0.992:0.63918)0.965:0.4383)0.943:0.29298)0.441:0.26459)0.945:0.69187)0.797:0.47186)0.779:0.37457)0.354:0.40648)0.441:0.43139)1:3.95733)0:0.00055,'QEV23501.1__Scoe__membrane':0.66563)0.199:0.14858,('AGT80885.1__Amed__membrane':0.83416,'UTJ13101.1__Srim__membrane':0.74835)0.969:0.53892)0.939:0.41123)0.86:0.24579)0.79:0.10455,((((('WQD56309.1__Modo__membrane':0.99689,('QLE83805.1__Shsp__membrane':0.8975,('UCV05050.1__Dden__membrane':0.97026,'QKE38330.1__Fmyx__membrane':0.76565)0.563:0.13659)0.839:0.20507)0.978:0.42578,(('AGH95461.1__Pexo__membrane':1.38819,'AEQ52827.1__Phal__membrane':1.09582)0.893:0.38611,('QEE20808.1__Ptib__membrane':0.89901,'QAZ47658.1__Mesp__membrane':1.33539)0.678:0.32334)0.89:0.27321)0.895:0.23409,((('AXI08847.1__Ozha__membrane':1.16363,('WLC65530.1__Ctag__membrane':0.73427,'UAC49717.1__Baqu__membrane':1.23109)0.668:0.34938)0.805:0.23202,(((('QNM06191.1__Qdon__membrane':0.82729,'XJV97055.1__Hlin__membrane':0.53726)0.413:0.14981,'WNY26726.1__Mohk__membrane':1.0066)0.212:0.15409,('AFL99899.1__Ddeh__membrane':0.65625,'MBE6038796.1__Aste__membrane':0.86199)0.04:0.12314)0.784:0.09919,'CAA7600976.1__Aace__membrane':0.81051)0.893:0.19713)0.77:0.13787,('XFA55915.1__Casp__membrane':1.15332,('UEA42313.1__Scop__membrane':1.17335,('HNY05690.1__CEge__membrane':0.69058,('BDD08903.1__Faxi__membrane':0.55114,'AZA56485.1__Csha__membrane':0.72375)0.821:0.15122)0.069:0.12912)0.861:0.34316)0.978:0.55011)0.851:0.19318)0.797:0.0965,('UCU98982.1__Arad__membrane':1.35786,('QFI77614.1__Bbet__membrane':1.44542,'WTZ51266.1__Nosp__membrane':1.18882)0.421:0.09839)0.881:0.29227)0.492:0.04146,('MEJ5238071.1__Lisp__membrane':0.94114,('ADJ16552.1__Hjeo__membrane':1.32831,('BES81970.1__Paby__membrane':1.54238,'ATB42056.1__Cfus__membrane':2.28156)0.908:0.56154)0.772:0.28274)0.787:0.15354)0.925:0.15774)0.984:0.34424)0.958:0.27077)0.32:0.12582);
