# Supplementary material for: The Legionella pneumophila effector SidL is an adenylyltransferase that modifies the glycolytic intermediate 3-phosphoglycerate
Source: Mol Cell. Author manuscript; Available in PMC 2026 Aug 3. (PMC13431035; doi:10.1016/j.molcel.2026.07.007)
Supplement: 4 — Table S3. Metabolite library compounds and sources. Related to Figs. 4B, S3A-C and S5. [file NIHMS2196818-supplement-4.zip]

Archive with 51 entries (49 files):
- Supplemental-DataS3pJBPlasmids/
- Supplemental-DataS3pJBPlasmids/pJB92_pcDNA_3xFLAG-GS-SidL-S527A.gb
- __MACOSX/Supplemental-DataS3pJBPlasmids/._pJB92_pcDNA_3xFLAG-GS-SidL-S527A.gb
- Supplemental-DataS3pJBPlasmids/pJB157_pcDNA_3xFLAG-GS-SidL-N639stop_dC28.gb
- __MACOSX/Supplemental-DataS3pJBPlasmids/._pJB157_pcDNA_3xFLAG-GS-SidL-N639stop_dC28.gb
- Supplemental-DataS3pJBPlasmids/pJB245_CyaARBS-3XFLAG-SidL.gb
- __MACOSX/Supplemental-DataS3pJBPlasmids/._pJB245_CyaARBS-3XFLAG-SidL.gb
- Supplemental-DataS3pJBPlasmids/pJB213_pGEX-3C-3xFLAG-GS-LnaB.gb
- __MACOSX/Supplemental-DataS3pJBPlasmids/._pJB213_pGEX-3C-3xFLAG-GS-LnaB.gb
- Supplemental-DataS3pJBPlasmids/.DS_Store
- __MACOSX/Supplemental-DataS3pJBPlasmids/._.DS_Store
- Supplemental-DataS3pJBPlasmids/pJB251_pSR47s_sidL_deletion.gb
- __MACOSX/Supplemental-DataS3pJBPlasmids/._pJB251_pSR47s_sidL_deletion.gb
- Supplemental-DataS3pJBPlasmids/pJB193_pGEX-3C-3xFLAG-GS-GFP.gb
- __MACOSX/Supplemental-DataS3pJBPlasmids/._pJB193_pGEX-3C-3xFLAG-GS-GFP.gb
- Supplemental-DataS3pJBPlasmids/pJB209_pGEX-3C-3xFLAG-GS-SidL-H571A.gb
- __MACOSX/Supplemental-DataS3pJBPlasmids/._pJB209_pGEX-3C-3xFLAG-GS-SidL-H571A.gb
- Supplemental-DataS3pJBPlasmids/pJB156_pcDNA_3xFLAG-GS-SidL-Q624stop_dC43.gb
- __MACOSX/Supplemental-DataS3pJBPlasmids/._pJB156_pcDNA_3xFLAG-GS-SidL-Q624stop_dC43.gb
- Supplemental-DataS3pJBPlasmids/pJB91_pcDNA_3xFLAG-GS-SidL.gb
- __MACOSX/Supplemental-DataS3pJBPlasmids/._pJB91_pcDNA_3xFLAG-GS-SidL.gb
- Supplemental-DataS3pJBPlasmids/pJB194_pGEX-3C-3xFLAG-GS-SidL.gb
- __MACOSX/Supplemental-DataS3pJBPlasmids/._pJB194_pGEX-3C-3xFLAG-GS-SidL.gb
- Supplemental-DataS3pJBPlasmids/pJB219_pcDNA_3xFLAG-GS-SidL-H571A-N639stop_dC28.gb
- __MACOSX/Supplemental-DataS3pJBPlasmids/._pJB219_pcDNA_3xFLAG-GS-SidL-H571A-N639stop_dC28.gb
- Supplemental-DataS3pJBPlasmids/.sglock/
- Supplemental-DataS3pJBPlasmids/pJB246_CyaARBS-3XFLAG-SidL-H571A.gb
- __MACOSX/Supplemental-DataS3pJBPlasmids/._pJB246_CyaARBS-3XFLAG-SidL-H571A.gb
- Supplemental-DataS3pJBPlasmids/pJB153_pcDNA_3xFLAG-GS-SidL-E575A.gb
- __MACOSX/Supplemental-DataS3pJBPlasmids/._pJB153_pcDNA_3xFLAG-GS-SidL-E575A.gb
- Supplemental-DataS3pJBPlasmids/pJB215_pcDNA_3xFLAG-GS-SidL-H571A_d2-236.gb
- __MACOSX/Supplemental-DataS3pJBPlasmids/._pJB215_pcDNA_3xFLAG-GS-SidL-H571A_d2-236.gb
- Supplemental-DataS3pJBPlasmids/pJB152_pcDNA_3xFLAG-GS-SidL-H571A.gb
- __MACOSX/Supplemental-DataS3pJBPlasmids/._pJB152_pcDNA_3xFLAG-GS-SidL-H571A.gb
- Supplemental-DataS3pJBPlasmids/pJB214_pcDNA_3xFLAG-GS-SidL-H571A_d2-60.gb
- __MACOSX/Supplemental-DataS3pJBPlasmids/._pJB214_pcDNA_3xFLAG-GS-SidL-H571A_d2-60.gb
- Supplemental-DataS3pJBPlasmids/pJB108_pCDNA_3xFLAG-SidL_d2-60.gb
- __MACOSX/Supplemental-DataS3pJBPlasmids/._pJB108_pCDNA_3xFLAG-SidL_d2-60.gb
- Supplemental-DataS3pJBPlasmids/pJB225_pcDNA_3xFLAG-GS-LegK4_d1-58.gb
- __MACOSX/Supplemental-DataS3pJBPlasmids/._pJB225_pcDNA_3xFLAG-GS-LegK4_d1-58.gb
- Supplemental-DataS3pJBPlasmids/pJB226_pcDNA_3xFLAG-GS-Lpg0209.gb
- __MACOSX/Supplemental-DataS3pJBPlasmids/._pJB226_pcDNA_3xFLAG-GS-Lpg0209.gb
- Supplemental-DataS3pJBPlasmids/pJB218_pcDNA_3xFLAG-GS-SidL-H571A-Q624stop_dC43.gb
- __MACOSX/Supplemental-DataS3pJBPlasmids/._pJB218_pcDNA_3xFLAG-GS-SidL-H571A-Q624stop_dC43.gb
- Supplemental-DataS3pJBPlasmids/pJB110_pcDNA_3xFLAG-GS-SidL_d2-236.gb
- __MACOSX/Supplemental-DataS3pJBPlasmids/._pJB110_pcDNA_3xFLAG-GS-SidL_d2-236.gb
- Supplemental-DataS3pJBPlasmids/pJB224_pcDNA_3xFLAG-GS-LnaB.gb
- __MACOSX/Supplemental-DataS3pJBPlasmids/._pJB224_pcDNA_3xFLAG-GS-LnaB.gb
- Supplemental-DataS3pJBPlasmids/pJB63_pcDNA_3xFLAG-GS-GFP.gb
- __MACOSX/Supplemental-DataS3pJBPlasmids/._pJB63_pcDNA_3xFLAG-GS-GFP.gb
- Supplemental-DataS3pJBPlasmids/.sglock/pJB251_pSR47s_sidL_deletion.gb=bsno13275.win.ad.jhu.edu=18847
