# Supplementary material for: The Legionella pneumophila effector SidL is an adenylyltransferase that modifies the glycolytic intermediate 3-phosphoglycerate
Source: Mol Cell. Author manuscript; Available in PMC 2026 Aug 3. (PMC13431035; doi:10.1016/j.molcel.2026.07.007)
Supplement: 4 — Table S3. Metabolite library compounds and sources. Related to Figs. 4B, S3A-C and S5. [file NIHMS2196818-supplement-4.zip › Supplemental-DataS3pJBPlasmids/pJB245_CyaARBS-3XFLAG-SidL.gb]

LOCUS       pJB245_CyaARBS-3XFLAG- 12601 bp ds-DNA     circular     04-MAY-2026
DEFINITION  .
COMMENT     pJB245 CyaARBS-3XFLAG-SidL AmpR(Ec)/ThyA(Lp) Source: Backbone:
            pJB244 cut w/ BamHI & XbaI. Insert: pJB194 w/ JBO372x373 cut w/
            same enzymes
FEATURES             Location/Qualifiers
     misc_feature    13..25
                     /label="cyaA-RBS"
                     /ApEinfo_revcolor="#85dae9"
                     /ApEinfo_fwdcolor="#85dae9"
     CDS             26..2098
                     /label="3xFLAG-GS-SidL"
                     /ApEinfo_revcolor="#84b0dc"
                     /ApEinfo_fwdcolor="#84b0dc"
                     /translation="MDYKDHDGDYKDHDIDYKDDDDKGSQNLDEILKKLRKDLKKTSKETTEKLSVLSKKVAEDVVKVSNQTVQKINEVTKKFTVDTTVSTIDTQKILDDFMKNIRFSRFKQIWQAIEKTPKSKHILLKSLFLKGLLTHNKPLLEEIIRQIELIPYSSDLEMLGAFSQDKAHPLSPELLEFVQEMLANESEKVLLTILMNAFQSIPELSLDSKTGTLSMKTKKALLPLLIEKVDTSIAKSIMSQLTDISFDSVLPAFRPSIGDPSYQKTNINLNKYLSLVGNKTDISEFLILTIGLFTSLKIGDKGFLQELSADYLFVRYDDCLHKIIEKLKEKEVIEQLGEKEVQKILEASGNLKRFKPTSNNPRRFFETRLAQYINGLSHSEKTIEIDSIGEDKEPEDEELRDNTLKACNKILQFFLGDCGRVDTPREMEQKICIFANGYKDTSKFTKKEVEFITGVLHHAGAHKGRDRVERDKLTGIKERKFETDSEKVGSDVWNCGGGVMKGCSPVFYDAQRDPMRNMLVDSSTVAPDNKEGKQWFWNNNRQYSSYVGSISGHTCNIVGMLAKYMTEYKEDLDLQNDINLFLIQVIGVYAKRGFHAMLEVIDVLHDPYVQDIFKGYGVQVNLYSYFKENPELAGFLQHAMNDATTYTQALVNKKHVKEALKSNSFFSKKDEESGDKKNDHTPKDGTVYGC*"
     misc_feature    29..94
                     /label="3xFLAG"
                     /ApEinfo_revcolor="#ff9ccd"
                     /ApEinfo_fwdcolor="#ff9ccd"
     misc_feature    complement(2144..2165)
                     /label="seqR"
                     /ApEinfo_revcolor="#75c6a9"
                     /ApEinfo_fwdcolor="#75c6a9"
     terminator      2331..2417
                     /label="rrnB T1 terminator"
                     /ApEinfo_revcolor="#b4abac"
                     /ApEinfo_fwdcolor="#b4abac"
     terminator      2509..2536
                     /label="rrnB T2 terminator"
                     /ApEinfo_revcolor="#b4abac"
                     /ApEinfo_fwdcolor="#b4abac"
     CDS             2845..3507
                     /label="AmpR"
                     /ApEinfo_revcolor="#ffef86"
                     /ApEinfo_fwdcolor="#ffef86"
     CDS             4722..6848
                     /label="RSF1010 RepB"
                     /ApEinfo_revcolor="#c7b0e3"
                     /ApEinfo_fwdcolor="#c7b0e3"
     CDS             7362..8201
                     /label="RSF1010 RepA"
                     /ApEinfo_revcolor="#c7b0e3"
                     /ApEinfo_fwdcolor="#c7b0e3"
     CDS             8188..9039
                     /label="RSF1010 RepC"
                     /ApEinfo_revcolor="#c7b0e3"
                     /ApEinfo_fwdcolor="#c7b0e3"
     CDS             complement(9318..10397)
                     /label="lacI"
                     /ApEinfo_revcolor="#c7b0e3"
                     /ApEinfo_fwdcolor="#c7b0e3"
     promoter        complement(10398..10475)
                     /label="lacIq promoter"
                     /ApEinfo_revcolor="#75c6a9"
                     /ApEinfo_fwdcolor="#75c6a9"
     misc_feature    10682..10702
                     /label="ptac1"
                     /ApEinfo_revcolor="#b1ff67"
                     /ApEinfo_fwdcolor="#b1ff67"
     promoter        10705..10733
                     /label="tac promoter"
                     /ApEinfo_revcolor="#75c6a9"
                     /ApEinfo_fwdcolor="#75c6a9"
     misc_binding    10737..10759
                     /label="LacO"
                     /ApEinfo_revcolor="#84b0dc"
                     /ApEinfo_fwdcolor="#84b0dc"
     misc_feature    complement(10763..10779)
                     /label="ptac2"
                     /ApEinfo_revcolor="#84b0dc"
                     /ApEinfo_fwdcolor="#84b0dc"
     misc_feature    10993..11853
                     /label="ThyA"
                     /ApEinfo_revcolor="#f8d3a9"
                     /ApEinfo_fwdcolor="#f8d3a9"
     misc_feature    12548..12567
                     /label="seqF"
                     /ApEinfo_revcolor="#faac61"
                     /ApEinfo_fwdcolor="#faac61"
ORIGIN
        1 GAATTCGAGC TCAGGAGAAA TTACTATGGA CTACAAAGAC CATGACGGTG ATTATAAAGA
       61 TCATGACATC GATTACAAGG ATGACGATGA CAAGGGATCC CAAAACTTAG ATGAGATTCT
      121 AAAGAAACTG AGAAAAGATC TGAAAAAGAC TTCGAAGGAA ACGACTGAGA AGCTCAGTGT
      181 TTTATCAAAG AAAGTTGCTG AAGATGTGGT TAAGGTATCC AATCAAACGG TTCAAAAAAT
      241 TAACGAAGTA ACCAAAAAAT TCACCGTAGA TACTACAGTC AGCACTATTG ACACCCAAAA
      301 AATTTTAGAT GATTTTATGA AAAATATACG TTTTTCTCGA TTTAAGCAGA TTTGGCAAGC
      361 AATTGAGAAA ACACCGAAAT CCAAGCATAT ATTGTTAAAA TCTCTCTTCT TAAAAGGGCT
      421 ATTGACTCAT AATAAACCTC TACTTGAAGA AATTATACGA CAAATTGAAT TAATACCTTA
      481 CTCAAGTGAT CTGGAGATGC TCGGTGCTTT TAGTCAGGAC AAAGCACATC CGCTCTCACC
      541 TGAGCTTCTG GAGTTTGTGC AAGAGATGCT TGCCAATGAA AGTGAGAAAG TATTACTCAC
      601 TATTCTGATG AATGCTTTTC AGTCTATTCC TGAATTGTCT CTTGATAGCA AGACAGGGAC
      661 TTTAAGCATG AAAACTAAAA AAGCCTTACT GCCTCTTTTA ATTGAAAAAG TGGATACTTC
      721 GATTGCAAAA TCAATCATGT CACAATTAAC TGATATCTCA TTTGATTCTG TATTACCCGC
      781 ATTTCGTCCA TCGATTGGTG ATCCCAGCTA TCAGAAAACG AACATAAACT TGAACAAATA
      841 CTTGTCTCTA GTTGGTAACA AAACAGATAT TTCAGAATTT TTAATATTAA CGATTGGTCT
      901 TTTTACTTCC TTAAAAATTG GAGATAAGGG GTTTTTGCAA GAATTATCGG CTGATTATTT
      961 ATTTGTTCGA TATGATGACT GCTTGCATAA AATAATAGAA AAACTAAAGG AAAAAGAAGT
     1021 AATAGAACAA TTAGGAGAAA AAGAAGTTCA AAAAATTCTG GAAGCTTCTG GAAACCTTAA
     1081 GCGGTTTAAA CCGACAAGTA ATAACCCAAG ACGATTTTTT GAAACTCGCC TTGCTCAGTA
     1141 CATTAACGGC CTTTCCCACT CAGAAAAGAC CATTGAAATT GATTCGATAG GAGAAGATAA
     1201 AGAGCCTGAA GATGAGGAAT TGAGAGATAA CACATTGAAG GCATGTAATA AAATTCTGCA
     1261 ATTCTTTTTG GGTGATTGTG GAAGAGTTGA TACTCCACGA GAGATGGAAC AAAAAATTTG
     1321 TATCTTTGCC AATGGTTATA AGGATACCTC TAAATTTACC AAGAAAGAAG TCGAATTTAT
     1381 TACCGGTGTA TTACATCATG CTGGAGCGCA TAAAGGGCGC GATAGGGTTG AGCGGGATAA
     1441 ATTGACGGGC ATTAAAGAAA GAAAATTTGA GACTGACTCA GAAAAAGTAG GTTCAGATGT
     1501 ATGGAATTGT GGCGGTGGAG TCATGAAAGG CTGTTCGCCT GTCTTTTATG ATGCCCAACG
     1561 CGACCCCATG CGTAATATGC TAGTGGATTC ATCGACTGTT GCGCCTGATA ACAAAGAGGG
     1621 AAAACAATGG TTTTGGAATA ATAACCGCCA GTATTCGTCT TACGTAGGAT CGATTTCCGG
     1681 GCATACTTGT AATATTGTAG GTATGTTAGC CAAGTATATG ACAGAATATA AAGAAGATCT
     1741 CGATCTGCAA AACGACATCA ATCTTTTTCT TATTCAGGTA ATCGGTGTTT ATGCCAAGCG
     1801 TGGTTTTCAT GCCATGCTTG AGGTCATTGA TGTTCTTCAT GATCCTTATG TACAAGACAT
     1861 ATTCAAAGGA TATGGTGTTC AAGTTAACCT TTATAGCTAT TTTAAAGAAA ACCCTGAGCT
     1921 TGCTGGATTC CTGCAGCATG CGATGAATGA TGCAACCACT TATACTCAGG CTCTTGTTAA
     1981 TAAGAAGCAT GTTAAGGAAG CACTCAAATC AAATTCATTC TTCAGTAAGA AAGACGAAGA
     2041 GAGTGGAGAT AAGAAAAACG ACCATACGCC AAAAGATGGA ACTGTTTATG GGTGCTAGTC
     2101 TAGAGTCGAC CTGCAGGCAT GCAAGCTTGG CTGTTTTGGC GGATGAGAGA AGATTTTCAG
     2161 CCTGATACAG ATTAAATCAG AACGCAGAAG CGGTCTGATA AAACAGAATT TGCCTGGCGG
     2221 CAGTAGCGCG GTGGTCCCAC CTGACCCCAT GCCGAACTCA GAAGTGAAAC GCCGTAGCGC
     2281 CGATGGTAGT GTGGGGTCTC CCCATGCGAG AGTAGGGAAC TGCCAGGCAT CAAATAAAAC
     2341 GAAAGGCTCA GTCGAAAGAC TGGGCCTTTC GTTTTATCTG TTGTTTGTCG GTGAACGCTC
     2401 TCCTGAGTAG GACAAATCCG CCGGGAGCGG ATTTGAACGT TGCGAAGCAA CGGCCCGGAG
     2461 GGTGGCGGGC AGGACGCCCG CCATAAACTG CCAGGCATCA AATTAAGCAG AAGGCCATCC
     2521 TGACGGATGG CCTTTTTGCG TTTCTACAAA CTCTTTTGTT TATTTTTCTA AATACATTCA
     2581 AATATGTATC CGCTCATGAG ACAATAACCC TGATAAATGC TTCAATAATA TTGAAAAAGG
     2641 AAGAGTATGA GTATTCAACA TTTCCGTGTC GCCCTTATTC CCTTTTTTGC GGCATTTTGC
     2701 CTTCCTGTTT TTGCTCACCC AGAAACGCTG GTGAAAGTAA AAGATGCTGA AGATCAGTTG
     2761 GGTGCACGAG TGGGTTACAT CGAACTGGAT CTCAACAGCG GTAAGATCCT TGAGAGTTTT
     2821 CGCCCCGAAG AACGTTTTCC AATGATGAGC ACTTTTAAAG TTCTGCTATG TGGCGCGGTA
     2881 TTATCCCGTG TTGACGCCGG GCAAGAGCAA CTCGGTCGCC GCATACACTA TTCTCAGAAT
     2941 GACTTGGTTG AGTACTCACC AGTCACAGAA AAGCATCTTA CGGATGGCAT GACAGTAAGA
     3001 GAATTATGCA GTGCTGCCAT AACCATGAGT GATAACACTG CGGCCAACTT ACTTCTGACA
     3061 ACGATCGGAG GACCGAAGGA GCTAACCGCT TTTTTGCACA ACATGGGGGA TCATGTAACT
     3121 CGCCTTGATC GTTGGGAACC GGAGCTGAAT GAAGCCATAC CAAACGACGA GCGTGACACC
     3181 ACGATGCCTG TAGCAATGGC AACAACGTTG CGCAAACTAT TAACTGGCGA ACTACTTACT
     3241 CTAGCTTCCC GGCAACAATT AATAGACTGG ATGGAGGCGG ATAAAGTTGC AGGACCACTT
     3301 CTGCGCTCGG CCCTTCCGGC TGGCTGGTTT ATTGCTGATA AATCTGGAGC CGGTGAGCGT
     3361 GGGTCTCGCG GTATCATTGC AGCACTGGGG CCAGATGGTA AGCCCTCCCG TATCGTAGTT
     3421 ATCTACACGA CGGGGAGTCA GGCAACTATG GATGAACGAA ATAGACAGAT CGCTGAGATA
     3481 GGTGCCTCAC TGATTAAGCA TTGGTAACTG TCAGACCAAG TTTACTCATA TATACTTTAG
     3541 ATTGATTTCT GAAAGCGACC AGGTGCTCGG CGTGGCAAGA CTCGCAGCGA ACCCGTAGAA
     3601 AGCCATGCTC CAGCCGCCCG CATTGGAGAA ATTCTTCAAA TTCCCGTTGC ACATAGCCCG
     3661 GCAATTCCTT TCCCTGCTCT GCCATAAGCG CAGCGAATGC CGGGTAATAC TCGTCAACGA
     3721 TCTGATAGAG AAGGGTTTGC TCGGGTCGGT GGCTCTGGTA ACGACCAGTA TCCCGATCCC
     3781 GGCTGGCCGT CCTGGCCGCC ACATGAGGCA TGTTCCGCGT CCTTGCAATA CTGTGTTTAC
     3841 ATACAGTCTA TCGCTTAGCG GAAAGTTCTT TTACCCTCAG CCGAAATGCC TGCCGTTGCT
     3901 AGACATTGCC AGCCAGTGCC CGTCACTCCC GTACTAACTG TCACGAACCC CTGCAATAAC
     3961 TGTCACGCCC CCCTGCAATA ACTGTCACGA ACCCCTGCAA TAACTGTCAC GCCCCCAAAC
     4021 CTGCAAACCC AGCAGGGGCG GGGGCTGGCG GGGTGTTGGA AAAATCCATC CATGATTATC
     4081 TAAGAATAAT CCACTAGGCG CGGTTATCAG CGCCCTTGTG GGGCGCTGCT GCCCTTGCCC
     4141 AATATGCCCG GCCAGAGGCC GGATAGCTGG TCTATTCGCT GCGCTAGGCT ACACACCGCC
     4201 CCACCGCTGC GCGGCAGGGG GAAAGGCGGG CAAAGCCCGC TAAACCCCAC ACCAAACCCC
     4261 GCAGAAATAC GCTGGAGCGC TTTTAGCCGC TTTAGCGGCC TTTCCCCCTA CCCGAAGGGT
     4321 GGGGGCGCGT GTGCAGCCCC GCAGGGCCTG TCTCGGTCGA TCATTCAGCC CGGCTCATCC
     4381 TTCTGGCGTG GCGGCAGACC GAACAAGGCG CGGTCGTGGT CGCGTTCAAG GTACGCATCC
     4441 ATTGCCGCCA TGAGCCGATC CTCCGGCCAC TCGCTGCTGT TCACCTTGGC CAAAATCATG
     4501 GCCCCCACCA GCACCTTGCG CCTTGTTTCG TTCTTGCGCT CTTGCTGCTG TTCCCTTGCC
     4561 CGCTCCCGCT GAATTTCGGC ATTGATTCGC GCTCGTTGTT CTTCGAGCTT GGCCAGCCGA
     4621 TCCGCCGCCT TGTTGCTCCC CTTAACCATC TTGACACCCC ATTGTTAATG TGCTGTCTCG
     4681 TAGGCTATCA TGGCGAAAAG CAAAAGCAAC AGCGAGGCAG CATGGCGATT TATCACCTTA
     4741 CGGCGAAAAC CGGCAGCAGG TCGGGCGGCC AATCGGCCAG GGCCAAGGCC GACTACATCC
     4801 AGCGCGAAGG CAAGTATGCC CGCGACATGG ATGAAGTCTT GCACGCCGAA TCCGGGCACA
     4861 TGCCGGAGTT CGTCGAGCGG CCCGCCGACT ACTGGGATGC TGCCGACCTG TATGAACGCG
     4921 CCAATGGGCG GCTGTTCAAG GAGGTCGAAT TTGCCCTGCC GGTCGAGCTG ACCCTCGACC
     4981 AGCAGAAGGC GCTGGCGTCC GAGTTCGCCC AGCACCTGAC CGGTGCCGAG CGCCTGCCGT
     5041 ATACGCTGGC CATCCATGCC GGTGGCGGCG AGAACCCGCA CTGCCACCTG ATGATCTCCG
     5101 AGCGGATCAA TGACGGCATC GAGCGGCCCG CCGCTCAGTG GTTCAAGCGG TACAACGGCA
     5161 AGACCCCGGA GAAGGGCGGG GCACAGAAGA CCGAAGCGCT CAAGCCCAAG GCATGGCTTG
     5221 AGCAGACCCG CGAGGCATGG GCCGACCATG CCAACCGGGC ATTAGAGCGG GCTGGCCACG
     5281 ACGCCCGCAT TGACCACAGA ACACTTGAGG CGCAGGGCAT CGAGCGCCTG CCCGGTGTTC
     5341 ACCTGGGGCC GAACGTGGTG GAGATGGAAG GCCGGGGCAT CCGCACCGAC CGGGCAGACG
     5401 TGGCCCTGAA CATCGACACC GCCAACGCCC AGATCATCGA CTTACAGGAA TACCGGGAGG
     5461 CAATAGACCA TGAACGCAAT CGACAGAGTG AAGAAATCCA GAGGCATCAA CGAGTTAGCG
     5521 GAGCAGATCG AACCGCTGGC CCAGAGCATG GCGACACTGG CCGACGAAGC CCGGCAGGTC
     5581 ATGAGCCAGA CCAAGCAGGC CAGCGAGGCG CAGGCGGCGG AGTGGCTGAA AGCCCAGCGC
     5641 CAGACAGGGG CGGCATGGGT GGAGCTGGCC AAAGAGTTGC GGGAGGTAGC CGCCGAGGTG
     5701 AGCAGCGCCG CGCAGAGCGC CCGGAGCGCG TCGCGGGGGT GGCACTGGAA GCTATGGCTA
     5761 ACCGTGATGC TGGCTTCCAT GATGCCTACG GTGGTGCTGC TGATCGCATC GTTGCTCTTG
     5821 CTCGACCTGA CGCCACTGAC AACCGAGGAC GGCTCGATCT GGCTGCGCTT GGTGGCCCGA
     5881 TGAAGAACGA CAGGACTTTG CAGGCCATAG GCCGACAGCT CAAGGCCATG GGCTGTGAGC
     5941 GCTTCGATAT CGGCGTCAGG GACGCACCCA CCGGCCAGAT GATGAACCGG GAATGGTCAG
     6001 CCGCCGAAGT GCTCCAGAAC ACGCCATGGC TCAAGCGGAT GAATGCCCAG GGCAATGACG
     6061 TGTATATCAG GCCCGCCGAG CAGGAGCGGC ATGGTCTGGT GCTGGTGGAC GACCTCAGCG
     6121 AGTTTGACCT GGATGACATG AAAGCCGAGG GCCGGGAGCC TGCCCTGGTA GTGGAAACCA
     6181 GCCCGAAGAA CTATCAGGCA TGGGTCAAGG TGGCCGACGC CGCAGGCGGT GAACTTCGGG
     6241 GGCAGATTGC CCGGACGCTG GCCAGCGAGT ACGACGCCGA CCCGGCCAGC GCCGACAGCC
     6301 GCCACTATGG CCGCTTGGCG GGCTTCACCA ACCGCAAGGA CAAGCACACC ACCCGCGCCG
     6361 GTTATCAGCC GTGGGTGCTG CTGCGTGAAT CCAAGGGCAA GACCGCCACC GCTGGCCCGG
     6421 CGCTGGTGCA GCAGGCTGGC CAGCAGATCG AGCAGGCCCA GCGGCAGCAG GAGAAGGCCC
     6481 GCAGGCTGGC CAGCCTCGAA CTGCCCGAGC GGCAGCTTAG CCGCCACCGG CGCACGGCGC
     6541 TGGACGAGTA CCGCAGCGAG ATGGCCGGGC TGGTCAAGCG CTTCGGTCAT GACCTCAGCA
     6601 AGTGCGACTT TATCGCCGCG CAGAAGCTGG CCAGCCGGGG CCGCAGTGCC GAGGAAATCG
     6661 GCAAGGCCAT GGCCGAGGCC AGCCCAGCGC TGGCAGAGCG CAAGCCCGGC CACGAAGCGG
     6721 ATTACATCGA GCGCACCGTC AGCAAGGTCA TGGGTCTGCC CAGCGTCCAG CTTGCGCGGG
     6781 CCGAGCTGGC ACGGGCACCG GCACCCCGCC AGCGAGGCAT GGACAGGGGC GGGCCAGATT
     6841 TCAGCATGTA GTGCTTGCGT TGGTACTCAC GCCTGTTATA CTATGAGTAC TCACGCACAG
     6901 AAGGGGGTTT TATGGAATAC GAAAAAAGCG CTTCAGGGTC GGTCTACCTG ATCAAAAGTG
     6961 ACAAGGGCTA TTGGTTGCCC GGTGGCTTTG GTTATACGTC AAACAAGGCC GAGGCTGGCC
     7021 GCTTTTCAGT CGCTGATATG GCCAGCCTTA ACCTTGACGG CTGCACCTTG TCCTTGTTCC
     7081 GCGAAGACAA GCCTTTCGGC CCCGGCAAGT TTCTCGGTGA CTGATATGAA AGACCAAAAG
     7141 GACAAGCAGA CCGGCGACCT GCTGGCCAGC CCTGACGCTG TACGCCAAGC GCGATATGCC
     7201 GAGCGCATGA AGGCCAAAGG GATGCGTCAG CGCAAGTTCT GGCTGACCGA CGACGAATAC
     7261 GAGGCGCTGC GCGAGTGCCT GGAAGAACTC AGAGCGGCGC AGGGCGGGGG TAGTGACCCC
     7321 GCCAGCGCCT AACCACCAAC TGCCTGCAAA GGAGGCAATC AATGGCTACC CATAAGCCTA
     7381 TCAATATTCT GGAGGCGTTC GCAGCAGCGC CGCCACCGCT GGACTACGTT TTGCCCAACA
     7441 TGGTGGCCGG TACGGTCGGG GCGCTGGTGT CGCCCGGTGG TGCCGGTAAA TCCATGCTGG
     7501 CCCTGCAACT GGCCGCACAG ATTGCAGGCG GGCCGGATCT GCTGGAGGTG GGCGAACTGC
     7561 CCACCGGCCC GGTGATCTAC CTGCCCGCCG AAGACCCGCC CACCGCCATT CATCACCGCC
     7621 TGCACGCCCT TGGGGCGCAC CTCAGCGCCG AGGAACGGCA AGCCGTGGCT GACGGCCTGC
     7681 TGATCCAGCC GCTGATCGGC AGCCTGCCCA ACATCATGGC CCCGGAGTGG TTCGACGGCC
     7741 TCAAGCGCGC CGCCGAGGGC CGCCGCCTGA TGGTGCTGGA CACGCTGCGC CGGTTCCACA
     7801 TCGAGGAAGA AAACGCCAGC GGCCCCATGG CCCAGGTCAT CGGTCGCATG GAGGCCATCG
     7861 CCGCCGATAC CGGGTGCTCT ATCGTGTTCC TGCACCATGC CAGCAAGGGC GCGGCCATGA
     7921 TGGGCGCAGG CGACCAGCAG CAGGCCAGCC GGGGCAGCTC GGTACTGGTC GATAACATCC
     7981 GCTGGCAGTC CTACCTGTCG AGCATGACCA GCGCCGAGGC CGAGGAATGG GGTGTGGACG
     8041 ACGACCAGCG CCGGTTCTTC GTCCGCTTCG GTGTGAGCAA GGCCAACTAT GGCGCACCGT
     8101 TCGCTGATCG GTGGTTCAGG CGGCATGACG GCGGGGTGCT CAAGCCCGCC GTGCTGGAGA
     8161 GGCAGCGCAA GAGCAAGGGG GTGCCCCGTG GTGAAGCCTA AGAACAAGCA CAGCCTCAGC
     8221 CACGTCCGGC ACGACCCGGC GCACTGTCTG GCCCCCGGCC TGTTCCGTGC CCTCAAGCGG
     8281 GGCGAGCGCA AGCGCAGCAA GCTGGACGTG ACGTATGACT ACGGCGACGG CAAGCGGATC
     8341 GAGTTCAGCG GCCCGGAGCC GCTGGGCGCT GATGATCTGC GCATCCTGCA AGGGCTGGTG
     8401 GCCATGGCTG GGCCTAATGG CCTAGTGCTT GGCCCGGAAC CCAAGACCGA AGGCGGACGG
     8461 CAGCTCCGGC TGTTCCTGGA ACCCAAGTGG GAGGCCGTCA CCGCTGAATG CCATGTGGTC
     8521 AAAGGTAGCT ATCGGGCGCT GGCAAAGGAA ATCGGGGCAG AGGTCGATAG TGGTGGGGCG
     8581 CTCAAGCACA TACAGGACTG CATCGAGCGC CTTTGGAAGG TATCCATCAT CGCCCAGAAT
     8641 GGCCGCAAGC GGCAGGGGTT TCGGCTGCTG TCGGAGTACG CCAGCGACGA GGCGGACGGG
     8701 CGCCTGTACG TGGCCCTGAA CCCCTTGATC GCGCAGGCCG TCATGGGTGG CGGCCAGCAT
     8761 GTGCGCATCA GCATGGACGA GGTGCGGGCG CTGGACAGCG AAACCGCCCG CCTGCTGCAC
     8821 CAGCGGCTGT GTGGCTGGAT CGACCCCGGC AAAACCGGCA AGGCTTCCAT AGATACCTTG
     8881 TGCGGCTATG TCTGGCCGTC AGAGGCCAGT GGTTCGACCA TGCGCAAGCG CCGCAAGCGG
     8941 GTGCGCGAGG CGTTGCCGGA GCTGGTCGCG CTGGGCTGGA CGGTAACCGA GTTCGCGGCG
     9001 GGCAAGTACG ACATCACCCG GCCCAAGGCG GCAGGCTGAC CCCCCCCACT CTATTGTAAA
     9061 CAAGACATTT TTATCTTTTA TATTCAATGG CTTATTTTCC TGCTAATTGG TAATACCATG
     9121 AAAAATACCA TGCTCAGAAA AGGCTTAACA ATATTTTGAA AAATTGCCTA CTGAGCGCTG
     9181 CCGCACAGCT CCATAGGCCG CTTTCCTGGC TTTGCTTCCA GATGTATGCT CTTCTGCTCC
     9241 CGAACGCCAG CAAGACGTAG CCCAGCGCGT CGGCCAGCTT GCAATTCGCG CTAACTTACA
     9301 TTAATTGCGT TGCGCTCACT GCCCGCTTTC CAGTCGGGAA ACCTGTCGTG CCAGCTGCAT
     9361 TAATGAATCG GCCAACGCGC GGGGAGAGGC GGTTTGCGTA TTGGGCGCCA GGGTGGTTTT
     9421 TCTTTTCACC AGTGAGACGG GCAACAGCTG ATTGCCCTTC ACCGCCTGGC CCTGAGAGAG
     9481 TTGCAGCAAG CGGTCCACGT GGTTTGCCCC AGCAGGCGAA AATCCTGTTT GATGGTGGTT
     9541 AACGGCGGGA TATAACATGA GCTGTCTTCG GTATCGTCGT ATCCCACTAC CGAGATATCC
     9601 GCACCAACGC GCAGCCCGGA CTCGGTAATG GCGCGCATTG CGCCCAGCGC CATCTGATCG
     9661 TTGGCAACCA GCATCGCAGT GGGAACGATG CCCTCATTCA GCATTTGCAT GGTTTGTTGA
     9721 AAACCGGACA TGGCACTCCA GTCGCCTTCC CGTTCCGCTA TCGGCTGAAT TTGATTGCGA
     9781 GTGAGATATT TATGCCAGCC AGCCAGACGC AGACGCGCCG AGACAGAACT TAATGGGCCC
     9841 GCTAACAGCG CGATTTGCTG GTGACCCAAT GCGACCAGAT GCTCCACGCC CAGTCGCGTA
     9901 CCGTCTTCAT GGGAGAAAAT AATACTGTTG ATGGGTGTCT GGTCAGAGAC ATCAAGAAAT
     9961 AACGCCGGAA CATTAGTGCA GGCAGCTTCC ACAGCAATGG CATCCTGGTC ATCCAGCGGA
    10021 TAGTTAATGA TCAGCCCACT GACGCGTTGC GCGAGAAGAT TGTGCACCGC CGCTTTACAG
    10081 GCTTCGACGC CGCTTCGTTC TACCATCGAC ACCACCACGC TGGCACCCAG TTGATCGGCG
    10141 CGAGATTTAA TCGCCGCGAC AATTTGCGAC GGCGCGTGCA GGGCCAGACT GGAGGTGGCA
    10201 ACGCCAATCA GCAACGACTG TTTGCCCGCC AGTTGTTGTG CCACGCGGTT GGGAATGTAA
    10261 TTCAGCTCCG CCATCGCCGC TTCCACTTTT TCCCGCGTTT TCGCAGAAAC GTGGCTGGCC
    10321 TGGTTCACCA CGCGGGAAAC GGTCTGATAA GAGACACCGG CATACTCTGC GACATCGTAT
    10381 AACGTTACTG GTTTCACATT CACCACCCTG AATTGACTCT CTTCCGGGCG CTATCATGCC
    10441 ATACCGCGAA AGGTTTTGCA CCATTCGATG GTGTCAACGT AAATGCCGCT TCGCCTTCGC
    10501 GCGCGAATTG CAAGCTGATC CGGGCTTATC GACTGCACGG TGCACCAATG CTTCTGGCGT
    10561 CAGGCAGCCA TCGGAAGCTG TGGTATGGCT GTGCAGGTCG TAAATCACTG CATAATTCGT
    10621 GTCGCTCAAG GCGCACTCCC GTTCTGGATA ATGTTTTTTG CGCCGACATC ATAACGGTTC
    10681 TGGCAAATAT TCTGAAATGA GCTGTTGACA ATTAATCATC GGCTCGTATA ATGTGTGGAA
    10741 TTGTGAGCGG ATAACAATTT CACACAGGAA ACAGAATTCT AAAGTAAGTG TAATTGGCGG
    10801 GCCTGCTCTG TTATATGCTG CATTACCTTA TGCAGATGAA GTAGTTGTTT CTCGCATCGT
    10861 TAAAAGGCAT CGTGTTAATT CAACAGTTCA ATTAGACGCA AGTTTTCTTG ATGATATAAG
    10921 CAAGCGTGAA ATGGTTGAAA CGCATTGGTA TAAAATAGAT GAAGTAACAA CCCTTACGGA
    10981 ATCAGTATAT AAATGAAACA ATACCAAGAT TTAATTAAAG ACATTTTTGA AAATGGTTAT
    11041 GAAACCGATG ATCGTACAGG CACAGGAACA ATTGCTCTGT TCGGATCTAA ATTACGCTGG
    11101 GATTTAACTA AAGGTTTTCC TGCGGTAACA ACTAAGAAGC TCGCCTGGAA AGCTTGCATT
    11161 GCTGAGCTAA TATGGTTTTT ATCAGGAAGC ACAAATGTCA ATGATTTACG ATTAATTCAA
    11221 CACGATTCGT TAATCCAAGG CAAAACAGTC TGGGATGAAA ATTACGAAAA TCAAGCAAAA
    11281 GATTTAGGAT ACCATAGCGG TGAACTTGGT CCAATTTATG GAAAACAGTG GCGTGATTTT
    11341 GGTGGTGTAG ACCAAATTAT AGAAGTTATT GATCGTATTA AAAAACTGCC AAATGATAGG
    11401 CGTCAAATTG TTTCTGCATG GAATCCAGCT GAACTTAAAT ATATGGCATT ACCGCCTTGT
    11461 CATATGTTCT ATCAGTTTAA TGTGCGTAAT GGCTATTTGG ATTTGCAGTG GTATCAACGC
    11521 TCAGTAGATG TTTTCTTGGG TCTACCGTTT AATATTGCGT CATATGCTAC GTTAGTTCAT
    11581 ATTGTAGCTA AGATGTGTAA TCTTATTCCA GGGGATTTGA TATTTTCTGG TGGTAATACT
    11641 CATATCTATA TGAATCACGT AGAACAATGT AAAGAAATTT TGAGGCGTGA ACCTAAAGAG
    11701 CTTTGTGAGC TGGTAATAAG TGGTCTACCT TATAAATTCC GATATCTTTC TACTAAAGAA
    11761 CAATTAAAAT ATGTTCTTAA ACTTAGGCCT AAAGATTTCG TTCTTAACAA CTATGTATCA
    11821 CACCCTCCTA TTAAAGGAAA GATGGCGGTG TAATTTTATT ATTGCGAGGA TATATGATTT
    11881 TACGATTTAA AGATACTTCT GGTGTAGTTC TTTTTACACT TCCTAACCCA AGCGAGTTAG
    11941 AAGTTCCAGG ACCAGAACAG CCTATTACCA TTTATGGTAA AAAATACTAT ACTCATAAAA
    12001 TGACCTCGTG AGTATTTTGA TAATAAAAAT TTCCACAGTT AAAACTTCTT CTGACTGTTA
    12061 CTACGATATT ACTGTTTTAA CGGAAAACAA TATGACGAAT TATTCCAGCG TGGGCCGTCT
    12121 ATGCCGGGTA GTGAATAAAT ATAAATCCGA CTTTGATGTT AATATTCACC GCGGTACATT
    12181 TTGGGGAAAT TACGTCGGTA AAGATGCTGG CAGCCGGGAG GCTGCCATTG AATTATTCAA
    12241 AAAAGATTTA TACGTCGAAT TAAATCCGGA GAAATAACTA AAGCACATTT AGAGCCTTTA
    12301 CGTGGAATGA GGCTAGGATG CACATGTAAA CCAAAGCCGT GTCATGGTGA TATAATAGCT
    12361 CATATAGTTA ACCGATTGTT TAAAGACGAT TTTCAAGTTG AGGACTTATG CAATTAATTA
    12421 ATGTTATCAA AAGTAGTGGT GTTTCTCAGA GCTTTGACCC ACAAAAAATT ATTAAAGTTT
    12481 TATCTTGGGC AGCTGAAGGA ACATCAGTAG ATCCTTATGA ATTATATGAA AATATTAAAT
    12541 CTTATCTCCG TGATGGAATG ACAACTGATG ATATTCAGAC TATTGTCATT AAGGCTGCTG
    12601 C
//
