# Supplementary material for: The Legionella pneumophila effector SidL is an adenylyltransferase that modifies the glycolytic intermediate 3-phosphoglycerate
Source: Mol Cell. Author manuscript; Available in PMC 2026 Aug 3. (PMC13431035; doi:10.1016/j.molcel.2026.07.007)
Supplement: 4 — Table S3. Metabolite library compounds and sources. Related to Figs. 4B, S3A-C and S5. [file NIHMS2196818-supplement-4.zip › Supplemental-DataS3pJBPlasmids/pJB251_pSR47s_sidL_deletion.gb]

LOCUS       pJB251_pSR47s_si        8006 bp    DNA     circular SYN 04-MAY-2026
DEFINITION  synthetic circular DNA
ACCESSION   .
VERSION     .
KEYWORDS    .
SOURCE      synthetic DNA construct
  ORGANISM  synthetic DNA construct
REFERENCE   1  (bases 1 to 8006)
  AUTHORS   .
  TITLE     Direct Submission
  JOURNAL   Exported May 4, 2026 from SnapGene 8.2.2
            https://www.snapgene.com
COMMENT     pJB251 pSR47s_sidL_deletion plasmid KanR Strategy: Backbone: Cut 
            pSR47s from TOC w/ SacI
FEATURES             Location/Qualifiers
     source          1..8006
                     /mol_type="other DNA"
                     /organism="synthetic DNA construct"
     misc_feature    1
                     /label=MCS
     CDS             complement(7..494)
                     /label=ankJ
                     /label=LegA11
     misc_feature    complement(1620..1642)
                     /label=pSR47sR
     CDS             1987..3408
                     /label=sacB
     misc_feature    3549..4121
                     /label=IS1 transposase
     misc_feature    4129..4344
                     /label=lacZ
     primer_bind     complement(4162..4189)
                     /label=T7
     primer_bind     complement(4188..4205)
                     /label=M13-fwd
     misc_feature    4370..6102
                     /label=mobRP4
     misc_feature    4370..4771
                     /label=traK
     misc_feature    4854..5138
                     /label=hypothetical protein
     misc_feature    5139..5507
                     /label=oriT binding protein
     misc_feature    5473..5478
                     /label=R6K???
     misc_feature    5545..6102
                     /label=traI
     misc_feature    complement(6399..7214)
                     /label=kan
     misc_feature    7260..7265
                     /label=R6K
                     /label=R6K??
     promoter        7877..7907
                     /label=lac promoter
     misc_feature    7881..8006
                     /label=lacZ
     misc_binding    7911..7933
                     /label=LacO
     misc_feature    7920..7942
                     /label=pSR47sF
     primer_bind     7939..7959
                     /label=M13-rev
     promoter        7976..7994
                     /label=T3 promoter
     primer_bind     7977..7996
                     /label=T3
ORIGIN
        1 gagctcccaa agcgattacc ttcagcatca catttagaag aaacagcttc caaaccaccc
       61 attaatttaa taatttcaca ggtgttttta attttatctt cagtcaggta tttgatattg
      121 gtgctattca ccagcaggaa atgtggtgct tgttctgaaa tgggggcatt gtgttggact
      181 aagtacttga ataattgaag atcctgattt ttacaagcca attcaattgg tgtctctttg
      241 tgatagttga taggataatc aaaatcaaca tggtgcttaa ccaaaatatc aagcattttg
      301 tagtcaatgt gttttttatt taatactcta gccaggggtg aatcataagt ggggggggcg
      361 tactgattta caagctcagg atctttatcc agtatagtat tgacagtttc ataatgacct
      421 tcagatactg ccttcatcaa ttcacgcaat tcagctgatg ctattttcat ttcacttcta
      481 cccattttaa tcacctattt taaactatcg ccatagtatt ctaaaaatca aactggctga
      541 atcttagcat gaagactgta taaatgacaa tatttttgtt catttatttt acttattaat
      601 aattatttag atcaattcag gtggtaattt aaataaacaa cacttttttt taattttgaa
      661 caataagttt aatattttct taatctttgt gttttatcat accccctgtg aaatataagt
      721 tgtcaaacat gacaatgcta agaggtagag ggttatggat ccaggataat ttgggttccc
      781 attccctaat agcctcggct tgtccgaggc atcaaattca gggaaatttt gcattaagaa
      841 tatatctttt cgaataaatc acccctggac aagattgatt tttgctctat tgtctagctc
      901 gtttttaaat ttttttaaag acaagcaact tctcttctct ataggtttcg tggctttcat
      961 aatagaccta tagcttgtac ttcgttgtat gtgttgatgc actcttttgc cgagacgaat
     1021 agactgcttt gcataacctg ttatttttat tttactgccg cgttgcgaac ttttctgtgg
     1081 tgcttattta aagacgtttg ccccttgtcc tgaaacaaaa taaacaggtt atgccagagg
     1141 cttaatgcta ataaatgcca ctctggtagg gtgtatacaa gtgctttaaa catattcatc
     1201 agttttttga tgaccatcaa ttgagctgtt gataaattga attcgaacag ataaaaaatc
     1261 tgcagatatg tgtttcatag tattatccac tatcaagttg gtagtagcaa caggtagaca
     1321 agtgggtacg catggttaat agtcgctggc tgaaaacatt tttatccgga aattttgaca
     1381 cttttcctgg ctgaaattcg agtacaataa agagacgata ccatttatgt gctctgtcga
     1441 ttatgcgaag ggatttattt tatcatcttc cagggctaag gttttttcca aagttgttat
     1501 accatctgat gctctagagg atcgatcctt tttaacccat cacatatacc tgccgttcac
     1561 tattatttag tgaaatgaga tattatgata ttttctgaat tgtgattaaa aaggcaactt
     1621 tatgcccatg caacagaaac tataaaaaat acagagaatg aaaagaaaca gatagatttt
     1681 ttagttcttt aggcccgtag tctgcaaatc cttttatgat tttctatcaa acaaaagagg
     1741 aaaatagacc agttgcaatc caaacgagag tctaatagaa tgaggtcgaa aagtaaatcg
     1801 cgcgggtttg ttactgataa agcaggcaag acctaaaatg tgtaaagggc aaagtgtata
     1861 ctttggcgtc accccttaca tattttaggt ctttttttat tgtgcgtaac taacttgcca
     1921 tcttcaaaca ggagggctgg aagaagcaga ccgctaacac agtacataaa aaaggagaca
     1981 tgaacgatga acatcaaaaa gtttgcaaaa caagcaacag tattaacctt tactaccgca
     2041 ctgctggcag gaggcgcaac tcaagcgttt gcgaaagaaa cgaaccaaaa gccatataag
     2101 gaaacatacg gcatttccca tattacacgc catgatatgc tgcaaatccc tgaacagcaa
     2161 aaaaatgaaa aatatcaagt tcctgaattc gattcgtcca caattaaaaa tatctcttct
     2221 gcaaaaggcc tggacgtttg ggacagctgg ccattacaaa acgctgacgg cactgtcgca
     2281 aactatcacg gctaccacat cgtctttgca ttagccggag atcctaaaaa tgcggatgac
     2341 acatcgattt acatgttcta tcaaaaagtc ggcgaaactt ctattgacag ctggaaaaac
     2401 gctggccgcg tctttaaaga cagcgacaaa ttcgatgcaa atgattctat cctaaaagac
     2461 caaacacaag aatggtcagg ttcagccaca tttacatctg acggaaaaat ccgtttattc
     2521 tacactgatt tctccggtaa acattacggc aaacaaacac tgacaactgc acaagttaac
     2581 gtatcagcat cagacagctc tttgaacatc aacggtgtag aggattataa atcaatcttt
     2641 gacggtgacg gaaaaacgta tcaaaatgta cagcagttca tcgatgaagg caactacagc
     2701 tcaggcgaca accatacgct gagagatcct cactacgtag aagataaagg ccacaaatac
     2761 ttagtatttg aagcaaacac tggaactgaa gatggctacc aaggcgaaga atctttattt
     2821 aacaaagcat actatggcaa aagcacatca ttcttccgtc aagaaagtca aaaacttctg
     2881 caaagcgata aaaaacgcac ggctgagtta gcaaacggcg ctctcggtat gattgagcta
     2941 aacgatgatt acacactgaa aaaagtgatg aaaccgctga ttgcatctaa cacagtaaca
     3001 gatgaaattg aacgcgcgaa cgtctttaaa atgaacggca aatggtacct gttcactgac
     3061 tcccgcggat caaaaatgac gattgacggc attacgtcta acgatattta catgcttggt
     3121 tatgtttcta attctttaac tggcccatac aagccgctga acaaaactgg ccttgtgtta
     3181 aaaatggatc ttgatcctaa cgatgtaacc tttacttact cacacttcgc tgtacctcaa
     3241 gcgaaaggaa acaatgtcgt gattacaagc tatatgacaa acagaggatt ctacgcagac
     3301 aaacaatcaa cgtttgcgcc aagcttcctg ctgaacatca aaggcaagaa aacatctgtt
     3361 gtcaaagaca gcatccttga acaaggacaa ttaacagtta acaaataaaa acgcaaaaga
     3421 aaatgccgat atcctattgg cattttcttt tatttcttat caacataaag gtgaatccca
     3481 tatgaactat ataaaagcag gcaaatggct aaccgtattc ctaacctttt ggtaatgact
     3541 ccaacttatt gatagtgttt tatgttcaga taatgcccga tgactttgtc atgcagctcc
     3601 accgattttg agaacgacag cgacttccgt cccagccgtg ccaggtgctg cctcagattc
     3661 aggttatgcc gctcaattcg ctgcgtatat cgcttgctga ttacgtgcag ctttcccttc
     3721 aggcgggatt catacagcgg ccagccatcc gtcatccata tcaccacgtc aaagggtgac
     3781 agcaggctca taagacgccc cagcgtcgcc atagtgcgtt caccgaatac gtgcgcaaca
     3841 accgtcttcc ggagactgtc atacgcgtaa aacagccagc gctggcgcga tttagccccg
     3901 acatagcccc actgttcgtc catttccgcg cagacgatga cgtcactgcc cggctgtatg
     3961 cgcgaggtta ccgactgcgg cctgagtttt ttaagtgacg taaaatcgtg ttgaggccaa
     4021 cgcccataat gcgggctgtt gcccggcatc caacgccatt catggccata tcaatgattt
     4081 tctggtgcgt accgggttga gaagcggtgt aagtgaactg caggtcgatc gacctcgagg
     4141 gggggcccgg tacccaattc gccctatagt gagtcgtatt acaattcact ggccgtcgtt
     4201 ttacaacgtc gtgactggga aaaccctggc gttacccaac ttaatcgcct tgcagcacat
     4261 ccccctttcg ccagctggcg taatagcgaa gaggcccgca ccgatcgccc ttcccaacag
     4321 ttgcgcagcc tgaatggcga atggtacaat tcttgaagac gaaagggccg gatcgatcct
     4381 ttttgtccgg tgttgggttg aaggtgaagc cggtcggggc cgcagcgggg gccggctttt
     4441 cagccttgcc cccctgcttc ggccgccgtg gctccggcgt cttgggtgcc ggcgcgggtt
     4501 ccgcagcctt ggcctgcggt gcgggcacat cggcgggctt ggccttgatg tgccgcctgg
     4561 cgtgcgagcg gaacgtctcg taggagaact tgaccttccc cgtttcccgc atgtgctccc
     4621 aaatggtgac gagcgcatag ccggacgcta acgccgcctc gacatccgcc ctcaccgcca
     4681 ggaacgcaac cgcagcctca tcacgccggc gcttcttggc cgcgcgggat tcaacccact
     4741 cggccagctc gtcggtgtag ctctttggca tcgtctctcg cctgtcccct cagttcagta
     4801 atttcctgca tttgcctgtt tccagtcggt agatattcca caaaacagca gggaagcagc
     4861 gcttttccgc tgcataaccc tgcttcgggg tcattatagc gattttttcg gtatatccat
     4921 cctttttcgc acgatataca ggattttgcc aaagggttcg tgtagacttt ccttggtgta
     4981 tccaacggcg tcagccgggc aggataggtg aagtaggccc acccgcgagc gggtgttcct
     5041 tcttcactgt cccttattcg cacctggcgg tgctcaacgg gaatcctgct ctgcgaggct
     5101 ggccggctac cgccggcgta acagatgagg gcaagcggat ggctgatgaa accaagccaa
     5161 ccaggaaggg cagcccacct atcaaggtgt actgccttcc agacgaacga agagcgattg
     5221 aggaaaaggc ggcggcggcc ggcatgagcc tgtcggccta cctgctggcc gtcggccagg
     5281 gctacaaaat cacgggcgtc gtggactatg agcacgtccg cgagctggcc cgcatcaatg
     5341 gcgacctggg ccgcctgggc ggcctgctga aactctggct caccgacgac ccgcgcacgg
     5401 cgcggttcgg tgatgccacg atcctcgccc tgctggcgaa gatcgaagag aagcaggacg
     5461 agcttggcaa ggtcatgatg ggcgtggtcc gcccgagggc agagccatga cttttttagc
     5521 cgctaaaacg gccggggggt gcgcgtgatt gccaagcacg tccccatgcg ctccatcaag
     5581 aagagcgact tcgcggagct ggtgaagtac atcaccgacg agcaaggcaa gaccgagcgc
     5641 ctgggtcacg tgcgcgtcac gaactgcgag gcaaacaccc tgcccgctgt catggccgag
     5701 gtgatggcga cccagcacgg caacacccgt tccgaggccg acaagaccta tcacctgctg
     5761 gttagcttcc gcgcgggaga gaagcccgac gcggagacgt tgcgcgcgat tgaggaccgc
     5821 atctgcgctg ggcttggctt cgccgagcat cagcgcgtca gtgccgtgca tcacgacacc
     5881 gacaacctgc acatccatat cgccatcaac aagattcacc cgacccgaaa caccatccat
     5941 gagccgtatc gggcctaccg cgccctcgct gacctctgcg cgacgctcga acgggactac
     6001 gggcttgagc gtgacaatca cgaaacgcgg cagcgcgttt ccgagaaccg cgcgaacgac
     6061 atggagcggc acgcgggcgt ggaaagcctg gtcggctgga tcgggggggg ggcgctgagg
     6121 tctgcctcgt gaagaaggtg ttgctgactc ataccaggcc tgaatcgccc catcatccag
     6181 ccagaaagtg agggagccac ggttgatgag agctttgttg taggtggacc agttggtgat
     6241 tttgaacttt tgctttgcca cggaacggtc tgcgttgtcg ggaagatgcg tgatctgatc
     6301 cttcaactca gcaaaagttc gatttattca acaaagccgc cgtcccgtca agtcagcgta
     6361 atgctctgcc agtgttacaa ccaattaacc aattctgatt agaaaaactc atcgagcatc
     6421 aaatgaaact gcaatttatt catatcagga ttatcaatac catatttttg aaaaagccgt
     6481 ttctgtaatg aaggagaaaa ctcaccgagg cagttccata ggatggcaag atcctggtat
     6541 cggtctgcga ttccgactcg tccaacatca atacaaccta ttaatttccc ctcgtcaaaa
     6601 ataaggttat caagtgagaa atcaccatga gtgacgactg aatccggtga gaatggcaaa
     6661 agcttatgca tttctttcca gacttgttca acaggccagc cattacgctc gtcatcaaaa
     6721 tcactcgcat caaccaaacc gttattcatt cgtgattgcg cctgagcgag acgaaatacg
     6781 cgatcgctgt taaaaggaca attacaaaca ggaatcgaat gcaaccggcg caggaacact
     6841 gccagcgcat caacaatatt ttcacctgaa tcaggatatt cttctaatac ctggaatgct
     6901 gttttcccgg ggatcgcagt ggtgagtaac catgcatcat caggagtacg gataaaatgc
     6961 ttgatggtcg gaagaggcat aaattccgtc agccagttta gtctgaccat ctcatctgta
     7021 acatcattgg caacgctacc tttgccatgt ttcagaaaca actctggcgc atcgggcttc
     7081 ccatacaatc gatagattgt cgcacctgat tgcccgacat tatcgcgagc ccatttatac
     7141 ccatataaat cagcatccat gttggaattt aatcgcggcc tcgagcaaga cgtttcccgt
     7201 tgaatatggc tcataacacc ccttgtatta ctgtttatgt aagcagacag ttttattgtt
     7261 catgatgata tatttttatc ttgtgcaatg taacatcaga gattttgaga cacaacgtgg
     7321 ctttcccccc ccccccgatc cggccacgat gcgtccggcg tagaggatct gaagatcagc
     7381 agttcaacct gttgatagta cgtactaagc tctcatgttt cacgtactaa gctctcatgt
     7441 ttaacgtact aagctctcat gtttaacgaa ctaaaccctc atggctaacg tactaagctc
     7501 tcatggctaa cgtactaagc tctcatgttt cacgtactaa gctctcatgt ttgaacaata
     7561 aaattaatat aaatcagcaa cttaaatagc ctctaaggtt ttaagtttta taagaaaaaa
     7621 aagaatatat aaggctttta aagcttttaa ggtttaacgg ttgtggacaa caagccaggg
     7681 atgtaacgca ctgagaagcc cttagagcct ctcaaagcaa ttttgagtga cacaggaaca
     7741 cttaacggct gacatgggaa ttgtagcgtt ggccgattca ttaatgcagc tggcacgaca
     7801 ggtttcccga ctggaaagcg ggcagtgagc gcaacgcaat taatgtgagt tagctcactc
     7861 attaggcacc ccaggcttta cactttatgc ttccggctcg tatgttgtgt ggaattgtga
     7921 gcggataaca atttcacaca ggaaacagct atgaccatga ttacgccaag ctcgaaatta
     7981 accctcacta aagggaacaa aagctg
//
