# Supplementary material for: The Legionella pneumophila effector SidL is an adenylyltransferase that modifies the glycolytic intermediate 3-phosphoglycerate
Source: Mol Cell. Author manuscript; Available in PMC 2026 Aug 3. (PMC13431035; doi:10.1016/j.molcel.2026.07.007)
Supplement: 4 — Table S3. Metabolite library compounds and sources. Related to Figs. 4B, S3A-C and S5. [file NIHMS2196818-supplement-4.zip › Supplemental-DataS3pJBPlasmids/.sglock/pJB251_pSR47s_sidL_deletion.gb=bsno13275.win.ad.jhu.edu=18847]

2026-05-04T20:54:53Z
Josh Black
