# Supplementary material for: The Legionella pneumophila effector SidL is an adenylyltransferase that modifies the glycolytic intermediate 3-phosphoglycerate
Source: Mol Cell. Author manuscript; Available in PMC 2026 Aug 3. (PMC13431035; doi:10.1016/j.molcel.2026.07.007)
Supplement: 5 — Table S4. LC-MS analysis data for in vitro reactions. Related to Figs. 4E, 4F, S4B, S4C, and S6. [file NIHMS2196818-supplement-5.xlsx]

## Sheet: Table S1
Black et al (2025)
Table S1: Sequence Annotation and Similarity Network Scores. Related to Figs. 2G-H and S1.
Tabs:
Sequence Annotation: Domain annotation for the 865 proteins in our phylogenetics analysis. Related to Figs. 2G-H.
Similarity Network Scores: HHalign e-value scores for sequence similarity analysis. Related to Fig. S1C.

## Sheet: Sequence Annotation
NCBI accession number	Family name	Protein size (aa)	Species name	Taxon	Automated domain architecture assignment	Automated domain architecture boundaries
MBV9491333.1	PAP2 classical	256	Verrucomicrobiota bacterium	Bacteria>PVC group>Verrucomicrobiota	PAP2-classical	23..225&PAP2-classical
MBE1323808.1	PAP2 classical	202	Sphingomonas sp. OAE898	Bacteria>Proteobacteria>Alphaproteobacteria	PAP2-classical	1..195&PAP2-classical
MBH1743303.1	PAP2 classical	249	Stenotrophomonas maltophilia	Bacteria>Pseudomonadota>Gammaproteobacteria	PAP2-classical	28..224&PAP2-classical
AFY57759.1	PAP2 classical	240	Rivularia sp. PCC 7116	Bacteria>Bacillati>Cyanobacteriota/Melainabacteria group>Cyanobacteriota	PAP2-classical	32..223&PAP2-classical
ARD49682.1	PAP2 classical	219	Sporosarcina sp. P33	Bacteria>Bacillati>Bacillota	PAP2-classical	8..205&PAP2-classical
WRO23556.1	PAP2 classical	231	Metallumcola ferriviriculae	Bacteria>Bacillati>Bacillota	PAP2-classical	14..213&PAP2-classical
AGY81155.1	PAP2 classical	224	Carnobacterium inhibens subsp. gilichinskyi	Bacteria>Bacillati>Bacillota	PAP2-classical	13..209&PAP2-classical
WPC18675.1	PAP2 classical	226	Pediococcus inopinatus	Bacteria>Bacillati>Bacillota	SIG+PAP2-classical	1..29&SIG,34..204&PAP2-classical
ABB14572.1	PAP2 classical	216	Carboxydothermus hydrogenoformans Z-2901	Bacteria>Bacillati>Bacillota	PAP2-classical	9..208&PAP2-classical
HEY0656537.1	PAP2 classical	246	Chryseosolibacter sp.	Bacteria>FCB group>Bacteroidota	PAP2-classical	32..230&PAP2-classical
ULT58082.1	PAP2 classical	211	Neobacillus drentensis	Bacteria>Bacillati>Bacillota	PAP2-classical	6..198&PAP2-classical
WED67292.1	PAP2 classical	234	Synoicihabitans lomoniglobus	Bacteria>PVC group>Verrucomicrobiota	PAP2-classical	12..219&PAP2-classical
BAZ05222.1	PAP2 classical	309	Calothrix sp. NIES-3974	Bacteria>Bacillati>Cyanobacteriota/Melainabacteria group>Cyanobacteriota	PAP2-classical	95..290&PAP2-classical
BFK72729.1	PAP2 classical	194	Faecalibacillus intestinalis	Bacteria>Bacillati>Bacillota	PAP2-classical	5..175&PAP2-classical
QSR15781.1	PAP2 classical	238	Novosphingobium sp. KA1	Bacteria>Pseudomonadota>Alphaproteobacteria	PAP2-classical	16..215&PAP2-classical
MBW4575222.1	PAP2 classical	237	Aphanothece sp. CMT-3BRIN-NPC111	Bacteria>Bacillati>Cyanobacteriota/Melainabacteria group>Cyanobacteriota	PAP2-classical	25..216&PAP2-classical
QNM06191.1	PAP2 classical	188	Qiania dongpingensis	Bacteria>Bacillati>Bacillota	PAP2-classical	2..174&PAP2-classical
QUT03918.1	PAP2 classical	205	Sphingobium phenoxybenzoativorans	Bacteria>Pseudomonadota>Alphaproteobacteria	SIG+PAP2-classical	1..30&SIG,31..199&PAP2-classical
BCZ19288.1	PAP2 classical	227	Helicobacter gastrofelis	Bacteria>Campylobacterota>Epsilonproteobacteria	PAP2-classical	24..220&PAP2-classical
HIU27464.1	PAP2 classical	215	Candidatus Fimisoma avicola	Bacteria>Bacillati>Bacillota	PAP2-classical	25..205&PAP2-classical
AFL99899.1	PAP2 classical	193	Desulfitobacterium dehalogenans ATCC 51507	Bacteria>Bacillati>Bacillota	PAP2-classical	5..171&PAP2-classical
QIL20961.1	PAP2 classical	240	Thermomonas sp. HDW16	Bacteria>Pseudomonadota>Gammaproteobacteria	PAP2-classical	32..226&PAP2-classical
ANK62682.1	PAP2 classical	215	Loigolactobacillus backii	Bacteria>Bacillati>Bacillota	PAP2-classical	11..208&PAP2-classical
XJV97055.1	PAP2 classical	182	Haloimpatiens lingqiaonensis	Bacteria>Bacillati>Bacillota	PAP2	1..180&PAP2
BCT74690.1	PAP2 classical	556	Sinomonas cyclohexanicum	Bacteria>Bacillati>Actinomycetota	TM+TM+PAP2-classical+TM+LssY_C	7..24&TM,36..58&TM,110..308&PAP2-classical,329..349&TM,371..549&LssY_C
QCP14057.1	PAP2 classical	238	Pseudoduganella umbonata	Bacteria>Pseudomonadota>Betaproteobacteria	PAP2-classical	26..223&PAP2-classical
CAA7600976.1	PAP2 classical	193	Acididesulfobacillus acetoxydans	Bacteria>Bacillati>Bacillota	PAP2-classical	6..174&PAP2-classical
MEF8981232.1	PAP2 classical	228	Thiohalorhabdus sp.	Bacteria>Pseudomonadota>Gammaproteobacteria	PAP2-classical	10..217&PAP2-classical
WLC65530.1	PAP2 classical	174	Clostridium tagluense	Bacteria>Bacillati>Bacillota	PAP2-classical	6..174&PAP2-classical
MEQ8472022.1	PAP2 classical	225	Marinoscillum sp.	Bacteria>FCB group>Bacteroidota	PAP2-classical	19..211&PAP2-classical
AGU53826.1	PAP2 classical	650	Variovorax paradoxus B4	Bacteria>Pseudomonadota>Betaproteobacteria	TM+TM+PAP2-classical+TM+LssY_C	127..150&TM,162..183&TM,235..422&PAP2-classical,431..453&TM,482..601&LssY_C
MBE6038796.1	PAP2 classical	181	Anaerofustis stercorihominis	Bacteria>Bacillati>Bacillota	PAP2	1..175&PAP2
UGQ47835.1	PAP2 classical	238	Massilia endophytica	Bacteria>Pseudomonadota>Betaproteobacteria	PAP2-classical	26..223&PAP2-classical
QNK69670.1	PAP2 classical	270	Variovorax sp. PAMC26660	Bacteria>Pseudomonadota>Betaproteobacteria	TM+PAP2-classical	20..41&TM,63..258&PAP2-classical
QLE84077.1	PAP2 classical	177	Shewanella sp. Scap07	Bacteria>Pseudomonadota>Gammaproteobacteria	PAP2-classical	26..172&PAP2-classical
QCZ94597.1	PAP2 classical	240	Salinimonas iocasae	Bacteria>Pseudomonadota>Gammaproteobacteria	PAP2-classical	32..231&PAP2-classical
QEV23501.1	PAP2 classical	235	Streptomyces coeruleorubidus	Bacteria>Bacillati>Actinomycetota	PAP2-classical	34..194&PAP2-classical
QHE87252.1	PAP2 classical	276	Hydrogenophaga sp. BPS33	Bacteria>Pseudomonadota>Betaproteobacteria	TM+PAP2-classical	20..40&TM,62..260&PAP2-classical
HTN21778.1	PAP2 classical	219	Pelobium sp.	Bacteria>FCB group>Bacteroidota	PAP2-classical	9..194&PAP2-classical
ACA84829.1	PAP2 classical	187	Shewanella woodyi ATCC 51908	Bacteria>Pseudomonadota>Gammaproteobacteria	PAP2-classical	4..184&PAP2-classical
ACU72309.1	PAP2 classical	256	Catenulispora acidiphila DSM 44928	Bacteria>Bacillati>Actinomycetota	TM+PAP2-classical+TM	21..40&TM,42..203&PAP2-classical,204..222&TM
AMV23734.1	PAP2 classical	197	Gemmata sp. SH-PL17	Bacteria>PVC group>Planctomycetota	PAP2-classical	1..184&PAP2-classical
UBI39205.1	PAP2 classical	262	Streptomyces mobaraensis	Bacteria>Bacillati>Actinomycetota	TM+PAP2-classical	16..35&TM,92..213&PAP2-classical
QEE20808.1	PAP2 classical	251	Paradevosia tibetensis	Bacteria>Pseudomonadota>Alphaproteobacteria	PAP2	97..219&PAP2
WNV73637.1	PAP2 classical	491	Geodermatophilus sp. DSM 44513	Bacteria>Bacillati>Actinomycetota	PAP2-classical+PAP2-classical	28..230&PAP2-classical,283..475&PAP2-classical
AXI08847.1	PAP2 classical	175	Oceanobacillus zhaokaii	Bacteria>Bacillati>Bacillota	PAP2-classical	6..174&PAP2-classical
QLE83805.1	PAP2 classical	267	Shewanella sp. Scap07	Bacteria>Pseudomonadota>Gammaproteobacteria	TM+PAP2-classical+TM+TM	20..36&TM,39..200&PAP2-classical,211..231&TM,237..256&TM
MFH7241304.1	PAP2 classical	208	Spirulina sp.	Bacteria>Bacillati>Cyanobacteriota/Melainabacteria group>Cyanobacteriota	PAP2-classical	9..203&PAP2-classical
UTI63389.1	PAP2 classical	229	Paraconexibacter antarcticus	Bacteria>Bacillati>Actinomycetota	TM+PAP2-classical	33..55&TM,72..215&PAP2-classical
QNR24030.1	PAP2 classical	214	Croceimicrobium hydrocarbonivorans	Bacteria>FCB group>Bacteroidota	PAP2-classical	3..198&PAP2-classical
BDS13818.1	PAP2 classical	240	Aureispira anguillae	Bacteria>FCB group>Bacteroidota	PAP2-classical	36..223&PAP2-classical
WNY26726.1	PAP2 classical	215	Methanolapillus ohkumae	Archaea>Methanobacteriati>Methanobacteriota	PAP2	1..180&PAP2
AQA17441.1	PAP2 classical	176	Halioglobus japonicus	Bacteria>Pseudomonadota>Gammaproteobacteria	PAP2-classical	5..173&PAP2-classical
QVQ51002.1	PAP2 classical	253	Spiractinospora alimapuensis	Bacteria>Bacillati>Actinomycetota	PAP2-classical	14..215&PAP2-classical
BDD08903.1	PAP2 classical	192	Fulvitalea axinellae	Bacteria>FCB group>Bacteroidota	PAP2-classical	3..165&PAP2-classical
MEJ5238071.1	PAP2 classical	746	Limisphaera sp.	Bacteria>PVC group>Verrucomicrobiota	PAP2-classical+TM+PMT_2+TM+TM+TM+TM	2..174&PAP2-classical,229..246&TM,272..433&PMT_2,465..486&TM,498..515&TM,521..541&TM,553..570&TM
AVK62116.1	PAP2 classical	220	Lactobacillus sp. CBA3605	Bacteria>Bacillati>Bacillota	PAP2-classical	8..202&PAP2-classical
AZA56485.1	PAP2 classical	199	Chryseobacterium shandongense	Bacteria>FCB group>Bacteroidota	PAP2-classical	3..180&PAP2-classical
WGT67602.1	PAP2 classical	222	cyanobacterium endosymbiont of Epithemia clementina EcSB	Bacteria>Bacillati>Cyanobacteriota/Melainabacteria group>Cyanobacteriota	PAP2-classical	41..212&PAP2-classical
XBO45429.1	PAP2 classical	235	Pedococcus sp. KACC 23699	Bacteria>Bacillati>Actinomycetota	PAP2-classical	26..216&PAP2-classical
QAZ47658.1	PAP2 classical	271	Mesorhizobium sp. Pch-S	Bacteria>Pseudomonadota>Alphaproteobacteria	PAP2	112..223&PAP2
HNY05690.1	PAP2 classical	203	Candidatus Egerieousia sp.	Bacteria>FCB group>Bacteroidota	PAP2-classical	1..196&PAP2-classical
XFA55915.1	PAP2 classical	185	Capnocytophaga sp. ARDL2	Bacteria>FCB group>Bacteroidota	PAP2-classical	2..176&PAP2-classical
AGB26576.1	PAP2 classical	307	Mycobacterium sp. JS623	Bacteria>Bacillati>Actinomycetota	TM+PAP2-classical	16..37&TM,43..244&PAP2-classical
UEA42313.1	PAP2 classical	234	Segatella copri DSM 18205	Bacteria>FCB group>Bacteroidota	PAP2-classical+TM	6..181&PAP2-classical,212..233&TM
BCX03814.1	PAP2 classical	228	Candidatus Roseilinea sp.	Bacteria>Bacillati>Chloroflexota	PAP2-classical	1..212&PAP2-classical
QKE38330.1	PAP2 classical	260	Ferrovum myxofaciens	Bacteria>Pseudomonadota>Betaproteobacteria	PAP2-classical+TM+TM	7..193&PAP2-classical,205..223&TM,229..249&TM
UCV05050.1	PAP2 classical	273	Dechloromonas denitrificans	Bacteria>Pseudomonadota>Betaproteobacteria	PAP2-classical+TM+TM	82..191&PAP2-classical,211..229&TM,235..254&TM
UFN43345.1	PAP2 classical	236	Nocardioides okcheonensis	Bacteria>Bacillati>Actinomycetota	PAP2-classical	11..202&PAP2-classical
QDI91004.1	PAP2 classical	218	Salicibibacter halophilus	Bacteria>Bacillati>Bacillota	PAP2-classical	8..209&PAP2-classical
ABK52384.1	PAP2 classical	258	Acidothermus cellulolyticus 11B	Bacteria>Bacillati>Actinomycetota	PAP2-classical	22..213&PAP2-classical
HIT53377.1	PAP2 classical	275	Candidatus Fimivicinus intestinavium	Bacteria>Bacillati>Bacillota	TM+PAP2-classical	7..26&TM,54..264&PAP2-classical
AGT80885.1	PAP2 classical	172	Amycolatopsis mediterranei RB	Bacteria>Bacillati>Actinomycetota	PAP2-classical	23..149&PAP2-classical
ADJ16552.1	PAP2 classical	188	Halalkalicoccus jeotgali B3	Archaea>Methanobacteriati>Methanobacteriota	PAP2-classical	10..171&PAP2-classical
ABZ95592.1	PAP2 classical	177	Leptospira biflexa serovar Patoc strain 'Patoc 1 (Ames)'	Bacteria>Spirochaetota	PAP2-classical	2..167&PAP2-classical
UAC49717.1	PAP2 classical	205	Bacillus aquiflavi	Bacteria>Bacillati>Bacillota	PAP2-classical	2..169&PAP2-classical
AVZ75604.1	PAP2 classical	263	Streptomyces lunaelactis	Bacteria>Bacillati>Actinomycetota	PAP2-classical	75..250&PAP2-classical
WQD56309.1	PAP2 classical	275	Myroides odoratus	Bacteria>FCB group>Bacteroidota	PAP2-classical+TM+TM	27..212&PAP2-classical,226..246&TM,252..269&TM
AGH95461.1	PAP2 classical	223	Pseudobdellovibrio exovorus JSS	Bacteria>Bdellovibrionota	PAP2-classical	6..213&PAP2-classical
QES19532.1	PAP2 classical	180	Streptomyces venezuelae	Bacteria>Bacillati>Actinomycetota	PAP2-classical	1..165&PAP2-classical
AEQ52827.1	PAP2 classical	237	Pelagibacterium halotolerans B2	Bacteria>Pseudomonadota>Alphaproteobacteria	PAP2-classical	1..198&PAP2-classical
UQN28030.1	PAP2 classical	370	Brachybacterium kimchii	Bacteria>Bacillati>Actinomycetota	PAP2-classical+TM+TM	79..264&PAP2-classical,297..319&TM,334..356&TM
AUX08708.1	PAP2 classical	320	Halalkaliarchaeum desulfuricum	Archaea>Methanobacteriati>Methanobacteriota	PAP2-classical+TM+TM+TM+TM	8..168&PAP2-classical,174..192&TM,198..216&TM,228..255&TM,267..285&TM
QFI77614.1	PAP2 classical	283	Bradyrhizobium betae	Bacteria>Pseudomonadota>Alphaproteobacteria	PAP2-classical	62..232&PAP2-classical
ANB19349.1	PAP2 classical	213	Dokdonella koreensis DS-123	Bacteria>Pseudomonadota>Gammaproteobacteria	PAP2-classical	90..191&PAP2-classical
QNE74652.1	PAP2 classical	199	Streptomyces finlayi	Bacteria>Bacillati>Actinomycetota	PAP2-classical	4..179&PAP2-classical
QKJ20605.1	PAP2 classical	261	Microbacterium hominis	Bacteria>Bacillati>Actinomycetota	PAP2-classical	31..232&PAP2-classical
UQF79940.1	PAP2 classical	274	Actinomyces graevenitzii	Bacteria>Bacillati>Actinomycetota	PAP2-classical+TM+TM	7..196&PAP2-classical,212..235&TM,247..269&TM
CAZ86257.1	PAP2 classical	245	Tuber melanosporum	Eukaryota>Opisthokonta>Fungi>Ascomycota	PAP2-classical	26..170&PAP2-classical
QQL44979.1	PAP2 classical	435	Sulfuriroseicoccus oceanibius	Bacteria>PVC group>Verrucomicrobiota	PAP2-classical+TM	27..216&PAP2-classical,241..261&TM
QYX38663.1	PAP2 classical	291	Nocardiopsis sp. MT53	Bacteria>Bacillati>Actinomycetota	PAP2-classical	71..264&PAP2-classical
UCU98982.1	PAP2 classical	200	Acidovorax radicis	Bacteria>Pseudomonadota>Betaproteobacteria	PAP2-classical	1..173&PAP2-classical
WPX12510.1	PAP2 classical	309	Cryobacterium sp. 10S3	Bacteria>Bacillati>Actinomycetota	PAP2-classical+TM+TM	14..199&PAP2-classical,251..274&TM,280..305&TM
UTJ13101.1	PAP2 classical	184	Streptomyces rimosus subsp. rimosus	Bacteria>Bacillati>Actinomycetota	PAP2-classical	8..162&PAP2-classical
WTZ51266.1	PAP2 classical	200	Nocardia sp. NBC_01388	Bacteria>Bacillati>Actinomycetota	PAP2-classical	3..169&PAP2-classical
BES81970.1	PAP2 classical	242	Pyrodictium abyssi	Archaea>Thermoproteati>Thermoproteota	TM+PAP2_3	16..36&TM,55..226&PAP2_3
APT90537.1	PAP2 classical	212	Corynebacterium sphenisci DSM 44792	Bacteria>Bacillati>Actinomycetota	PAP2-classical	9..199&PAP2-classical
MDZ4391636.1	PAP2 classical	226	Cypionkella sp.	Bacteria>Pseudomonadota>Alphaproteobacteria	TM+PAP2-classical	7..27&TM,55..218&PAP2-classical
ATB42056.1	PAP2 classical	215	Cystobacter fuscus	Bacteria>Myxococcota	PAP2-classical	34..199&PAP2-classical
ART80773.1	PAP2 classical	234	Oceanisphaera avium	Bacteria>Pseudomonadota>Gammaproteobacteria	PAP2-classical	9..209&PAP2-classical
UTA69262.1	PAP2 classical	195	Emticicia sp. 21SJ11W-3	Bacteria>FCB group>Bacteroidota	PAP2-classical	5..187&PAP2-classical
UAY51249.1	PAP2 classical	206	Ferruginibacter albus	Bacteria>FCB group>Bacteroidota	PAP2-classical	10..198&PAP2-classical
QEC80096.1	PAP2 classical	208	Mucilaginibacter ginsenosidivorax	Bacteria>FCB group>Bacteroidota	PAP2-classical	28..200&PAP2-classical
MFA6056861.1	PAP2 classical	194	Taibaiella sp.	Bacteria>FCB group>Bacteroidota	PAP2-classical	56..194&PAP2-classical
BCU79234.1	PAP2 classical	199	Luteolibacter sp. LG18	Bacteria>PVC group>Verrucomicrobiota	PAP2-classical	9..178&PAP2-classical
KAL3199092.1	PAP2 classical	282	Rhipicephalus microplus	Eukaryota>Opisthokonta>Metazoa>Arthropoda	PAP2-classical	22..273&PAP2-classical
OHS96115.1	PAP2 classical	262	Tritrichomonas foetus	Eukaryota>Metamonada>Parabasalia	TM+TM+PAP2-classical	21..42&TM,69..89&TM,97..236&PAP2-classical
GAQ84957.1	PAP2 classical	310	Klebsormidium nitens	Eukaryota>Viridiplantae>Streptophyta	PAP2-classical	40..268&PAP2-classical
KAI7874068.1	PAP2 classical	328	Lichtheimia hyalospora FSU 10163	Eukaryota>Opisthokonta>Fungi>Mucoromycota	PAP2-classical	17..245&PAP2-classical
CAK9786229.1	PAP2 classical	425	Cutaneotrichosporon oleaginosum	Eukaryota>Opisthokonta>Fungi>Basidiomycota	PAP2-classical	77..304&PAP2-classical
KAK3270555.1	PAP2 classical	287	Cymbomonas tetramitiformis	Eukaryota>Viridiplantae>Chlorophyta	PAP2-classical	63..284&PAP2-classical
ESN97052.1	PAP2 classical	312	Helobdella robusta	Eukaryota>Opisthokonta>Metazoa>Annelida	SIG+TM+PAP2-classical	1..20&SIG,58..81&TM,113..285&PAP2-classical
XP_018668488.1	PAP2 classical	302	Ciona intestinalis	Eukaryota>Opisthokonta>Metazoa>Chordata	PAP2-classical	15..260&PAP2-classical
CAE2349559.1	PAP2 classical	271	Cryptomonas paramecium	Eukaryota	PAP2-classical	18..228&PAP2-classical
KAH8941532.1	PAP2 classical	301	Sphagnum fallax	Eukaryota>Viridiplantae>Streptophyta	TM+PAP2-classical	34..53&TM,57..259&PAP2-classical
XP_002741585.1	PAP2 classical	261	Saccoglossus kowalevskii	Eukaryota>Opisthokonta>Metazoa>Hemichordata	PAP2-classical	8..242&PAP2-classical
KNC97530.1	PAP2 classical	272	Spizellomyces punctatus DAOM BR117	Eukaryota>Opisthokonta>Fungi>Chytridiomycota	PAP2-classical	20..243&PAP2-classical
CUG88794.1	PAP2 classical	304	Bodo saltans	Eukaryota>Discoba>Euglenozoa	PAP2-classical	8..247&PAP2-classical
GAQ84954.1	PAP2 classical	289	Klebsormidium nitens	Eukaryota>Viridiplantae>Streptophyta	PAP2-classical	25..250&PAP2-classical
KDO35430.1	PAP2 classical	273	Saprolegnia parasitica CBS 223.65	Eukaryota>Sar>Stramenopiles	PAP2-classical	13..254&PAP2-classical
KAG2020868.1	PAP2 classical	330	Coprinopsis cinerea AmutBmut pab1-1	Eukaryota>Opisthokonta>Fungi>Basidiomycota	PAP2-classical	35..263&PAP2-classical
KAL0486475.1	PAP2 classical	423	Acrasis kona	Eukaryota>Discoba>Heterolobosea	PAP2-classical	77..324&PAP2-classical
BBE16749.1	PAP2 classical	268	Aquipluma nitroreducens	Bacteria>FCB group>Bacteroidota	SIG+PAP2-classical	1..24&SIG,49..254&PAP2-classical
AEV97141.1	PAP2 classical	331	Niastella koreensis GR20-10	Bacteria>FCB group>Bacteroidota	SIG+PAP2-classical	1..21&SIG,78..302&PAP2-classical
RFT15109.1	PAP2 classical	269	Candidatus Saccharicenans subterraneus	Bacteria	SIG+PAP2-classical	1..19&SIG,46..248&PAP2-classical
WEK36312.1	PAP2 classical	333	Candidatus Pseudobacter hemicellulosilyticus	Bacteria>FCB group>Bacteroidota	SIG+PAP2-classical	1..25&SIG,127..330&PAP2-classical
HWV70397.1	PAP2 classical	280	Pseudosphingobacterium sp.	Bacteria>FCB group>Bacteroidota	SIG+PAP2-classical	1..22&SIG,53..258&PAP2-classical
HKJ44082.1	PAP2 classical	267	Sunxiuqinia sp.	Bacteria>FCB group>Bacteroidota	SIG+PAP2-classical	1..17&SIG,44..252&PAP2-classical
SPF54789.1	PAP2 classical	286	Candidatus Sulfopaludibacter sp. SbA4	Bacteria>Acidobacteriota	SIG+PAP2-classical	1..28&SIG,90..286&PAP2-classical
HIT46245.1	PAP2 classical	260	Candidatus Cryptobacteroides merdipullorum	Bacteria>FCB group>Bacteroidota	SIG+PAP2-classical	1..19&SIG,39..216&PAP2-classical
UAY55302.1	PAP2 classical	257	Arachidicoccus terrestris	Bacteria>FCB group>Bacteroidota	SIG+PAP2-classical	1..24&SIG,83..256&PAP2-classical
ALJ03829.1	PAP2 classical	283	Pseudalgibacter alginicilyticus	Bacteria>FCB group>Bacteroidota	SIG+PAP2-classical	1..23&SIG,56..261&PAP2-classical
UBZ05634.1	PAP2 classical	276	Salegentibacter mishustinae	Bacteria>FCB group>Bacteroidota	SIG+PAP2-classical	1..18&SIG,50..255&PAP2-classical
HUU38164.1	PAP2 classical	283	Candidatus Desulfaltia sp.	Bacteria>Thermodesulfobacteriota	SIG+PAP2-classical	1..34&SIG,61..265&PAP2-classical
HZM70147.1	PAP2 classical	280	Candidatus Cryosericum sp.	Bacteria	SIG+PAP2-classical	1..26&SIG,55..253&PAP2-classical
BDC96808.1	PAP2 classical	271	Treponema saccharophilum	Bacteria>Spirochaetota	SIG+PAP2-classical	1..30&SIG,47..257&PAP2-classical
AWV90598.1	PAP2 classical	307	Bradymonas sediminis	Bacteria>Deltaproteobacteria	SIG+PAP2-classical	1..27&SIG,63..283&PAP2-classical
MBO8475230.1	PAP2 classical	377	Candidatus Cryptobacteroides faecigallinarum	Bacteria>FCB group>Bacteroidota	PAP2-classical	18..206&PAP2-classical
HEY9048501.1	PAP2 classical	255	Ohtaekwangia sp.	Bacteria>FCB group>Bacteroidota	SIG+PAP2-classical	1..20&SIG,54..232&PAP2-classical
WET66810.1	PAP2 classical	320	Sphingobacterium sp.	Bacteria>FCB group>Bacteroidota	SIG+PAP2-classical	1..27&SIG,109..295&PAP2-classical
QKG52406.1	PAP2 classical	280	Hymenobacter sp. BRD67	Bacteria>FCB group>Bacteroidota	SIG+PAP2-classical	1..24&SIG,57..240&PAP2-classical
WOZ82028.1	PAP2 classical	238	Segatella hominis	Bacteria>FCB group>Bacteroidota	SIG+PAP2-classical	1..22&SIG,29..189&PAP2-classical
AUC77309.1	PAP2 classical	194	Olleya sp. Bg11-27	Bacteria>FCB group>Bacteroidota	PAP2-classical	13..180&PAP2-classical
AQT70221.1	PAP2 classical	278	Anaerohalosphaera lusitana	Bacteria>PVC group>Planctomycetota	SIG+PAP2-classical	1..20&SIG,64..256&PAP2-classical
UOE36624.1	PAP2 classical	214	Hymenobacter monticola	Bacteria>FCB group>Bacteroidota	PAP2-classical	2..185&PAP2-classical
AFL96288.1	PAP2 classical	250	Ornithobacterium rhinotracheale DSM 15997	Bacteria>FCB group>Bacteroidota	SIG+PAP2-classical	1..17&SIG,41..226&PAP2-classical
ACD89903.1	PAP2 classical	292	Chlorobium limicola DSM 245	Bacteria>FCB group>Chlorobiota	SIG+PAP2-classical	1..45&SIG,69..274&PAP2-classical
APG04161.1	PAP2 classical	207	Luteibacter rhizovicinus DSM 16549	Bacteria>Pseudomonadota>Gammaproteobacteria	PAP2-classical	11..189&PAP2-classical
7f17_C.pdb	PAP2-diffusible 1	217	-		PAP2-diffusible-family1	4..215&PAP2-diffusible-family1
2ipb_D.pdb	PAP2-diffusible 1	230	-		PAP2-diffusible-family1	4..222&PAP2-diffusible-family1
WP_201066193.1	PAP2-diffusible 1	238	Thiorhodovibrio	Bacteria>Pseudomonadota>Gammaproteobacteria	SIG+PAP2-diffusible-family1	1..29&SIG,29..228&PAP2-diffusible-family1
KAF0153166.1	PAP2-diffusible 1	252	Elusimicrobiota bacterium	Bacteria>Elusimicrobiota	SIG+PAP2-diffusible-family1	1..26&SIG,54..252&PAP2-diffusible-family1
EFW3693460.1	PAP2-diffusible 1	222	Shigella flexneri	Bacteria>Pseudomonadota>Gammaproteobacteria	PAP2-diffusible-family1	3..219&PAP2-diffusible-family1
MCD8393408.1	PAP2-diffusible 1	293	Bacteroidales bacterium	Bacteria>FCB group>Bacteroidota	SIG+PAP2-diffusible-family1	1..20&SIG,35..249&PAP2-diffusible-family1
2a96_B.pdb	PAP2-diffusible 1	250	-		PAP2-diffusible-family1	24..242&PAP2-diffusible-family1
BEP92628.1	PAP2-diffusible 1	234	Acidovorax sp. A79	Bacteria>Pseudomonadota>Betaproteobacteria	SIG+PAP2-diffusible-family1	1..24&SIG,32..234&PAP2-diffusible-family1
AYD00758.1	PAP2-diffusible 1	236	Neorhizobium sp. NCHU2750	Bacteria>Pseudomonadota>Alphaproteobacteria	SIG+PAP2-diffusible-family1	1..24&SIG,28..235&PAP2-diffusible-family1
MDR3671549.1	PAP2-diffusible 1	231	Holophaga sp.	Bacteria>Acidobacteriota	PAP2-diffusible-family1	26..226&PAP2-diffusible-family1
QJP12478.1	PAP2-diffusible 1	231	Starkeya sp. ORNL1	Bacteria>Pseudomonadota>Alphaproteobacteria	SIG+PAP2-diffusible-family1	1..21&SIG,24..231&PAP2-diffusible-family1
QIG52247.1	PAP2-diffusible 1	235	Nordella sp. HKS 07	Bacteria>Pseudomonadota>Alphaproteobacteria	SIG+PAP2-diffusible-family1	1..26&SIG,28..233&PAP2-diffusible-family1
QHN02116.1	PAP2-diffusible 1	248	Granulicella sp. WH15	Bacteria>Acidobacteriota	SIG+PAP2-diffusible-family1	1..22&SIG,35..246&PAP2-diffusible-family1
QNJ23030.1	PAP2-diffusible 1	282	Synechococcus sp. MIT S9220	Bacteria>Bacillati>Cyanobacteriota/Melainabacteria group>Cyanobacteriota	SIG+PAP2-diffusible-family1	1..32&SIG,51..268&PAP2-diffusible-family1
ADV82360.1	PAP2-diffusible 1	255	Terriglobus saanensis SP1PR4	Bacteria>Acidobacteriota	SIG+PAP2-diffusible-family1	1..23&SIG,44..252&PAP2-diffusible-family1
BCD84496.1	PAP2-diffusible 1	237	Pseudomonas solani	Bacteria>Pseudomonadota>Gammaproteobacteria	SIG+PAP2-diffusible-family1	1..21&SIG,29..237&PAP2-diffusible-family1
QEE26582.1	PAP2-diffusible 1	242	Terriglobus albidus	Bacteria>Acidobacteriota	SIG+PAP2-diffusible-family1	1..24&SIG,32..242&PAP2-diffusible-family1
AYJ85636.1	PAP2-diffusible 1	238	Sphingomonas paeninsulae	Bacteria>Pseudomonadota>Alphaproteobacteria	SIG+PAP2-diffusible-family1	1..23&SIG,30..238&PAP2-diffusible-family1
ADV25909.1	PAP2-diffusible 1	284	Pseudoxanthomonas suwonensis 11-1	Bacteria>Pseudomonadota>Gammaproteobacteria	SIG+PAP2-diffusible-family1	1..27&SIG,51..250&PAP2-diffusible-family1
AVQ03799.1	PAP2-diffusible 1	259	Caulobacter segnis	Bacteria>Pseudomonadota>Alphaproteobacteria	SIG+PAP2-diffusible-family1	1..22&SIG,28..240&PAP2-diffusible-family1
ACL58629.1	PAP2-diffusible 1	273	Methylobacterium nodulans ORS 2060	Bacteria>Pseudomonadota>Alphaproteobacteria	SIG+PAP2-diffusible-family1	1..19&SIG,39..250&PAP2-diffusible-family1
ABM79566.1	PAP2-diffusible 1	245	Prochlorococcus marinus str. MIT 9303	Bacteria>Bacillati>Cyanobacteriota/Melainabacteria group>Cyanobacteriota	SIG+PAP2-diffusible-family1	1..25&SIG,34..238&PAP2-diffusible-family1
MCM0031414.1	PAP2-diffusible 1	251	Sandarakinorhabdus limnophila	Bacteria>Pseudomonadota>Alphaproteobacteria	SIG+PAP2-diffusible-family1	1..24&SIG,29..240&PAP2-diffusible-family1
MBQ9275652.1	PAP2-diffusible 1	264	Succinivibrio sp.	Bacteria>Pseudomonadota>Gammaproteobacteria	SIG+PAP2-diffusible-family1	1..24&SIG,49..262&PAP2-diffusible-family1
ULU25685.1	PAP2-diffusible 1	237	Dyella terrae	Bacteria>Pseudomonadota>Gammaproteobacteria	SIG+PAP2-diffusible-family1	1..19&SIG,25..219&PAP2-diffusible-family1
ATE67019.1	PAP2-diffusible 1	262	Rhizorhabdus dicambivorans	Bacteria>Pseudomonadota>Alphaproteobacteria	PAP2-diffusible-family1	27..242&PAP2-diffusible-family1
QQQ18051.1	PAP2-diffusible 1	259	Brevundimonas vitisensis	Bacteria>Pseudomonadota>Alphaproteobacteria	SIG+PAP2-diffusible-family1	1..26&SIG,51..245&PAP2-diffusible-family1
UQS86141.1	PAP2-diffusible 1	594	Nicoliella spurrieriana	Bacteria>Bacillati>Bacillota	SIG+PAP2-diffusible-family1+PATR	1..22&SIG,65..334&PAP2-diffusible-family1,459..486&PATR
URZ01640.1	PAP2-diffusible 1	593	Clostridium felsineum	Bacteria>Bacillati>Bacillota	SIG+PAP2-diffusible-family1+PATR	1..26&SIG,67..315&PAP2-diffusible-family1,445..474&PATR
WWM65007.1	PAP2-diffusible 1	1011	Pseudomonas benzopyrenica	Bacteria>Pseudomonadota>Gammaproteobacteria	SIG+PAP2-diffusible-family1+PATR+PATR+Autotransporter	1..13&SIG,20..262&PAP2-diffusible-family1,411..439&PATR,476..505&PATR,743..991&Autotransporter
CAD6005835.1	PAP2-diffusible 1	674	Agreia sp. COWG	Bacteria>Bacillati>Actinomycetota	SIG+PAP2-diffusible-family1+PATR+TM	1..35&SIG,106..344&PAP2-diffusible-family1,467..496&PATR,645..666&TM
SOE46698.1	PAP2-diffusible 1	677	Orrella dioscoreae	Bacteria>Pseudomonadota>Betaproteobacteria	SIG+PAP2-diffusible-family1+PATR	1..23&SIG,143..357&PAP2-diffusible-family1,531..553&PATR
QNF28623.1	PAP2-diffusible 1	766	Metabacillus elymi	Bacteria>Bacillati>Bacillota	SIG+PAP2-diffusible-family1+PATR	1..26&SIG,181..475&PAP2-diffusible-family1,621..650&PATR
WFS09876.1	PAP2-diffusible 1	1071	Methylobacterium sp. 391_Methyba4	Bacteria>Pseudomonadota>Alphaproteobacteria	SIG+PAP2-diffusible-family1+PATR+Autotransporter	1..23&SIG,32..290&PAP2-diffusible-family1,425..442&PATR,776..1051&Autotransporter
AFD26932.1	PAP2-diffusible 1	611	Deinococcus gobiensis I-0	Bacteria>Deinococcota>Deinococci	SIG+PAP2-diffusible-family1+PATR	1..40&SIG,63..330&PAP2-diffusible-family1,468..496&PATR
WEO72973.1	PAP2-diffusible 1	641	Agrobacterium vitis	Bacteria>Pseudomonadota>Alphaproteobacteria	SIG+PAP2-diffusible-family1+PATR	1..25&SIG,128..357&PAP2-diffusible-family1,496..525&PATR
WQG64959.1	PAP2-diffusible 1	724	Comamonas testosteroni	Bacteria>Pseudomonadota>Betaproteobacteria	SIG+PAP2-diffusible-family1+PATR	1..30&SIG,187..438&PAP2-diffusible-family1,579..608&PATR
WNJ19082.1	Haloperoxidase	1333	Pontibacter sp. G13	Bacteria>FCB group>Bacteroidota	SIG+BetaPropeller+UnbV_ASPIC+PKD_6+DUF6851+Haloperoxidase+Por_Secre_tail	1..20&SIG,29..344&BetaPropeller,436..502&UnbV_ASPIC,546..612&PKD_6,663..815&DUF6851,883..1245&Haloperoxidase,1261..1323&Por_Secre_tail
MCP4730870.1	Haloperoxidase	684	Roseibacillus sp.	Bacteria>PVC group>Verrucomicrobiota	SIG+DUF6851+Haloperoxidase	1..24&SIG,56..201&DUF6851,258..604&Haloperoxidase
ARU59319.1	Haloperoxidase	659	Oleiphilus messinensis	Bacteria>Pseudomonadota>Gammaproteobacteria	SIG+DUF6851+Haloperoxidase	1..22&SIG,77..228&DUF6851,297..656&Haloperoxidase
MEQ8474575.1	Haloperoxidase	730	Marinoscillum sp.	Bacteria>FCB group>Bacteroidota	SIG+DUF6851+Haloperoxidase+Por_Secre_tail	1..20&SIG,53..204&DUF6851,274..635&Haloperoxidase,654..727&Por_Secre_tail
ABD82252.1	Haloperoxidase	667	Saccharophagus degradans 2-40	Bacteria>Pseudomonadota>Gammaproteobacteria	SIG+DUF6851+Haloperoxidase	1..29&SIG,85..239&DUF6851,305..667&Haloperoxidase
WNC72298.1	Haloperoxidase	648	Thalassotalea psychrophila	Bacteria>Pseudomonadota>Gammaproteobacteria	SIG+DUF6851+Haloperoxidase	1..21&SIG,75..222&DUF6851,287..647&Haloperoxidase
APY08943.1	Haloperoxidase	1341	Winogradskyella sp. J14-2	Bacteria>FCB group>Bacteroidota	BetaPropeller+UnbV_ASPIC+PKD_6+DUF6851+Haloperoxidase+Por_Secre_tail	32..346&BetaPropeller,457..508&UnbV_ASPIC,570..628&PKD_6,670..822&DUF6851,892..1254&Haloperoxidase,1269..1340&Por_Secre_tail
UZR97015.1	Haloperoxidase	733	Chondrinema litorale	Bacteria>FCB group>Bacteroidota	SIG+DUF6851+Haloperoxidase+Por_Secre_tail	1..21&SIG,56..210&DUF6851,280..643&Haloperoxidase,660..732&Por_Secre_tail
TGG93088.1	Haloperoxidase	1314	Aphanocapsa feldmannii 277cV	Bacteria>Bacillati>Cyanobacteriota/Melainabacteria group>Cyanobacteriota	BetaPropeller+UnbV_ASPIC+Flg_new_2+DUF6851+Haloperoxidase	170..514&BetaPropeller,538..607&UnbV_ASPIC,618..682&Flg_new_2,724..877&DUF6851,943..1300&Haloperoxidase
BCD99406.1	Haloperoxidase	665	Marinagarivorans cellulosilyticus	Bacteria>Pseudomonadota>Gammaproteobacteria	SIG+DUF6851+Haloperoxidase	1..30&SIG,80..237&DUF6851,302..663&Haloperoxidase
TGG90886.1	Haloperoxidase	577	Aphanocapsa feldmannii 277cV	Bacteria>Bacillati>Cyanobacteriota/Melainabacteria group>Cyanobacteriota	DUF6851+Haloperoxidase	1..147&DUF6851,213..570&Haloperoxidase
QHI35163.1	Haloperoxidase	724	Kordia antarctica	Bacteria>FCB group>Bacteroidota	SIG+DUF6851+Haloperoxidase+Por_Secre_tail	1..21&SIG,58..206&DUF6851,274..637&Haloperoxidase,651..707&Por_Secre_tail
HMQ61381.1	Haloperoxidase	839	Flavilitoribacter sp.	Bacteria>FCB group>Bacteroidota	SIG+DUF6851+Haloperoxidase+Cu-binding_MopE+Cu-binding_MopE+Por_Secre_tail	1..22&SIG,55..207&DUF6851,276..637&Haloperoxidase,651..680&Cu-binding_MopE,720..749&Cu-binding_MopE,764..828&Por_Secre_tail
RPF90205.1	Haloperoxidase	681	Roseibacillus sp. TMED18	Bacteria>PVC group>Verrucomicrobiota	SIG+DUF6851+Haloperoxidase	1..24&SIG,56..202&DUF6851,259..603&Haloperoxidase
HMQ60372.1	Haloperoxidase	724	Flavilitoribacter sp.	Bacteria>FCB group>Bacteroidota	SIG+DUF6851+Haloperoxidase+Por_Secre_tail	1..21&SIG,54..205&DUF6851,275..635&Haloperoxidase,649..722&Por_Secre_tail
QIE60882.1	Haloperoxidase	714	Rasiella rasia	Bacteria>FCB group>Bacteroidota	DUF6851+Haloperoxidase+Por_Secre_tail	44..194&DUF6851,262..623&Haloperoxidase,641..712&Por_Secre_tail
UTA48361.1	Haloperoxidase	666	Simiduia sp. 21SJ11W-1	Bacteria>Pseudomonadota>Gammaproteobacteria	SIG+DUF6851+Haloperoxidase	1..28&SIG,82..237&DUF6851,301..664&Haloperoxidase
MBK8244103.1	Haloperoxidase	623	Candidatus Defluviibacterium haderslevense	Bacteria>FCB group>Bacteroidota	DUF6851+Haloperoxidase	35..188&DUF6851,257..618&Haloperoxidase
BCX48674.1	Haloperoxidase	659	Haloferula helveola	Bacteria>PVC group>Verrucomicrobiota	DUF6851+Haloperoxidase	35..180&DUF6851,235..579&Haloperoxidase
MBK6737773.1	Haloperoxidase	1332	Haliea sp.	Bacteria>Pseudomonadota>Gammaproteobacteria	SIG+BetaPropeller+Flg_new_2+DUF6851+Haloperoxidase+Big_7	1..15&SIG,59..351&BetaPropeller,557..614&Flg_new_2,655..807&DUF6851,872..1232&Haloperoxidase,1238..1306&Big_7
AKU92392.1	Haloperoxidase	945	Vulgatibacter incomptus	Bacteria>Myxococcota	SIG+DUF6851+Haloperoxidase	1..25&SIG,404..543&DUF6851,598..939&Haloperoxidase
AXV07985.1	Haloperoxidase	1140	Euzebya pacifica	Bacteria>Bacillati>Actinomycetota	SIG+BetaPropeller+Haloperoxidase	1..19&SIG,54..377&BetaPropeller,792..1132&Haloperoxidase
WED65342.1	Haloperoxidase	1496	Synoicihabitans lomoniglobus	Bacteria>PVC group>Verrucomicrobiota	SIG+BetaPropeller+UnbV_ASPIC+Ig_3+DUF6851+Haloperoxidase	1..24&SIG,58..373&BetaPropeller,472..540&UnbV_ASPIC,552..619&Ig_3,694..818&DUF6851,874..1220&Haloperoxidase
MDZ4658001.1	Haloperoxidase	657	Bythopirellula sp.	Bacteria>PVC group>Planctomycetota	SIG+DUF6851+Haloperoxidase	1..30&SIG,63..209&DUF6851,269..628&Haloperoxidase
PAW87329.1	Haloperoxidase	683	Pedosphaera sp. Tous-C6FEB	Bacteria>PVC group>Verrucomicrobiota	SIG+DUF6851+Haloperoxidase	1..18&SIG,52..206&DUF6851,262..602&Haloperoxidase
TVR19792.1	Haloperoxidase	622	Nitriliruptor sp.	Bacteria>Bacillati>Actinomycetota	SIG+DUF6851+Haloperoxidase	1..23&SIG,76..212&DUF6851,269..614&Haloperoxidase
ULH14430.1	Haloperoxidase	596	Deinococcus sp. KNUC1210	Bacteria>Deinococcota>Deinococci	SIG+DUF6851+Haloperoxidase	1..34&SIG,91..225&DUF6851,280..591&Haloperoxidase
WDA59441.1	Haloperoxidase	620	Deinococcus aquaticus	Bacteria>Deinococcota>Deinococci	SIG+DUF6851+Haloperoxidase	1..39&SIG,120..255&DUF6851,309..615&Haloperoxidase
QGQ48741.1	PAP2-diffusible 2	479	Metabacillus sediminilitoris	Bacteria>Bacillati>Bacillota	PAP2-diffusible-family2	94..459&PAP2-diffusible-family2
AKJ07129.1	PAP2-diffusible 2	674	Archangium gephyra	Bacteria>Myxococcota	PAP2-diffusible-family2	138..528&PAP2-diffusible-family2
HLJ87136.1	PAP2-diffusible 2	532	Candidatus Angelobacter sp.	Bacteria>Acidobacteriota	PAP2-diffusible-family2	138..513&PAP2-diffusible-family2
WXC17864.1	PAP2-diffusible 2	603	Spirosoma sp. SC4-14	Bacteria>FCB group>Bacteroidota	PAP2-diffusible-family2	141..585&PAP2-diffusible-family2
WNG18074.1	PAP2-diffusible 2	693	Cystobacter fuscus	Bacteria>Myxococcota	SIG+PAP2-diffusible-family2	1..22&SIG,138..550&PAP2-diffusible-family2
WML56170.1	PAP2-diffusible 2	510	Neobacillus sp. PS2-9	Bacteria>Bacillati>Bacillota	PAP2-diffusible-family2	126..491&PAP2-diffusible-family2
MEO8416735.1	PAP2-diffusible 2	615	Ginsengibacter sp.	Bacteria>FCB group>Bacteroidota	PAP2-diffusible-family2	153..597&PAP2-diffusible-family2
QEY17151.1	PAP2-diffusible 2	584	Cellvibrio sp. KY-GH-1	Bacteria>Pseudomonadota>Gammaproteobacteria	PAP2-diffusible-family2	118..557&PAP2-diffusible-family2
MDZ4154875.1	PAP2-diffusible 2	512	Methylicorpusculum sp.	Bacteria>Pseudomonadota>Gammaproteobacteria	SIG+PAP2-diffusible-family2	1..20&SIG,140..489&PAP2-diffusible-family2
MEQ1593776.1	PAP2-diffusible 2	514	Casimicrobium sp.	Bacteria>Pseudomonadota>Betaproteobacteria	PAP2-diffusible-family2	127..490&PAP2-diffusible-family2
QQQ77998.1	PAP2-diffusible 2	497	Saccharothrix sp. 6-C	Bacteria>Bacillati>Actinomycetota	PAP2-diffusible-family2	112..477&PAP2-diffusible-family2
WNG15534.1	PAP2-diffusible 2	692	Cystobacter fuscus	Bacteria>Myxococcota	SIG+PAP2-diffusible-family2	1..22&SIG,140..552&PAP2-diffusible-family2
WHY74562.1	PAP2-diffusible 2	525	Fictibacillus enclensis	Bacteria>Bacillati>Bacillota	PAP2-diffusible-family2	140..505&PAP2-diffusible-family2
QEG30618.1	PAP2-diffusible 2	559	Gemmata obscuriglobus	Bacteria>PVC group>Planctomycetota	PAP2-diffusible-family2	134..521&PAP2-diffusible-family2
MCK9385703.1	PAP2-diffusible 2	592	Nevskia sp.	Bacteria>Pseudomonadota>Gammaproteobacteria	PAP2-diffusible-family2	177..565&PAP2-diffusible-family2
NDQ58350.1	PAP2-diffusible 2	487	Acidipila sp.	Bacteria>Acidobacteriota	PAP2-diffusible-family2	92..468&PAP2-diffusible-family2
MEQ9670112.1	PAP2-diffusible 2	532	Coleofasciculus sp. G2-EDA-02	Bacteria>Bacillati>Cyanobacteriota/Melainabacteria group>Cyanobacteriota	PAP2-diffusible-family2	143..514&PAP2-diffusible-family2
AND38421.1	PAP2-diffusible 2	517	Cytobacillus oceanisediminis 2691	Bacteria>Bacillati>Bacillota	PAP2-diffusible-family2	132..497&PAP2-diffusible-family2
AWT47656.1	PAP2-diffusible 2	492	Streptomyces actuosus	Bacteria>Bacillati>Actinomycetota	PAP2-diffusible-family2	102..471&PAP2-diffusible-family2
MBK6770128.1	PAP2-diffusible 2	505	Candidatus Avedoeria danica	Bacteria>Bacillati>Chloroflexota	PAP2-diffusible-family2	121..483&PAP2-diffusible-family2
NJN19212.1	PAP2-diffusible 2	505	Oscillochloris sp.	Bacteria>Bacillati>Chloroflexota	PAP2-diffusible-family2	96..479&PAP2-diffusible-family2
AEF02462.1	PAP2-diffusible 2	588	Alteromonas naphthalenivorans	Bacteria>Pseudomonadota>Gammaproteobacteria	PAP2-diffusible-family2	126..566&PAP2-diffusible-family2
MEH6456724.1	PAP2-diffusible 2	440	Cocleimonas sp.	Bacteria>Pseudomonadota>Gammaproteobacteria	PAP2-diffusible-family2	50..416&PAP2-diffusible-family2
QDT03112.1	PAP2-diffusible 2	633	Rubripirellula lacrimiformis	Bacteria>PVC group>Planctomycetota	PAP2-diffusible-family2	135..577&PAP2-diffusible-family2
AVP97862.1	PAP2-diffusible 2	555	Ahniella affigens	Bacteria>Pseudomonadota>Gammaproteobacteria	PAP2-diffusible-family2	176..536&PAP2-diffusible-family2
BCY08842.1	PAP2-diffusible 2	552	Actinoplanes sp. L3-i22	Bacteria>Bacillati>Actinomycetota	SIG+PAP2-diffusible-family2	1..32&SIG,162..534&PAP2-diffusible-family2
OSX75988.1	PAP2-diffusible 2	444	Porphyra umbilicalis	Eukaryota>Rhodophyta	PAP2-diffusible-family2	7..426&PAP2-diffusible-family2
MDJ0900610.1	PAP2-diffusible 2	687	Xenococcus sp. MO_188.B8	Bacteria>Bacillati>Cyanobacteriota/Melainabacteria group>Cyanobacteriota	PAP2-diffusible-family2	169..640&PAP2-diffusible-family2
WOI53410.1	PAP2-diffusible 2	581	Parvularcula sp. LCG005	Bacteria>Pseudomonadota>Alphaproteobacteria	SIG+PAP2-diffusible-family2	1..34&SIG,187..550&PAP2-diffusible-family2
WBW99020.1	PAP2-diffusible 2	533	Oceanirhabdus sp. W0125-5	Bacteria>Bacillati>Bacillota	PAP2-diffusible-family2	149..514&PAP2-diffusible-family2
QPD03523.1	PAP2-diffusible 2	562	Candidatus Nitrospira kreftii	Bacteria>Nitrospirota	PAP2-diffusible-family2	135..538&PAP2-diffusible-family2
XHF12791.1	PAP2-diffusible 2	767	Archangium gephyra	Bacteria>Myxococcota	PAP2-diffusible-family2	310..739&PAP2-diffusible-family2
MCK9385700.1	PAP2-diffusible 2	598	Nevskia sp.	Bacteria>Pseudomonadota>Gammaproteobacteria	PAP2-diffusible-family2	179..571&PAP2-diffusible-family2
MEP5760692.1	PAP2-diffusible 2	663	Litoreibacter sp.	Bacteria>Pseudomonadota>Alphaproteobacteria	PAP2-diffusible-family2	134..606&PAP2-diffusible-family2
AXG09235.1	PAP2-diffusible 2	616	Haloplanus rubicundus	Archaea>Methanobacteriati>Methanobacteriota	PAP2-diffusible-family2	117..558&PAP2-diffusible-family2
AGT84374.1	PAP2-diffusible 2	485	Amycolatopsis mediterranei RB	Bacteria>Bacillati>Actinomycetota	PAP2-diffusible-family2	98..463&PAP2-diffusible-family2
MBW4467548.1	PAP2-diffusible 2	585	Pegethrix bostrychoides GSE-TBD4-15B	Bacteria>Bacillati>Cyanobacteriota/Melainabacteria group>Cyanobacteriota	PAP2-diffusible-family2	105..537&PAP2-diffusible-family2
NET02529.1	PAP2-diffusible 2	606	Sphaerospermopsis sp. SIO1G1	Bacteria>Bacillati>Cyanobacteriota/Melainabacteria group>Cyanobacteriota	PAP2-diffusible-family2	159..588&PAP2-diffusible-family2
APZ51921.1	PAP2-diffusible 2	592	Salipiger abyssi	Bacteria>Pseudomonadota>Alphaproteobacteria	PAP2-diffusible-family2	127..570&PAP2-diffusible-family2
AGY59762.1	PAP2-diffusible 2	598	Gloeobacter kilaueensis JS1	Bacteria>Bacillati>Cyanobacteriota/Melainabacteria group>Cyanobacteriota	TM+PAP2-diffusible-family2	36..56&TM,181..579&PAP2-diffusible-family2
ACB51142.1	PAP2-diffusible 2	556	Crocosphaera subtropica ATCC 51142	Bacteria>Bacillati>Cyanobacteriota/Melainabacteria group>Cyanobacteriota	PAP2-diffusible-family2	138..537&PAP2-diffusible-family2
MEN8801753.1	PAP2-diffusible 2	449	Thiogranum sp.	Bacteria>Pseudomonadota>Gammaproteobacteria	PAP2-diffusible-family2	4..431&PAP2-diffusible-family2
QIR35820.1	PAP2-diffusible 2	607	Tolypothrix sp. PCC 7910	Bacteria>Bacillati>Cyanobacteriota/Melainabacteria group>Cyanobacteriota	PAP2-diffusible-family2	193..588&PAP2-diffusible-family2
AKI99615.1	PAP2-diffusible 2	573	Archangium gephyra	Bacteria>Myxococcota	PAP2-diffusible-family2	130..526&PAP2-diffusible-family2
KAG8457542.1	PAP2-diffusible 2	769	Diacronema lutheri	Eukaryota	SIG+PAP2-diffusible-family2+TM	1..19&SIG,167..557&PAP2-diffusible-family2,639..659&TM
ANL87060.1	PAP2-diffusible 2	489	Rhizobium phaseoli	Bacteria>Pseudomonadota>Alphaproteobacteria	PAP2-diffusible-family2	110..464&PAP2-diffusible-family2
HEU4557437.1	PAP2-diffusible 2	581	Longimicrobium sp.	Bacteria>FCB group>Gemmatimonadota	PAP2-diffusible-family2	137..554&PAP2-diffusible-family2
BBX47250.1	PAP2-diffusible 2	532	Mycobacterium cookii	Bacteria>Bacillati>Actinomycetota	PAP2-diffusible-family2	127..511&PAP2-diffusible-family2
KAJ1630391.1	PAP2-diffusible 2	666	Pavlovales sp. CCMP2436	Eukaryota	SIG+PAP2-diffusible-family2	1..18&SIG,178..569&PAP2-diffusible-family2
USR00048.1	PAP2-diffusible 2	651	Sphingomonas aerolata	Bacteria>Pseudomonadota>Alphaproteobacteria	PAP2-diffusible-family2	174..598&PAP2-diffusible-family2
WCQ91679.1	PAP2-diffusible 2	595	Sorangium sp. So ce836	Bacteria>Myxococcota	PAP2-diffusible-family2	199..575&PAP2-diffusible-family2
KAJ1631211.1	PAP2-diffusible 2	828	Pavlovales sp. CCMP2436	Eukaryota	SIG+PAP2-diffusible-family2+CR-HNH3	1..19&SIG,177..573&PAP2-diffusible-family2,734..827&CR-HNH3
MCT4578644.1	PAP2-diffusible 2	712	Donghicola sp.	Bacteria>Pseudomonadota>Alphaproteobacteria	PAP2-diffusible-family2	176..647&PAP2-diffusible-family2
QFP77893.1	PAP2-diffusible 2	674	Deinococcus sp. AJ005	Bacteria>Deinococcota>Deinococci	PAP2-diffusible-family2	144..627&PAP2-diffusible-family2
CDF34463.1	PAP2-diffusible 2	656	Chondrus crispus	Eukaryota>Rhodophyta	PAP2-diffusible-family2	149..601&PAP2-diffusible-family2
PYP89784.1	PAP2-diffusible 2	623	Candidatus Angelobacter sp. Gp1-AA117	Bacteria>Acidobacteriota	PAP2-diffusible-family2	204..600&PAP2-diffusible-family2
MBK8539870.1	PAP2-diffusible 2	487	Candidatus Epilinea brevis	Bacteria>Bacillati>Chloroflexota	PAP2-diffusible-family2	103..468&PAP2-diffusible-family2
ABA24601.1	PAP2-diffusible 2	606	Trichormus variabilis ATCC 29413	Bacteria>Bacillati>Cyanobacteriota/Melainabacteria group>Cyanobacteriota	sortase+PAP2-diffusible-family2	79..135&sortase,202..587&PAP2-diffusible-family2
XHO02569.1	PAP2-diffusible 2	706	Qipengyuania sp. DGS5-3	Bacteria>Pseudomonadota>Alphaproteobacteria	PAP2-diffusible-family2	153..647&PAP2-diffusible-family2
CAE7217403.1	PAP2-diffusible 2	522	Symbiodinium sp. CCMP2592	Eukaryota>Sar>Alveolata>Dinophyceae	PAP2-diffusible-family2	78..469&PAP2-diffusible-family2
QUY41206.1	PAP2-diffusible 2	639	Acaryochloris marina S15	Bacteria>Bacillati>Cyanobacteriota/Melainabacteria group>Cyanobacteriota	PAP2-diffusible-family2	149..617&PAP2-diffusible-family2
WCQ87613.1	PAP2-diffusible 2	613	Sorangium sp. So ce836	Bacteria>Myxococcota	PAP2-diffusible-family2	200..594&PAP2-diffusible-family2
8CXL_A	Haloperoxidase	478	Streptomyces sp. CNQ-525	Bacteria>Bacillati>Actinomycetota	DUF6851+haloperoxidase	52..191&DUF6851,249..466&haloperoxidase
4USZ_A	Haloperoxidase	458	Zobellia galactanivorans	Bacteria>FCB group>Bacteroidota	SIG+haloperoxidase	1..25&SIG,234..446&haloperoxidase
1IDU_A	Haloperoxidase	609	Curvularia inaequalis	Eukaryota>Opisthokonta>Fungi>Ascomycota	VCPO_N+haloperoxidase	9..232&VCPO_N,274..507&haloperoxidase
4CIT_A	Haloperoxidase	458	Zobellia galactanivorans	Bacteria>FCB group>Bacteroidota	SIG+haloperoxidase	1..25&SIG,234..446&haloperoxidase
3W36_A	Haloperoxidase	531	Streptomyces sp. CNQ-525	Bacteria>Bacillati>Actinomycetota	DUF6851+haloperoxidase	101..240&DUF6851,298..519&haloperoxidase
3BB0_A	Haloperoxidase	609	Curvularia inaequalis	Eukaryota>Opisthokonta>Fungi>Ascomycota	VCPO_N+haloperoxidase	9..232&VCPO_N,274..507&haloperoxidase
QSV71974.1	Haloperoxidase	3861	Aphanizomenon flos-aquae KM1D3_PB	Bacteria>Bacillati>Cyanobacteriota/Melainabacteria group>Cyanobacteriota	DUF4114+Big_13+IG+IG+haloperoxidase+Big_13+Big_5+Big_7+Big_5	218..297&DUF4114,329..437&Big_13,500..823&IG,1023..1134&IG,1307..1510&haloperoxidase,1636..1716&Big_13,1922..1999&Big_5,3044..3120&Big_7,3147..3257&Big_5
CAF1614509.1	Haloperoxidase	483	Adineta ricciae	Eukaryota>Opisthokonta>Metazoa	SIG+DUF6851+haloperoxidase	1..20&SIG,84..188&DUF6851,257..481&haloperoxidase
AFY61916.1	Haloperoxidase	5212	Synechococcus sp. PCC 6312	Bacteria>Bacillati>Cyanobacteriota/Melainabacteria group>Cyanobacteriota	Big_13+haloperoxidase+Cadherin+CarboxypepD-reg-IG+RHS+LamininG+CARDB+CARDB+CARDB+CARDB+CARDB+CARDB+CARDB+CARDB+LamininG+RHS_repeat+RHS_repeat+RHS_repeat+RHS+RHS+RHS+Ntox50	518..628&Big_13,909..1111&haloperoxidase,1616..1700&Cadherin,1705..1773&CarboxypepD-reg-IG,2266..2298&RHS,2437..2513&LamininG,2528..2648&CARDB,2656..2775&CARDB,2783..2902&CARDB,2910..3029&CARDB,3046..3154&CARDB,3164..3277&CARDB,3283..3395&CARDB,3401..3514&CARDB,3605..3709&LamininG,4047..4085&RHS_repeat,4139..4176&RHS_repeat,4181..4218&RHS_repeat,4239..4532&RHS,4564..4599&RHS,4660..5002&RHS,5112..…
ABB74230.1	Haloperoxidase	5216	Nitrosospira multiformis ATCC 25196	Bacteria>Pseudomonadota>Betaproteobacteria	CARDB+IG+IG+VCPO_N+haloperoxidase+IG+Big_5+ZU5+Big_7+Big_5+Beta-Prop+Beta-Prop	77..189&CARDB,650..975&IG,982..1281&IG,1299..1350&VCPO_N,1476..1679&haloperoxidase,1777..1865&IG,1879..1990&Big_5,2164..2253&ZU5,3031..3107&Big_7,3131..3243&Big_5,3642..3867&Beta-Prop,4991..5206&Beta-Prop
WZB86042.1	Haloperoxidase	3107	Okeanomitos corallinicola TIOX110	Bacteria>Bacillati>Cyanobacteriota/Melainabacteria group>Cyanobacteriota	DUF4114+IG+haloperoxidase+CarboxypepD-reg-IG+RHS_repeat+RHS+RHS+RHS+RHS+RHS+RHS+TM+TOX-HTH	281..359&DUF4114,476..782&IG,973..1176&haloperoxidase,1269..1311&CarboxypepD-reg-IG,1817..1854&RHS_repeat,1945..1976&RHS,2193..2427&RHS,2427..2460&RHS,2469..2500&RHS,2558..2593&RHS,2673..2963&RHS,2966..2993&TM,3017..3105&TOX-HTH
HET8735163.1	Haloperoxidase	424	Pricia sp.	Bacteria>FCB group>Bacteroidota	SIG+haloperoxidase	1..18&SIG,216..416&haloperoxidase
XCW77721.1	Haloperoxidase	6810	Methylomonas sp. HYX-M1	Bacteria>Pseudomonadota>Gammaproteobacteria	CARDB+VCPO_N+haloperoxidase+Big_13+Big_5+CarbopepD_reg_2+STox-19+ASH-Ig+Big_7+Big_5+Beta-Prop+Beta-Prop+Beta-Prop	60..173&CARDB,749..794&VCPO_N,927..1130&haloperoxidase,1152..1232&Big_13,1329..1412&Big_5,1489..1527&CarbopepD_reg_2,2132..2230&STox-19,2333..2537&ASH-Ig,2988..3064&Big_7,3088..3200&Big_5,3588..3863&Beta-Prop,5076..5351&Beta-Prop,6573..6782&Beta-Prop
QHT68874.1	Haloperoxidase	446	Rhodocytophaga rosea	Bacteria>FCB group>Bacteroidota	SIG+haloperoxidase	1..38&SIG,237..437&haloperoxidase
ULQ56199.1	Haloperoxidase	515	Flavihumibacter rivuli	Bacteria>FCB group>Bacteroidota	SIG+haloperoxidase+haloperoxidase	1..23&SIG,68..263&haloperoxidase,338..507&haloperoxidase
XGK41261.1	Haloperoxidase	6683	Methylomicrobium lacus	Bacteria>Pseudomonadota>Gammaproteobacteria	Big_13+IG+VCPO_N+haloperoxidase+Big_13+Big_5+CarbopepD_reg_2+LVIVD+Big_7+Big_5+Beta-Prop+PPC+Beta-Prop+PPC+Beta-Prop	509..614&Big_13,706..1019&IG,1127..1200&VCPO_N,1305..1508&haloperoxidase,1530..1610&Big_13,1708..1756&Big_5,1866..1906&CarbopepD_reg_2,2622..2641&LVIVD,2877..2938&Big_7,2962..3074&Big_5,3482..3704&Beta-Prop,4292..4357&PPC,4968..5190&Beta-Prop,5778..5843&PPC,6454..6676&Beta-Prop
QHZ45572.1	Haloperoxidase	291	Bacillus sp. NSP9.1	Bacteria>Bacillati>Bacillota	haloperoxidase	73..237&haloperoxidase
WSH82967.1	Haloperoxidase	4141	Rhizobium beringeri	Bacteria>Pseudomonadota>Alphaproteobacteria	IG+IG+haloperoxidase+IG+CarbopepD_reg_2+Beta-Prop+Big_7	440..741&IG,803..1109&IG,1304..1506&haloperoxidase,1581..1775&IG,1868..1907&CarbopepD_reg_2,2609..2812&Beta-Prop,2812..2888&Big_7
MBL1174603.1	Haloperoxidase	551	Pantanalinema sp. GBBB05	Bacteria>Bacillati>Cyanobacteriota/Melainabacteria group>Cyanobacteriota	PPC+VCPO_N+haloperoxidase	79..138&PPC,170..213&VCPO_N,350..546&haloperoxidase
AFY57561.1	Haloperoxidase	539	Rivularia sp. PCC 7116	Bacteria>Bacillati>Cyanobacteriota/Melainabacteria group>Cyanobacteriota	haloperoxidase	333..537&haloperoxidase
MCU1243979.1	Haloperoxidase	452	Candidatus Acidiferrum typicum	Bacteria>Acidobacteriota	SIG+haloperoxidase	1..36&SIG,242..440&haloperoxidase
EMD95609.1	Haloperoxidase	606	Bipolaris maydis C5	Eukaryota>Opisthokonta>Fungi>Ascomycota	VCPO_N+haloperoxidase	9..227&VCPO_N,265..502&haloperoxidase
XBH07056.1	Haloperoxidase	497	Singulisphaera sp. Ch08	Bacteria>PVC group>Planctomycetota	TM+VCPO_N+haloperoxidase	12..31&TM,58..218&VCPO_N,264..492&haloperoxidase
NJM48382.1	Haloperoxidase	1223	Alkalinema sp. RU_4_3	Bacteria>Bacillati>Cyanobacteriota/Melainabacteria group>Cyanobacteriota	Amidohydro_1+PPC+PPC+CARDB+haloperoxidase	68..395&Amidohydro_1,482..555&PPC,600..677&PPC,728..817&CARDB,1016..1218&haloperoxidase
APW37322.1	Haloperoxidase	7274	Rhodoferax koreensis	Bacteria>Pseudomonadota>Betaproteobacteria	SIG+Big_13+Big_13+IG+Big_13+IG+haloperoxidase+Big_13+Big_5+Peptidase_M8+AGA-YXIM_GBD+LVIVD+LVIVD+Big_7+Beta-Prop+PPC+Beta-Prop+PPC+Beta-Prop	1..33&SIG,467..572&Big_13,573..652&Big_13,663..974&IG,984..1067&Big_13,1074..1389&IG,1677..1880&haloperoxidase,1896..1982&Big_13,2080..2192&Big_5,2675..2783&Peptidase_M8,2833..2968&AGA-YXIM_GBD,3123..3165&LVIVD,3187..3209&LVIVD,3449..3509&Big_7,4046..4275&Beta-Prop,4858..4924&PPC,5542..5771&Beta-Prop,6359..6425&PPC,7052..7263&Beta-Prop
MCU0527479.1	Haloperoxidase	749	Elainella sp. Prado103	Bacteria>Bacillati>Cyanobacteriota/Melainabacteria group>Cyanobacteriota	PPC+CARDB+VCPO_N+haloperoxidase	142..215&PPC,249..351&CARDB,357..501&VCPO_N,543..746&haloperoxidase
MEJ7680869.1	Haloperoxidase	445	Segetibacter sp.	Bacteria>FCB group>Bacteroidota	SIG+haloperoxidase	1..24&SIG,249..440&haloperoxidase
QEH32095.1	Haloperoxidase	6903	Aquisphaera giovannonii	Bacteria>PVC group>Planctomycetota	Dockerin_1+IG+Big_13+Glucodextran_B+Glucodextran_B+VCPO_N+haloperoxidase+IG+Big_5+CarboxypepD-reg-IG+Big_7+Big_5+Beta-Prop+PPC+PPC+Beta-Prop+PPC+PPC+Beta-Prop	149..196&Dockerin_1,273..585&IG,588..703&Big_13,716..794&Glucodextran_B,821..892&Glucodextran_B,899..1049&VCPO_N,1079..1281&haloperoxidase,1384..1484&IG,1484..1580&Big_5,1628..1710&CarboxypepD-reg-IG,2633..2709&Big_7,2733..2846&Big_5,3416..3628&Beta-Prop,4225..4291&PPC,4382..4449&PPC,5053..5265&Beta-Prop,5698..5764&PPC,5855..5922&PPC,6335..6481&Beta-Prop
MBW4500456.1	Haloperoxidase	449	Kalymmatonema hyalinum WJT4-NPBG1	Bacteria>Bacillati>Cyanobacteriota/Melainabacteria group>Cyanobacteriota	VCPO_N+haloperoxidase	4..125&VCPO_N,210..443&haloperoxidase
QOY38368.1	Haloperoxidase	283	Anaerobacillus isosaccharinicus	Bacteria>Bacillati>Bacillota	haloperoxidase	68..230&haloperoxidase
NJL51647.1	Haloperoxidase	565	Hydrococcus sp. SU_1_0	Bacteria>Bacillati>Cyanobacteriota/Melainabacteria group>Cyanobacteriota	CARDB+haloperoxidase	4..137&CARDB,367..562&haloperoxidase
ASM75447.1	Haloperoxidase	436	Pseudosulfitobacter pseudonitzschiae	Bacteria>Pseudomonadota>Alphaproteobacteria	SIG+haloperoxidase	1..34&SIG,231..430&haloperoxidase
NJP18774.1	Haloperoxidase	432	Hydrococcus sp. CRU_1_1	Bacteria>Bacillati>Cyanobacteriota/Melainabacteria group>Cyanobacteriota	TM+VCPO_N+haloperoxidase	12..31&TM,44..173&VCPO_N,223..427&haloperoxidase
HZM70795.1	Haloperoxidase	450	Candidatus Cryosericum sp.	Bacteria	VCPO_N+haloperoxidase	3..91&VCPO_N,202..441&haloperoxidase
QNA87655.1	Haloperoxidase	264	Massilia sp. Dwa41.01b	Bacteria>Pseudomonadota>Betaproteobacteria	haloperoxidase	13..251&haloperoxidase
WLR48721.1	Haloperoxidase	300	Halobacillus litoralis	Bacteria>Bacillati>Bacillota	LevanB+haloperoxidase	1..57&LevanB,67..234&haloperoxidase
MBF2046975.1	Haloperoxidase	570	Elainella sp. C42_A2020_010	Bacteria>Bacillati>Cyanobacteriota/Melainabacteria group>Cyanobacteriota	CarboxypepD-reg-IG+VCPO_N+haloperoxidase	122..183&CarboxypepD-reg-IG,185..327&VCPO_N,366..567&haloperoxidase
QED46121.1	Haloperoxidase	283	Cytobacillus dafuensis	Bacteria>Bacillati>Bacillota	haloperoxidase	63..230&haloperoxidase
MBK8138145.1	Haloperoxidase	701	Candidatus Flexicrinis proximus	Bacteria>Bacillati>Chloroflexota	SIG+haloperoxidase	1..20&SIG,506..698&haloperoxidase
MBK9124485.1	Haloperoxidase	454	Candidatus Flexicrinis affinis	Bacteria>Bacillati>Chloroflexota	SIG+haloperoxidase	1..34&SIG,252..446&haloperoxidase
MBK8024686.1	Haloperoxidase	214	Candidatus Flexifilum affinis	Bacteria>Bacillati>Chloroflexota	haloperoxidase	14..206&haloperoxidase
APT30222.1	Haloperoxidase	602	Methylobacterium phyllosphaerae	Bacteria>Pseudomonadota>Alphaproteobacteria	SIG+VCPO_N+haloperoxidase	1..24&SIG,98..280&VCPO_N,315..558&haloperoxidase
UZR94411.1	Haloperoxidase	426	Chondrinema litorale	Bacteria>FCB group>Bacteroidota	haloperoxidase	203..413&haloperoxidase
WRQ89534.1	Haloperoxidase	423	Actomonas aquatica	Bacteria>PVC group>Verrucomicrobiota	SIG+haloperoxidase	1..26&SIG,213..417&haloperoxidase
KAJ7534611.1	Haloperoxidase	434	Diphasiastrum complanatum	Eukaryota>Viridiplantae>Streptophyta	SIG+haloperoxidase+haloperoxidase	1..43&SIG,43..123&haloperoxidase,221..426&haloperoxidase
AQG82654.1	Haloperoxidase	424	Spirosoma montaniterrae	Bacteria>FCB group>Bacteroidota	haloperoxidase	227..419&haloperoxidase
MBW4563257.1	Haloperoxidase	357	Mojavia pulchra JT2-VF2	Bacteria>Bacillati>Cyanobacteriota/Melainabacteria group>Cyanobacteriota	haloperoxidase	146..354&haloperoxidase
GAQ78974.1	Haloperoxidase	434	Klebsormidium nitens	Eukaryota>Viridiplantae>Streptophyta	SIG+haloperoxidase	1..26&SIG,210..414&haloperoxidase
MEP4194774.1	Haloperoxidase	3411	Aliishimia sp.	Bacteria>Pseudomonadota>Alphaproteobacteria	Beta-Roll+Cadherin_4+Cadherin_4+Cadherin+VCPO_N+haloperoxidase+IG+CarboxypepD_reg+Big_7+Big_5+FilH	1..67&Beta-Roll,137..206&Cadherin_4,250..319&Cadherin_4,372..463&Cadherin,660..786&VCPO_N,857..1059&haloperoxidase,1061..1251&IG,1409..1489&CarboxypepD_reg,2505..2566&Big_7,2590..2697&Big_5,2738..2855&FilH
AXE20363.1	Haloperoxidase	450	Runella rosea	Bacteria>FCB group>Bacteroidota	SIG+haloperoxidase	1..19&SIG,244..442&haloperoxidase
EAR16940.1	Haloperoxidase	486	Robiginitalea biformata HTCC2501	Bacteria>FCB group>Bacteroidota	SIG+haloperoxidase	1..20&SIG,229..437&haloperoxidase
XBH17419.1	Haloperoxidase	432	Telmatobacter sp. DSM 110680	Bacteria>Acidobacteriota	SIG+haloperoxidase	1..31&SIG,219..419&haloperoxidase
AMQ57438.1	Haloperoxidase	439	Algoriphagus sanaruensis	Bacteria>FCB group>Bacteroidota	SIG+haloperoxidase	1..19&SIG,226..433&haloperoxidase
OLB45702.1	Haloperoxidase	429	Ktedonobacter sp. 13_2_20CM_53_11	Bacteria>Bacillati>Chloroflexota	SIG+haloperoxidase	1..25&SIG,220..418&haloperoxidase
AMY07700.1	Haloperoxidase	427	Luteitalea pratensis	Bacteria>Acidobacteriota	SIG+haloperoxidase	1..29&SIG,210..417&haloperoxidase
WPB86623.1	Haloperoxidase	979	Sediminicoccus rosea	Bacteria>Pseudomonadota>Alphaproteobacteria	Beta-Roll+Beta-Roll+Big_13+haloperoxidase+Big_13	48..188&Beta-Roll,191..225&Beta-Roll,290..374&Big_13,668..871&haloperoxidase,899..975&Big_13
ADD28509.1	Haloperoxidase	403	Meiothermus ruber DSM 1279	Bacteria>Deinococcota>Deinococci	SIG+haloperoxidase	1..21&SIG,224..398&haloperoxidase
QIP17850.1	Haloperoxidase	433	Spirosoma aureum	Bacteria>FCB group>Bacteroidota	SIG+haloperoxidase	1..19&SIG,231..427&haloperoxidase
QHT68071.1	Haloperoxidase	445	Rhodocytophaga rosea	Bacteria>FCB group>Bacteroidota	SIG+haloperoxidase	1..22&SIG,243..434&haloperoxidase
UON84967.1	Haloperoxidase	443	Dyadobacter chenwenxiniae	Bacteria>FCB group>Bacteroidota	SIG+haloperoxidase	1..27&SIG,243..437&haloperoxidase
XP_024360198.1	Haloperoxidase	417	Physcomitrium patens	Eukaryota>Viridiplantae>Streptophyta	SIG+haloperoxidase	1..31&SIG,208..409&haloperoxidase
EFC36796.1	Haloperoxidase	635	Naegleria gruberi	Eukaryota>Discoba>Heterolobosea	TM+VCPO_N+haloperoxidase	7..27&TM,244..322&VCPO_N,432..628&haloperoxidase
AQZ70342.1	Haloperoxidase	464	[Actinomadura] parvosata subsp. kistnae	Bacteria>Bacillati>Actinomycetota	SIG+haloperoxidase	1..25&SIG,255..454&haloperoxidase
QJW91229.1	Haloperoxidase	491	Spirosoma taeanense	Bacteria>FCB group>Bacteroidota	SIG+haloperoxidase+haloperoxidase	1..19&SIG,66..244&haloperoxidase,312..483&haloperoxidase
PNW85234.1	Haloperoxidase	416	Chlamydomonas reinhardtii	Eukaryota>Viridiplantae>Chlorophyta	SIG+haloperoxidase	1..23&SIG,206..405&haloperoxidase
BCB76691.1	Haloperoxidase	389	Phytohabitans flavus	Bacteria>Bacillati>Actinomycetota	haloperoxidase	182..380&haloperoxidase
UQN06663.1	Haloperoxidase	379	Deinococcus sp. QL22	Bacteria>Deinococcota>Deinococci	haloperoxidase	212..377&haloperoxidase
ASF47390.1	Haloperoxidase	535	Methylovulum psychrotolerans	Bacteria>Pseudomonadota>Gammaproteobacteria	SIG+haloperoxidase	1..27&SIG,275..494&haloperoxidase
TVP46091.1	Haloperoxidase	446	Mongoliibacter sp.	Bacteria>FCB group>Bacteroidota	SIG+haloperoxidase	1..23&SIG,231..436&haloperoxidase
EFN50916.1	Haloperoxidase	265	Chlorella variabilis	Eukaryota>Viridiplantae>Chlorophyta	haloperoxidase	18..246&haloperoxidase
AHG89368.1	Haloperoxidase	480	Gemmatirosa kalamazoonensis	Bacteria>FCB group>Gemmatimonadota	SIG+haloperoxidase+haloperoxidase	1..39&SIG,68..233&haloperoxidase,307..473&haloperoxidase
WNO03773.1	Haloperoxidase	452	Rhodoferax mekongensis	Bacteria>Pseudomonadota>Betaproteobacteria	SIG+haloperoxidase	1..26&SIG,252..447&haloperoxidase
MCU0393715.1	Haloperoxidase	422	Thermoflexibacter sp.	Bacteria>FCB group>Bacteroidota	haloperoxidase	207..412&haloperoxidase
HEX5153251.1	Haloperoxidase	441	Parafilimonas sp.	Bacteria>FCB group>Bacteroidota	SIG+haloperoxidase	1..21&SIG,229..436&haloperoxidase
ULQ53741.1	Haloperoxidase	442	Flavihumibacter fluvii	Bacteria>FCB group>Bacteroidota	SIG+haloperoxidase	1..21&SIG,232..439&haloperoxidase
KIZ04789.1	Haloperoxidase	525	Monoraphidium neglectum	Eukaryota>Viridiplantae>Chlorophyta	SIG+haloperoxidase	1..23&SIG,200..403&haloperoxidase
KAK9917096.1	Haloperoxidase	543	Coccomyxa subellipsoidea	Eukaryota>Viridiplantae>Chlorophyta	TM+haloperoxidase	80..99&TM,304..505&haloperoxidase
WEO99171.1	Haloperoxidase	446	Streptomyces sp. FXJ1.172	Bacteria>Bacillati>Actinomycetota	SIG+haloperoxidase	1..47&SIG,249..442&haloperoxidase
QLH30314.1	Haloperoxidase	463	Candidatus Parvibacillus calidus	Bacteria>FCB group>Bacteroidota	SIG+haloperoxidase	1..27&SIG,248..458&haloperoxidase
KAI0558688.1	Haloperoxidase	515	Gracilaria domingensis	Eukaryota>Rhodophyta	SIG+VCPO_N+haloperoxidase	1..20&SIG,87..245&VCPO_N,273..512&haloperoxidase
WUS72515.1	Haloperoxidase	405	Kribbella sp. NBC_01245	Bacteria>Bacillati>Actinomycetota	SIG+haloperoxidase	1..25&SIG,207..399&haloperoxidase
MBC8156085.1	Haloperoxidase	499	Fibrella sp.	Bacteria>FCB group>Bacteroidota	SIG+haloperoxidase+haloperoxidase	1..20&SIG,69..242&haloperoxidase,321..491&haloperoxidase
MCP9490805.1	Haloperoxidase	475	Candidatus Siliceabacter maunaloa	Bacteria>Bacillati>Actinomycetota	SIG+haloperoxidase+haloperoxidase	1..34&SIG,67..228&haloperoxidase,292..467&haloperoxidase
KAK9903945.1	Haloperoxidase	700	Coccomyxa subellipsoidea	Eukaryota>Viridiplantae>Chlorophyta	ANK+haloperoxidase	10..99&ANK,441..640&haloperoxidase
WIA40182.1	Haloperoxidase	433	Tetradesmus obliquus	Eukaryota>Viridiplantae>Chlorophyta	haloperoxidase	161..360&haloperoxidase
KAG2009445.1	Haloperoxidase	411	Coprinopsis cinerea AmutBmut pab1-1	Eukaryota>Opisthokonta>Fungi>Basidiomycota	SIG+DUF6851+haloperoxidase	1..19&SIG,55..143&DUF6851,200..405&haloperoxidase
EAQ93054.1	Haloperoxidase	420	Chaetomium globosum CBS 148.51	Eukaryota>Opisthokonta>Fungi>Ascomycota	SIG+haloperoxidase	1..17&SIG,215..412&haloperoxidase
XHC28081.1	Haloperoxidase	499	Marivirga tractuosa	Bacteria>FCB group>Bacteroidota	SIG+haloperoxidase+haloperoxidase	1..21&SIG,67..246&haloperoxidase,320..491&haloperoxidase
HYT14697.1	Haloperoxidase	449	Candidatus Nitrosopolaris sp.	Archaea>Thermoproteati>Nitrososphaerota	SIG+haloperoxidase	1..39&SIG,245..439&haloperoxidase
AYF54877.1	Haloperoxidase	247	Clostridium novyi	Bacteria>Bacillati>Bacillota	haloperoxidase	65..229&haloperoxidase
MBP6385470.1	Haloperoxidase	467	Pseudarcicella sp.	Bacteria>FCB group>Bacteroidota	SIG+haloperoxidase	1..25&SIG,260..462&haloperoxidase
ARO87879.1	Haloperoxidase	411	Nitrosospira lacus	Bacteria>Pseudomonadota>Betaproteobacteria	SIG+haloperoxidase	1..27&SIG,205..405&haloperoxidase
QIA22306.1	Haloperoxidase	358	Mesorhizobium sp. AA22	Bacteria>Pseudomonadota>Alphaproteobacteria	haloperoxidase	176..344&haloperoxidase
QHT66202.1	Haloperoxidase	438	Rhodocytophaga rosea	Bacteria>FCB group>Bacteroidota	SIG+haloperoxidase	1..21&SIG,237..432&haloperoxidase
KYR01523.1	Haloperoxidase	532	Tieghemostelium lacteum	Eukaryota>Amoebozoa>Dictyostelia	SIG+DUF6851+haloperoxidase+TM	1..23&SIG,62..203&DUF6851,253..484&haloperoxidase,515..531&TM
PNW74107.1	Haloperoxidase	431	Chlamydomonas reinhardtii	Eukaryota>Viridiplantae>Chlorophyta	SIG+haloperoxidase	1..25&SIG,227..417&haloperoxidase
KAA6419324.1	Haloperoxidase	497	Trebouxia sp. A1-2	Eukaryota>Viridiplantae>Chlorophyta	TM+haloperoxidase	21..41&TM,273..477&haloperoxidase
EFJ52794.1	Haloperoxidase	383	Volvox carteri f. nagariensis	Eukaryota>Viridiplantae>Chlorophyta	haloperoxidase	173..370&haloperoxidase
USA04837.1	Haloperoxidase	222	Streptomyces lydicamycinicus	Bacteria>Bacillati>Actinomycetota	haloperoxidase	1..196&haloperoxidase
ULQ57768.1	Haloperoxidase	434	Flavihumibacter rivuli	Bacteria>FCB group>Bacteroidota	SIG+haloperoxidase	1..22&SIG,238..431&haloperoxidase
KIZ03686.1	Haloperoxidase	466	Monoraphidium neglectum	Eukaryota>Viridiplantae>Chlorophyta	SIG+haloperoxidase	1..23&SIG,206..406&haloperoxidase
AMY08369.1	Haloperoxidase	427	Luteitalea pratensis	Bacteria>Acidobacteriota	SIG+haloperoxidase	1..27&SIG,214..422&haloperoxidase
KAF2075491.1	Haloperoxidase	534	Polysphondylium violaceum	Eukaryota>Amoebozoa>Dictyostelia	SIG+DUF6851+haloperoxidase+TM	1..18&SIG,59..198&DUF6851,247..478&haloperoxidase,512..530&TM
AXT63681.1	Haloperoxidase	470	Aquimarina sp. AD10	Bacteria>FCB group>Bacteroidota	DUF6851+haloperoxidase	39..182&DUF6851,223..460&haloperoxidase
CAE5709977.1	Haloperoxidase	498	Gloeochaete wittrockiana	Eukaryota>Glaucocystophyceae	haloperoxidase	299..487&haloperoxidase
WKX78416.1	Haloperoxidase	244	Zobellia laminariae	Bacteria>FCB group>Bacteroidota	haloperoxidase	9..236&haloperoxidase
BCJ74633.1	Haloperoxidase	421	Catellatospora sp. IY07-71	Bacteria>Bacillati>Actinomycetota	SIG+haloperoxidase	1..30&SIG,219..408&haloperoxidase
PNW74108.1	Haloperoxidase	438	Chlamydomonas reinhardtii	Eukaryota>Viridiplantae>Chlorophyta	SIG+haloperoxidase	1..23&SIG,223..424&haloperoxidase
ACT92852.1	Haloperoxidase	433	Dyadobacter fermentans DSM 18053	Bacteria>FCB group>Bacteroidota	SIG+haloperoxidase	1..27&SIG,241..426&haloperoxidase
MBW4650752.1	Haloperoxidase	522	Kastovskya adunca ATA6-11-RM4	Bacteria>Bacillati>Cyanobacteriota/Melainabacteria group>Cyanobacteriota	VCPO_N+haloperoxidase	5..168&VCPO_N,213..509&haloperoxidase
QAY77163.1	Haloperoxidase	389	Sphingosinicella sp. BN140058	Bacteria>Pseudomonadota>Alphaproteobacteria	haloperoxidase	154..332&haloperoxidase
EGC35279.1	Haloperoxidase	503	Dictyostelium purpureum	Eukaryota>Amoebozoa>Dictyostelia	SIG+DUF6851+haloperoxidase	1..24&SIG,65..205&DUF6851,255..486&haloperoxidase
WUE06782.1	Haloperoxidase	415	Nonomuraea sp. NBC_00507	Bacteria>Bacillati>Actinomycetota	SIG+haloperoxidase	1..27&SIG,211..408&haloperoxidase
WWM71729.1	Haloperoxidase	495	Sphingomonas kaistensis	Bacteria>Pseudomonadota>Alphaproteobacteria	DUF6851+haloperoxidase	58..209&DUF6851,263..489&haloperoxidase
AWW00919.1	Haloperoxidase	437	Arcticibacterium luteifluviistationis	Bacteria>FCB group>Bacteroidota	haloperoxidase	232..434&haloperoxidase
CAE5723151.1	Haloperoxidase	550	Gloeochaete wittrockiana	Eukaryota>Glaucocystophyceae	SIG+haloperoxidase+TM	1..23&SIG,258..479&haloperoxidase,509..527&TM
EGG13836.1	Haloperoxidase	636	Cavenderia fasciculata	Eukaryota>Amoebozoa>Dictyostelia	TM+DUF6851+haloperoxidase	87..106&TM,148..298&DUF6851,350..581&haloperoxidase
MEQ8996912.1	Haloperoxidase	486	Coleofasciculus sp. B1-GNL1-01	Bacteria>Bacillati>Cyanobacteriota/Melainabacteria group>Cyanobacteriota	DUF6851+Haloperoxidase+TM	35..164&DUF6851,223..456&Haloperoxidase,467..483&TM
CAL75160.1	Haloperoxidase	713	Bradyrhizobium sp. ORS 278	Bacteria>Pseudomonadota>Alphaproteobacteria	SIG+VCPO_N+haloperoxidase	1..22&SIG,124..291&VCPO_N,409..651&haloperoxidase
ALA57029.1	Haloperoxidase	419	Nitrospira moscoviensis	Bacteria>Nitrospirota	DUF6851+haloperoxidase	2..107&DUF6851,156..382&haloperoxidase
AKA36120.1	Haloperoxidase	504	Flagellimonas lutaonensis	Bacteria>FCB group>Bacteroidota	TM+DUF6851+haloperoxidase	12..30&TM,87..225&DUF6851,270..495&haloperoxidase
WEO92817.1	Haloperoxidase	425	Streptomyces sp. FXJ1.172	Bacteria>Bacillati>Actinomycetota	SIG+haloperoxidase	1..38&SIG,228..421&haloperoxidase
UQT54790.1	Haloperoxidase	505	Streptomyces durmitorensis	Bacteria>Bacillati>Actinomycetota	SIG+DUF6851+haloperoxidase	1..35&SIG,90..232&DUF6851,272..493&haloperoxidase
MDF5722200.1	Haloperoxidase	488	Rhizonema sp. PD37	Bacteria>Bacillati>Cyanobacteriota/Melainabacteria group>Cyanobacteriota	SIG+DUF6851+haloperoxidase	1..24&SIG,70..208&DUF6851,253..478&haloperoxidase
GBG58947.1	Haloperoxidase	454	Chara braunii	Eukaryota>Viridiplantae>Streptophyta	TM+haloperoxidase	45..62&TM,242..444&haloperoxidase
QBR92332.1	Haloperoxidase	389	Nocardioides euryhalodurans	Bacteria>Bacillati>Actinomycetota	SIG+haloperoxidase	1..22&SIG,199..389&haloperoxidase
QFS43449.1	Haloperoxidase	408	Nostoc sphaeroides CCNUC1	Bacteria>Bacillati>Cyanobacteriota/Melainabacteria group>Cyanobacteriota	SIG+haloperoxidase	1..26&SIG,92..262&haloperoxidase
UBU10885.1	Haloperoxidase	430	Nonomuraea gerenzanensis	Bacteria>Bacillati>Actinomycetota	SIG+haloperoxidase+haloperoxidase	1..20&SIG,25..62&haloperoxidase,206..414&haloperoxidase
GMH35360.1	Haloperoxidase	688	Bryopsis sp. KO-2023	Eukaryota>Viridiplantae>Chlorophyta	haloperoxidase	287..530&haloperoxidase
CEO99942.1	Haloperoxidase	411	Plasmodiophora brassicae	Eukaryota>Sar>Rhizaria>Plasmodiophorida	SIG+haloperoxidase	1..15&SIG,220..409&haloperoxidase
GMH41183.1	Haloperoxidase	600	Bryopsis sp. KO-2023	Eukaryota>Viridiplantae>Chlorophyta	SIG+DUF6851+haloperoxidase	1..29&SIG,157..259&DUF6851,329..583&haloperoxidase
HZM68923.1	Haloperoxidase	765	Candidatus Cryosericum sp.	Bacteria	SIG+DUF6851+Haloperoxidase	1..24&SIG,91..243&DUF6851,316..694&Haloperoxidase
GAM27166.1	Haloperoxidase	525	Acytostelium subglobosum LB1	Eukaryota>Amoebozoa>Dictyostelia	SIG+DUF6851+haloperoxidase	1..28&SIG,75..216&DUF6851,270..498&haloperoxidase
QBA65488.1	Haloperoxidase	1384	Muriicola soli	Bacteria>FCB group>Bacteroidota	BetaPropeller+DUF6851+Haloperoxidase+Por_Secre_tail	62..366&BetaPropeller,569..720&DUF6851,788..1151&Haloperoxidase,1317..1382&Por_Secre_tail
EJK44026.1	Haloperoxidase	883	Thalassiosira oceanica	Eukaryota>Sar>Stramenopiles	SIG+haloperoxidase	1..20&SIG,345..581&haloperoxidase
UUZ61366.1	Haloperoxidase	403	Nocardioides sp. B-3	Bacteria>Bacillati>Actinomycetota	SIG+haloperoxidase	1..23&SIG,205..400&haloperoxidase
AUC81697.1	Haloperoxidase	638	Lacinutrix sp. Bg11-31	Bacteria>FCB group>Bacteroidota	SIG+DUF6851+Haloperoxidase	1..25&SIG,53..207&DUF6851,276..637&Haloperoxidase
QLG45940.1	Haloperoxidase	1336	Costertonia aggregata	Bacteria>FCB group>Bacteroidota	SIG+BetaPropeller+UnbV_ASPIC+PKD_6+DUF6851+Haloperoxidase+Por_Secre_tail	1..19&SIG,43..347&BetaPropeller,443..509&UnbV_ASPIC,547..621&PKD_6,665..816&DUF6851,884..1247&Haloperoxidase,1266..1334&Por_Secre_tail
XCV38415.1	Haloperoxidase	871	Methylococcus sp. ANG	Bacteria>Pseudomonadota>Gammaproteobacteria	SIG+DUF6851+Haloperoxidase	1..24&SIG,311..457&DUF6851,514..865&Haloperoxidase
MBK8242830.1	Haloperoxidase	1183	Candidatus Defluviibacterium haderslevense	Bacteria>FCB group>Bacteroidota	SIG+DUF6851+Haloperoxidase+Cu-binding_MopE+Cu-binding_MopE+Cu-binding_MopE+Cu-binding_MopE+Cu-binding_MopE+Cu-binding_MopE+Cu-binding_MopE+Por_Secre_tail	1..19&SIG,52..205&DUF6851,274..635&Haloperoxidase,649..678&Cu-binding_MopE,718..747&Cu-binding_MopE,787..816&Cu-binding_MopE,856..885&Cu-binding_MopE,925..954&Cu-binding_MopE,994..1023&Cu-binding_MopE,1063..1092&Cu-binding_MopE,1107..1180&Por_Secre_tail
NEQ67469.1	Haloperoxidase	1251	Symploca sp. SIO2D2	Bacteria>Bacillati>Cyanobacteriota	BetaPropeller+UnbV_ASPIC+Ig_3+DUF6851+Haloperoxidase	2..333&BetaPropeller,358..427&UnbV_ASPIC,441..509&Ig_3,565..706&DUF6851,762..1109&Haloperoxidase
MEP4789935.1	Haloperoxidase	721	Gilvibacter sp.	Bacteria>Bacteroidota	SIG+DUF6851+Haloperoxidase+Por_Secre_tail	1..20&SIG,52..204&DUF6851,272..632&Haloperoxidase,645..719&Por_Secre_tail
MBK9983968.1	Haloperoxidase	450	Candidatus Opimibacter skivensis	Bacteria>FCB group>Bacteroidota	DUF6851+haloperoxidase	34..174&DUF6851,221..443&haloperoxidase
KAJ9448106.1	Haloperoxidase	540	Diplonema papillatum	Eukaryota>Discoba>Euglenozoa	SIG+DUF6851+haloperoxidase	1..19&SIG,60..199&DUF6851,249..465&haloperoxidase
AKS43328.1	Haloperoxidase	651	Wenzhouxiangella marina	Bacteria>Pseudomonadota>Gammaproteobacteria	SIG+DUF6851+Haloperoxidase+TM	1..20&SIG,106..212&DUF6851,260..609&Haloperoxidase,622..641&TM
EWM25618.1	Haloperoxidase	617	Nannochloropsis gaditana	Eukaryota>Sar>Stramenopiles	SIG+haloperoxidase	1..31&SIG,262..506&haloperoxidase
UAB81401.1	Haloperoxidase	719	Marixanthomonas sp. SCSIO 43207	Bacteria>FCB group>Bacteroidota	SIG+DUF6851+Haloperoxidase+Por_Secre_tail	1..19&SIG,51..203&DUF6851,270..633&Haloperoxidase,643..711&Por_Secre_tail
BCX47989.1	Haloperoxidase	2093	Haloferula helveola	Bacteria>PVC group>Verrucomicrobiota	BetaPropeller+UnbV_ASPIC+TSP3_bac+TSP3_bac+TSP3_bac+DUF6851+Haloperoxidase	19..264&BetaPropeller,490..561&UnbV_ASPIC,632..669&TSP3_bac,1161..1189&TSP3_bac,1192..1213&TSP3_bac,1466..1612&DUF6851,1669..2015&Haloperoxidase
ELR19377.1	Haloperoxidase	628	Acanthamoeba castellanii str. Neff	Eukaryota>Amoebozoa>Acanthamoebidae	PHD+TM+DUF6851+haloperoxidase+TM	1..39&PHD,46..65&TM,112..283&DUF6851,310..554&haloperoxidase,583..608&TM
MAP54266.1	Haloperoxidase	719	Altibacter sp.	Bacteria>FCB group>Bacteroidota	SIG+DUF6851+Haloperoxidase+Por_Secre_tail	1..20&SIG,56..204&DUF6851,271..634&Haloperoxidase,644..717&Por_Secre_tail
QEY14229.1	Haloperoxidase	662	Cellvibrio sp. KY-YJ-3	Bacteria>Pseudomonadota>Gammaproteobacteria	SIG+DUF6851+Haloperoxidase	1..34&SIG,73..231&DUF6851,298..657&Haloperoxidase
QCW99489.1	Haloperoxidase	725	Aggregatimonas sangjinii	Bacteria>FCB group>Bacteroidota	SIG+DUF6851+Haloperoxidase+Por_Secre_tail	1..23&SIG,55..203&DUF6851,271..634&Haloperoxidase,650..723&Por_Secre_tail
NQZ08677.1	Haloperoxidase	703	Algicola sp.	Bacteria>Pseudomonadota>Gammaproteobacteria	SIG+DUF6851+Haloperoxidase+TM	1..24&SIG,68..222&DUF6851,289..649&Haloperoxidase,679..697&TM
WNG36400.1	Haloperoxidase	944	Archangium violaceum	Bacteria>Myxococcota	SIG+DUF6851+Haloperoxidase	1..30&SIG,409..548&DUF6851,602..938&Haloperoxidase
MEQ8471971.1	Haloperoxidase	722	Marinoscillum sp.	Bacteria>FCB group>Bacteroidota	SIG+DUF6851+Haloperoxidase+Por_Secre_tail	1..21&SIG,55..208&DUF6851,280..636&Haloperoxidase,653..721&Por_Secre_tail
ASJ71219.1	Haloperoxidase	783	Granulosicoccus antarcticus IMCC3135	Bacteria>Pseudomonadota>Gammaproteobacteria	SIG+DUF6851+Haloperoxidase	1..37&SIG,85..246&DUF6851,311..673&Haloperoxidase
MXZ92911.1	Haloperoxidase	558	Cenarchaeum sp. SB0666_bin_15	Archaea>Thermoproteati>Nitrososphaerota	SIG+DUF6851+haloperoxidase	1..24&SIG,106..251&DUF6851,299..526&haloperoxidase
KAJ9471189.1	Haloperoxidase	504	Diplonema papillatum	Eukaryota>Discoba>Euglenozoa	SIG+DUF6851+haloperoxidase	1..21&SIG,64..205&DUF6851,253..469&haloperoxidase
WST65949.1	Haloperoxidase	525	Streptomyces xanthophaeus	Bacteria>Bacillati>Actinomycetota	SIG+DUF6851+haloperoxidase	1..40&SIG,94..232&DUF6851,291..513&haloperoxidase
MYH04230.1	Haloperoxidase	491	Cenarchaeum sp. SB0675_bin_21	Archaea>Thermoproteati>Nitrososphaerota	DUF6851+haloperoxidase	39..184&DUF6851,232..459&haloperoxidase
MYC80109.1	Haloperoxidase	654	Cenarchaeum sp. SB0661_bin_35	Archaea>Thermoproteati>Nitrososphaerota	SIG+NPV_P10+DUF6851+haloperoxidase	1..23&SIG,61..117&NPV_P10,204..348&DUF6851,396..622&haloperoxidase
GMH34935.1	Haloperoxidase	505	Bryopsis sp. KO-2023	Eukaryota>Viridiplantae>Chlorophyta	SIG+DUF6851+haloperoxidase	1..24&SIG,72..211&DUF6851,269..484&haloperoxidase
GMH42577.1	Haloperoxidase	506	Bryopsis sp. KO-2023	Eukaryota>Viridiplantae>Chlorophyta	SIG+DUF6851+haloperoxidase	1..26&SIG,73..213&DUF6851,270..485&haloperoxidase
KAI0561546.1	Haloperoxidase	529	Gracilaria domingensis	Eukaryota>Rhodophyta	SIG+DUF6851+haloperoxidase	1..22&SIG,68..210&DUF6851,268..500&haloperoxidase
OSX74746.1	Haloperoxidase	400	Porphyra umbilicalis	Eukaryota>Rhodophyta	haloperoxidase	178..372&haloperoxidase
CBJ27471.1	Haloperoxidase	463	Ectocarpus siliculosus	Eukaryota>Sar>Stramenopiles	DUF6851+haloperoxidase	59..175&DUF6851,225..425&haloperoxidase
CDF38596.1	Haloperoxidase	502	Chondrus crispus	Eukaryota>Rhodophyta	SIG+DUF6851+haloperoxidase	1..19&SIG,110..206&DUF6851,264..483&haloperoxidase
KAI0562900.1	Haloperoxidase	522	Gracilaria domingensis	Eukaryota>Rhodophyta	SIG+DUF6851+haloperoxidase	1..16&SIG,59..204&DUF6851,268..493&haloperoxidase
CDF41387.1	Haloperoxidase	528	Chondrus crispus	Eukaryota>Rhodophyta	SIG+DUF6851+haloperoxidase	1..20&SIG,75..225&DUF6851,270..496&haloperoxidase
KAI0567352.1	Haloperoxidase	498	Gracilaria domingensis	Eukaryota>Rhodophyta	DUF6851+haloperoxidase	58..198&DUF6851,259..479&haloperoxidase
KAI0556537.1	Haloperoxidase	385	Gracilaria domingensis	Eukaryota>Rhodophyta	DUF6851+haloperoxidase	4..87&DUF6851,150..361&haloperoxidase
OSX75703.1	Haloperoxidase	518	Porphyra umbilicalis	Eukaryota>Rhodophyta	SIG+TM+DUF6851+haloperoxidase	1..41&SIG,51..69&TM,188..236&DUF6851,311..492&haloperoxidase
KAI0559265.1	Haloperoxidase	464	Gracilaria domingensis	Eukaryota>Rhodophyta	DUF6851+haloperoxidase	1..144&DUF6851,202..432&haloperoxidase
CDF35158.1	Haloperoxidase	531	Chondrus crispus	Eukaryota>Rhodophyta	SIG+DUF6851+haloperoxidase	1..32&SIG,82..224&DUF6851,286..509&haloperoxidase
KAG8462896.1	Haloperoxidase	555	Diacronema lutheri	Eukaryota	SIG+haloperoxidase	1..21&SIG,295..528&haloperoxidase
CBN74976.1	Haloperoxidase	392	Ectocarpus siliculosus	Eukaryota>Sar>Stramenopiles	DUF6851+haloperoxidase	15..95&DUF6851,145..366&haloperoxidase
EJK57824.1	Haloperoxidase	409	Thalassiosira oceanica	Eukaryota>Sar>Stramenopiles	haloperoxidase	156..373&haloperoxidase
CAK6695582.1	Haloperoxidase	706	Cyanobium usitatum str. Tous	Bacteria>Bacillati>Cyanobacteriota/Melainabacteria group>Cyanobacteriota	haloperoxidase	326..556&haloperoxidase
CDF36854.1	Haloperoxidase	535	Chondrus crispus	Eukaryota>Rhodophyta	SIG+DUF6851+haloperoxidase	1..22&SIG,71..216&DUF6851,274..503&haloperoxidase
KAJ1628773.1	Haloperoxidase	495	Pavlovales sp. CCMP2436	Eukaryota	SIG+DUF6851+haloperoxidase	1..18&SIG,51..163&DUF6851,212..430&haloperoxidase
OSX78053.1	Haloperoxidase	603	Porphyra umbilicalis	Eukaryota>Rhodophyta	DUF6851+haloperoxidase	132..282&DUF6851,371..586&haloperoxidase
KAJ1640379.1	Haloperoxidase	421	Pavlovales sp. CCMP2436	Eukaryota	DUF6851+haloperoxidase	10..89&DUF6851,138..356&haloperoxidase
AOW78989.1	Haloperoxidase	659	Colwellia sp. PAMC 20917	Bacteria>Pseudomonadota>Gammaproteobacteria	SIG+DUF6851+Haloperoxidase	1..23&SIG,78..232&DUF6851,296..657&Haloperoxidase
WNC67373.1	Haloperoxidase	657	Thalassotalea nanhaiensis	Bacteria>Pseudomonadota>Gammaproteobacteria	SIG+DUF6851+Haloperoxidase	1..21&SIG,77..225&DUF6851,291..653&Haloperoxidase
QBY03375.1	Haloperoxidase	653	Thalassotalea sp. HSM 43	Bacteria>Pseudomonadota>Gammaproteobacteria	SIG+DUF6851+Haloperoxidase	1..23&SIG,74..224&DUF6851,290..651&Haloperoxidase
WMI65692.1	Haloperoxidase	1342	Aestuariibaculum sp. YM273	Bacteria>FCB group>Bacteroidota	TM+BetaPropeller+UnbV_ASPIC+DUF6851+Haloperoxidase+Por_Secre_tail	7..25&TM,111..414&BetaPropeller,444..510&UnbV_ASPIC,673..825&DUF6851,887..1250&Haloperoxidase,1266..1339&Por_Secre_tail
XDA12200.1	Haloperoxidase	1048	Lewinella sp. LCG006	Bacteria>FCB group>Bacteroidota	SIG+DUF6851+Haloperoxidase+Cu-binding_MopE+Cu-binding_MopE+Cu-binding_MopE+Por_Secre_tail	1..22&SIG,54..206&DUF6851,276..638&Haloperoxidase,652..681&Cu-binding_MopE,870..899&Cu-binding_MopE,938..966&Cu-binding_MopE,973..1038&Por_Secre_tail
CAK0908878.1	Haloperoxidase	481	Polarella glacialis	Eukaryota>Sar>Alveolata>Dinophyceae	TM+haloperoxidase	26..50&TM,123..344&haloperoxidase
AAU26534.1	NM1S-2	666	Legionella pneumophila subsp. pneumophila str. Philadelphia 1	Bacteria>Pseudomonadota>Gammaproteobacteria	NM1S-2	335..595&NM1S-2
QSH41927.1	NM1S-2	914	Lentisphaerota bacterium	Bacteria>PVC group>Lentisphaerota	NM1S-2	647..868&NM1S-2
ERH44491.1	NM1S-2	540	Legionella pneumophila str. Leg01/53	Bacteria>Pseudomonadota>Gammaproteobacteria	NM1S-2	96..312&NM1S-2
WP_182350168.1	NM1S-2	424	Legionella sp. PC1000	Bacteria>Pseudomonadota>Gammaproteobacteria	NM1S-2	92..326&NM1S-2
WP_133131962.1	NM1S-2	684	Legionella sp. W10-070	Bacteria>Pseudomonadota>Gammaproteobacteria	Apolipoprotein+NM1S-2	4..97&Apolipoprotein,353..612&NM1S-2
WP_058510348.1	NM1S-2	698	Legionella steelei	Bacteria>Pseudomonadota>Gammaproteobacteria	NM1S-2	369..629&NM1S-2
WP_058468882.1	NM1S-2	688	Fluoribacter gormanii	Bacteria>Pseudomonadota>Gammaproteobacteria	NM1S-2	353..615&NM1S-2
KTD41300.1	NM1S-2	799	Legionella parisiensis	Bacteria>Pseudomonadota>Gammaproteobacteria	Kin-3hel+NM1S-2	42..159&Kin-3hel,461..722&NM1S-2
WP_058500119.1	NM1S-2	728	Legionella gratiana	Bacteria>Pseudomonadota>Gammaproteobacteria	NM1S-2	393..652&NM1S-2
ERB41935.1	NM1S-2	673	Legionella pneumophila str. 121004	Bacteria>Pseudomonadota>Gammaproteobacteria	cpREC+NM1S-2	28..163&cpREC,341..602&NM1S-2
WP_126338840.1	NM1S-2	756	Legionella spiritensis	Bacteria>Pseudomonadota>Gammaproteobacteria	Apolipoprotein+NM1S-2	5..120&Apolipoprotein,422..684&NM1S-2
WP_131775165.1	NM1S-2	386	Legionella cincinnatiensis	Bacteria>Pseudomonadota>Gammaproteobacteria	NM1S-2	61..339&NM1S-2
WP_058480305.1	NM1S-2	388	Legionella waltersii	Bacteria>Pseudomonadota>Gammaproteobacteria	NM1S-2	66..343&NM1S-2
WP_058498036.1	NM1S-2	385	Legionella gratiana	Bacteria>Pseudomonadota>Gammaproteobacteria	NM1S-2	61..338&NM1S-2
WP_131794661.1	NM1S-2	392	Fluoribacter gormanii	Bacteria>Pseudomonadota>Gammaproteobacteria	NM1S-2	61..343&NM1S-2
WP_045098815.1	NM1S-2	393	Legionella micdadei	Bacteria>Pseudomonadota>Gammaproteobacteria	SIG+NM1S-2	1..18&SIG,61..345&NM1S-2
WP_148339067.1	NM1S-2	387	Aquicella siphonis	Bacteria>Pseudomonadota>Gammaproteobacteria	SIG+NM1S-2	1..18&SIG,62..343&NM1S-2
WP_135060071.1	NM1S-2	531	Legionella israelensis	Bacteria>Pseudomonadota>Gammaproteobacteria	NM1S-2	59..342&NM1S-2
NDH09244.1	NM1S-2	522	Gammaproteobacteria bacterium	Bacteria>Pseudomonadota>Gammaproteobacteria	NM1S-2	64..347&NM1S-2
WP_133129441.1	NM1S-2	513	Legionella yabuuchiae	Bacteria>Pseudomonadota>Gammaproteobacteria	NM1S-2	64..339&NM1S-2
OGT52494.1	NM1S-2	387	Gammaproteobacteria bacterium RIFCSPHIGHO2_12_FULL_42_13	Bacteria>Pseudomonadota>Gammaproteobacteria	NM1S-2	65..336&NM1S-2
WP_115331220.1	NM1S-2	390	Legionella busanensis	Bacteria>Pseudomonadota>Gammaproteobacteria	SIG+NM1S-2	1..18&SIG,60..343&NM1S-2
WP_058448489.1	NM1S-2	702	Legionella jamestowniensis	Bacteria>Pseudomonadota>Gammaproteobacteria	NM1S-2	60..376&NM1S-2
WP_025386685.1	NM1S-2	968	Legionella oakridgensis	Bacteria>Pseudomonadota>Gammaproteobacteria	NM1S-2+ANK	90..415&NM1S-2,538..746&ANK
WP_058534239.1	NM1S-2	772	Legionella saoudiensis	Bacteria>Pseudomonadota>Gammaproteobacteria	NM1S-2+ANK	79..362&NM1S-2,429..695&ANK
WP_051398981.1	NM1S-2	1110	Legionella oakridgensis	Bacteria>Pseudomonadota>Gammaproteobacteria	NM1S-2+Tox-EDA39C	94..397&NM1S-2,804..934&Tox-EDA39C
WP_058505106.1	NM1S-2	568	Legionella nautarum	Bacteria>Pseudomonadota>Gammaproteobacteria	NM1S-2	76..368&NM1S-2
MBV8801760.1	NM1S-2	575	Gammaproteobacteria bacterium	Bacteria>Pseudomonadota>Gammaproteobacteria	NM1S-2	74..357&NM1S-2
WP_006871968.1	NM1S-2	467	Legionella drancourtii	Bacteria>Pseudomonadota>Gammaproteobacteria	NM1S-2	99..373&NM1S-2
WP_115710238.1	NM1S-2	491	Legionella sainthelensi	Bacteria>Pseudomonadota>Gammaproteobacteria	NM1S-2	96..334&NM1S-2
WP_133137904.1	NM1S-2	440	Legionella rowbothamii	Bacteria>Pseudomonadota>Gammaproteobacteria	NM1S-2	67..351&NM1S-2
WP_058477598.1	NM1S-2	803	Legionella steigerwaltii	Bacteria>Pseudomonadota>Gammaproteobacteria	NM1S-2+ANK	86..369&NM1S-2,438..659&ANK
MBA2651077.1	NM1S-2	523	Tatlockia sp.	Bacteria>Pseudomonadota>Gammaproteobacteria	NM1S-2	73..347&NM1S-2
WP_058492943.1	NM1S-2	838	Legionella worsleiensis	Bacteria>Pseudomonadota>Gammaproteobacteria	NM1S-2+ANK	86..369&NM1S-2,441..593&ANK
WP_148338824.1	NM1S-2	623	Aquicella siphonis	Bacteria>Pseudomonadota>Gammaproteobacteria	Tox-EDA39C+NM1S-2	80..220&Tox-EDA39C,357..581&NM1S-2
WP_015869719.1	NM1S-2	566	Edwardsiella ictaluri	Bacteria>Pseudomonadota>Gammaproteobacteria	NM1S-2	249..513&NM1S-2
WP_172106306.1	NM1S-2	491	Allofrancisella frigidaquae	Bacteria>Pseudomonadota>Gammaproteobacteria	NM1S-2	71..331&NM1S-2
WP_058498539.1	NM1S-2	535	Legionella gratiana	Bacteria>Pseudomonadota>Gammaproteobacteria	NM1S-2	96..311&NM1S-2
WP_058509881.1	NM1S-2	1215	Legionella steelei	Bacteria>Pseudomonadota>Gammaproteobacteria	NM1S-2+ANK	600..837&NM1S-2,881..1106&ANK
WP_044012078.1	NM1S-2	1150	Legionella massiliensis	Bacteria>Pseudomonadota>Gammaproteobacteria	NM1S-2+NM1S-3	644..931&NM1S-2,935..1097&NM1S-3
WP_058387559.1	NM1S-2	667	Legionella cherrii	Bacteria>Pseudomonadota>Gammaproteobacteria	NM1S-2+DUF2608	108..330&NM1S-2,386..598&DUF2608
MBN9231627.1	NM1S-2	655	Legionella sp.	Bacteria>Pseudomonadota>Gammaproteobacteria	NM1S-2+ANK	85..353&NM1S-2,358..543&ANK
WP_057622687.1	NM1S-2	910	Candidatus Berkiella cookevillensis	Bacteria>Pseudomonadota>Gammaproteobacteria	NM1S-2+Zeta_toxin	88..321&NM1S-2,601..754&Zeta_toxin
WP_115709459.1	NM1S-2	537	Legionella sainthelensi	Bacteria>Pseudomonadota>Gammaproteobacteria	NM1S-2+MPtase	96..311&NM1S-2,314..466&MPtase
WP_058473093.1	NM1S-2	1037	Legionella quateirensis	Bacteria>Pseudomonadota>Gammaproteobacteria	NM1S-2+Tox-EDA39C	125..428&NM1S-2,722..860&Tox-EDA39C
WP_058515078.1	NM1S-2	459	Legionella santicrucis	Bacteria>Pseudomonadota>Gammaproteobacteria	NM1S-2	90..315&NM1S-2
HBF10000.1	NM1S-2	611	Gammaproteobacteria bacterium	Bacteria>Pseudomonadota>Gammaproteobacteria	NM1S-2	296..565&NM1S-2
WP_036836787.1	NM1S-1	4074	Photorhabdus temperata	Bacteria>Pseudomonadota>Gammaproteobacteria	FPP+NM1S-1+Abhydrolase_1+Peptidase_C80+Beta-Roll+RtxA_C	1711..1947&FPP,2323..2615&NM1S-1,2771..2887&Abhydrolase_1,3000..3154&Peptidase_C80,3733..3873&Beta-Roll,3905..3921&RtxA_C
WP_214040339.1	NM1S-1	3543	Photorhabdus akhurstii	Bacteria>Pseudomonadota>Gammaproteobacteria	CCDC93_CC+NM1S-1+Peptidase_C80+Beta-Roll+RtxA_C	1396..1652&CCDC93_CC,2051..2364&NM1S-1,2465..2623&Peptidase_C80,3202..3341&Beta-Roll,3374..3390&RtxA_C
WP_149617522.1	NM1S-1	3535	Photorhabdus heterorhabditis	Bacteria>Pseudomonadota>Gammaproteobacteria	Beta-Roll+Myosin_tail_1+NM1S-1+Peptidase_C80+Beta-Roll	17..99&Beta-Roll,1481..1711&Myosin_tail_1,2070..2365&NM1S-1,2459..2617&Peptidase_C80,3194..3334&Beta-Roll
WP_054543266.1	NM1S-1	4203	Vibrio splendidus	Bacteria>Pseudomonadota>Gammaproteobacteria	Toast-rack+Concanavalin-like+Alanine_zipper+NM1S-1+MLD+PMT_C2+Peptidase_C80+RtxA_C+Beta-Roll+RtxA_C	16..207&Toast-rack,1468..1598&Concanavalin-like,1784..1849&Alanine_zipper,2211..2509&NM1S-1,2588..2667&MLD,2722..3072&PMT_C2,3115..3273&Peptidase_C80,3581..3598&RtxA_C,3862..4002&Beta-Roll,4034..4051&RtxA_C
WP_036771317.1	NM1S-1	3536	Photorhabdus australis	Bacteria>Pseudomonadota>Gammaproteobacteria	Toast-rack+CCDC93_CC+NM1S-1+Peptidase_C80+Beta-Roll+RtxA_C	51..206&Toast-rack,1467..1673&CCDC93_CC,2069..2364&NM1S-1,2458..2616&Peptidase_C80,3192..3332&Beta-Roll,3364..3381&RtxA_C
WP_011147513.1	NM1S-1	3531	Photorhabdus	Bacteria>Pseudomonadota>Gammaproteobacteria	Toast-rack+Myosin_tail_1+NM1S-1+Peptidase_C80+Beta-Roll+RtxA_C	25..141&Toast-rack,1475..1705&Myosin_tail_1,2063..2359&NM1S-1,2456..2614&Peptidase_C80,3190..3330&Beta-Roll,3362..3379&RtxA_C
WP_080439539.1	NM1S-1	683	Burkholderia ubonensis	Bacteria>Pseudomonadota>Betaproteobacteria	Peptidase_C80+NM1S-1	1..143&Peptidase_C80,317..614&NM1S-1
WP_110090903.1	NM1S-1	4092	Photorhabdus akhurstii	Bacteria>Pseudomonadota>Gammaproteobacteria	MscS_porin+NM1S-1+Peptidase_C80+Beta-Roll+RtxA_C	1736..1929&MscS_porin,2338..2632&NM1S-1,3018..3172&Peptidase_C80,3751..3891&Beta-Roll,3923..3940&RtxA_C
WP_036843298.1	NM1S-1	3515	Photorhabdus khanii	Bacteria>Pseudomonadota>Gammaproteobacteria	ATP-synt_B+NM1S-1+Peptidase_C80+RtxA_C+Beta-Roll+RtxA_C	1569..1677&ATP-synt_B,2048..2343&NM1S-1,2438..2598&Peptidase_C80,2905..2922&RtxA_C,3174..3314&Beta-Roll,3346..3363&RtxA_C
WP_043554091.1	NM1S-1	4841	Aeromonas bestiarum	Bacteria>Pseudomonadota>Gammaproteobacteria	Toast-rack+CBM_4_9+PspA+NM1S-1+ab-Hydrolase+C58+MLD+PMT_C2+Peptidase_C80+RtxA_C+Beta-Roll	69..221&Toast-rack,1436..1557&CBM_4_9,1588..1774&PspA,2187..2482&NM1S-1,2641..2762&ab-Hydrolase,2896..3185&C58,3238..3317&MLD,3406..3719&PMT_C2,3763..3920&Peptidase_C80,4228..4244&RtxA_C,4500..4638&Beta-Roll
WP_201903265.1	NM1S-1	4431	Aeromonas hydrophila	Bacteria>Pseudomonadota>Gammaproteobacteria	Toast-rack+CBM_4_9+ACD+NM1S-1+ab-Hydrolase+Peptidase_C80+RtxA_C+RtxA_C+Beta-Roll	69..206&Toast-rack,1436..1506&CBM_4_9,1940..2325&ACD,2659..2954&NM1S-1,3113..3210&ab-Hydrolase,3355..3513&Peptidase_C80,3819..3835&RtxA_C,4116..4133&RtxA_C,4134..4288&Beta-Roll
WP_157646079.1	NM1S-1	1282	Burkholderia ubonensis	Bacteria>Pseudomonadota>Betaproteobacteria	NM1S-1	152..448&NM1S-1
WP_152552698.1	NM1S-1	617	Photorhabdus temperata	Bacteria>Pseudomonadota>Gammaproteobacteria	NM1S-1	275..573&NM1S-1
WP_234594803.1	NM1S-1	1544	Aeromonas salmonicida	Bacteria>Pseudomonadota>Gammaproteobacteria	SIG+NM1S-1+ab-Hydrolase+C58+MLD	1..34&SIG,274..569&NM1S-1,728..849&ab-Hydrolase,983..1272&C58,1325..1404&MLD
WP_114062123.1	NM1S-1	664	Chromobacterium phragmitis	Bacteria>Pseudomonadota>Betaproteobacteria	NM1S-1	327..623&NM1S-1
WP_228985008.1	NM1S-1	3672	Photorhabdus laumondii	Bacteria>Pseudomonadota>Gammaproteobacteria	OmpA-beta-barrel+ATP-synt_B+NM1S-1+Peptidase_C80+Beta-Roll+RtxA_C	31..180&OmpA-beta-barrel,1708..1816&ATP-synt_B,2183..2482&NM1S-1,2598..2752&Peptidase_C80,3331..3471&Beta-Roll,3503..3520&RtxA_C
WP_212514120.1	NM1S-1	4465	Aeromonas popoffii	Bacteria>Pseudomonadota>Gammaproteobacteria	Toast-rack+CBM_4_9+MscS_porin+NM1S-1+ab-Hydrolase+MLD+PMT_C2+Peptidase_C80+RtxA_C+Beta-Roll	13..160&Toast-rack,1436..1506&CBM_4_9,1569..1770&MscS_porin,2188..2483&NM1S-1,2646..2743&ab-Hydrolase,2867..2941&MLD,3026..3343&PMT_C2,3387..3544&Peptidase_C80,3852..3868&RtxA_C,4124..4262&Beta-Roll
WP_134383680.1	NM1S-1	644	Pseudoduganella plicata	Bacteria>Pseudomonadota>Betaproteobacteria	NM1S-1	316..581&NM1S-1
WP_112939554.1	NM1S-1	642	Massilia sp. YMA4	Bacteria>Pseudomonadota>Betaproteobacteria	NM1S-1	314..587&NM1S-1
WP_156401087.1	NM1S-1	634	Duganella sp. Root1480D1	Bacteria>Pseudomonadota>Betaproteobacteria	NM1S-1	305..578&NM1S-1
WP_009602053.1	NM1S-1	639	Vibrio caribbeanicus	Bacteria>Pseudomonadota>Gammaproteobacteria	NM1S-1	307..587&NM1S-1
WP_143135970.1	NM1S-1	1565	Burkholderia ubonensis	Bacteria>Pseudomonadota>Betaproteobacteria	STY-kinase+NM1S-1	11..123&STY-kinase,509..806&NM1S-1
WP_200655119.1	NM1S-1	587	Paraburkholderia aspalathi	Bacteria>Pseudomonadota>Betaproteobacteria	NM1S-1	221..506&NM1S-1
WP_151638910.1	NM1S-1	598	Noviherbaspirillum aerium	Bacteria>Pseudomonadota>Betaproteobacteria	NM1S-1	264..545&NM1S-1
WP_009842689.1	NM1S-1	634	Vibrio sp. AND4	Bacteria>Pseudomonadota>Gammaproteobacteria	NM1S-1	303..582&NM1S-1
WP_134383681.1	NM1S-1	624	Pseudoduganella plicata	Bacteria>Pseudomonadota>Betaproteobacteria	NM1S-1	310..585&NM1S-1
WP_050407746.1	NM1S-1	772	Massilia sp. NR 4-1	Bacteria>Pseudomonadota>Betaproteobacteria	SIG+NM1S-1	1..16&SIG,315..592&NM1S-1
WP_137199560.1	NM1S-1	485	Pseudomonas sp. CFBP13528	Bacteria>Pseudomonadota>Gammaproteobacteria	NM1S-1	180..453&NM1S-1
WP_155393535.1	NM1S-1	566	Xanthomonas albilineans	Bacteria>Pseudomonadota>Gammaproteobacteria	NM1S-1	225..509&NM1S-1
TXE23888.1	NM1S-1	585	[Empedobacter] haloabium	Bacteria>Pseudomonadota>Betaproteobacteria	NM1S-1	256..531&NM1S-1
WP_141688927.1	NM1S-1	486	Pseudomonas sp. 24 E 13	Bacteria>Pseudomonadota>Gammaproteobacteria	NM1S-1	180..453&NM1S-1
WP_128418575.1	NM1S-1	493	Xanthomonas theicola	Bacteria>Pseudomonadota>Gammaproteobacteria	NM1S-1	182..460&NM1S-1
CAE6865715.1	NM1S-1	549	Paraburkholderia aspalathi	Bacteria>Pseudomonadota>Betaproteobacteria	NM1S-1	205..471&NM1S-1
WP_225505353.1	NM1S-1	685	Arsenophonus apicola	Bacteria>Pseudomonadota>Gammaproteobacteria	TM+NM1S-1	33..53&TM,355..620&NM1S-1
WP_159677625.1	NM1S-1	519	Yersinia canariae	Bacteria>Pseudomonadota>Gammaproteobacteria	NM1S-1	215..491&NM1S-1
WP_150743081.1	NM1S-1	499	Pseudomonas fluorescens	Bacteria>Pseudomonadota>Gammaproteobacteria	NM1S-1	198..469&NM1S-1
WP_150704586.1	NM1S-1	594	Pseudomonas fluorescens	Bacteria>Pseudomonadota>Gammaproteobacteria	NM1S-1	251..540&NM1S-1
WP_008914209.1	NM1S-1	492	Providencia sneebia	Bacteria>Pseudomonadota>Gammaproteobacteria	NM1S-1	188..462&NM1S-1
SCA63216.1	NM1S-1	848	Chlamydiales bacterium SCGC AG-110-P3	Bacteria>PVC group>Chlamydiota	NM1S-1	306..638&NM1S-1
WP_105102061.1	NM1S-1	3262	Microbulbifer pacificus	Bacteria>Pseudomonadota>Gammaproteobacteria	ESPR+TPS+FilH+FilH+FilH+Fil_haemagg_2+Fil_haemagg_2+NM1S-1	1..49&ESPR,58..309&TPS,308..450&FilH,544..688&FilH,841..1007&FilH,1601..1760&Fil_haemagg_2,1998..2133&Fil_haemagg_2,2841..3165&NM1S-1
KAG0163827.1	NM1S-1	595	Apophysomyces sp. BC1015	Eukaryota>Opisthokonta>Fungi>Mucoromycota	NM1S-1	195..527&NM1S-1
WP_158500176.1	NM1S-1	760	Sodalis praecaptivus	Bacteria>Pseudomonadota>Gammaproteobacteria	SopD+NM1S-1	16..129&SopD,409..686&NM1S-1
HBH7053761.1	NM1S-1	713	Morganella morganii	Bacteria>Pseudomonadota>Gammaproteobacteria	NM1S-1	366..643&NM1S-1
WP_072670891.1	NM1S-1	506	Vibrio injensis	Bacteria>Pseudomonadota>Gammaproteobacteria	NM1S-1	206..464&NM1S-1
ALU90652.1	NM1S-1	624	Herbaspirillum rubrisubalbicans M1	Bacteria>Pseudomonadota>Betaproteobacteria	NM1S-1	233..526&NM1S-1
MBW8832578.1	NM1S-1	520	Burkholderiales bacterium	Bacteria>Pseudomonadota>Betaproteobacteria	NM1S-1	168..461&NM1S-1
WP_028685791.1	NM1S-1	483	Phaseolibacter flectens	Bacteria>Pseudomonadota>Gammaproteobacteria	NM1S-1	183..453&NM1S-1
WP_151636041.1	NM1S-1	956	Noviherbaspirillum aerium	Bacteria>Pseudomonadota>Betaproteobacteria	SIG+NACHT+NM1S-1	1..19&SIG,385..515&NACHT,562..896&NM1S-1
WP_146014292.1	NM1S-1	583	Paraburkholderia rhynchosiae	Bacteria>Pseudomonadota>Betaproteobacteria	NM1S-1	263..528&NM1S-1
WP_102517971.1	NM1S-1	514	Vibrio lentus	Bacteria>Pseudomonadota>Gammaproteobacteria	NM1S-1	212..476&NM1S-1
WP_087960780.1	NM1S-1	4164	Lysobacter antibioticus	Bacteria>Pseudomonadota>Gammaproteobacteria	ESPR+TPS+FilH+FilH+FilH+Fil_haemagg_2+Peptidase_C80+KASH_CCD+NM1S-1+Peptidase_C80+Tox-ART-RSE+CyaA-like	1..55&ESPR,63..321&TPS,629..815&FilH,901..1079&FilH,1415..1572&FilH,1863..2027&Fil_haemagg_2,2444..2602&Peptidase_C80,2645..2780&KASH_CCD,2881..3214&NM1S-1,3294..3453&Peptidase_C80,3532..3707&Tox-ART-RSE,3859..4117&CyaA-like
WP_176085848.1	NM1S-1	575	Martelella sp. HB161492	Bacteria>Pseudomonadota>Alphaproteobacteria	NM1S-1	194..493&NM1S-1
TKA52784.1	NM1S-1	563	Friedmanniomyces simplex	Eukaryota>Opisthokonta>Fungi>Ascomycota	NM1S-1	231..508&NM1S-1
WP_143956847.1	NM1S-1	667	Mycobacterium sp. KBS0706	Bacteria>Bacillati>Actinomycetota	NM1S-1	306..598&NM1S-1
PVH70553.1	NM1S-1	810	Cadophora sp. DSE1049	Eukaryota>Opisthokonta>Fungi>Ascomycota	NM1S-1	277..547&NM1S-1
WP_223995110.1	NM1S-1	693	Cupriavidus pampae	Bacteria>Pseudomonadota>Betaproteobacteria	NM1S-1	351..635&NM1S-1
WP_083417258.1	NM1S-1	677	Pseudovibrio denitrificans	Bacteria>Pseudomonadota>Alphaproteobacteria	NM1S-1	297..613&NM1S-1
WP_220806430.1	NM1S-1	831	Noviherbaspirillum aridicola	Bacteria>Pseudomonadota>Betaproteobacteria	NM1S-1	429..763&NM1S-1
WP_085227715.1	NM1S-1	531	Trinickia caryophylli	Bacteria>Pseudomonadota>Betaproteobacteria	NM1S-1	162..428&NM1S-1
WP_157221575.1	NM1S-1	820	Herbaspirillum sp. YR522	Bacteria>Pseudomonadota>Betaproteobacteria	NM1S-1	409..758&NM1S-1
WP_085223264.1	NM1S-1	544	Trinickia caryophylli	Bacteria>Pseudomonadota>Betaproteobacteria	NM1S-1	184..458&NM1S-1
OWQ44085.1	NM1S-1	563	Roseateles noduli	Bacteria>Pseudomonadota>Betaproteobacteria	NM1S-1	215..510&NM1S-1
MBW8831041.1	NM1S-1	559	Burkholderiales bacterium	Bacteria>Pseudomonadota>Betaproteobacteria	NM1S-1	234..502&NM1S-1
OWQ44083.1	NM1S-1	662	Roseateles noduli	Bacteria>Pseudomonadota>Betaproteobacteria	NM1S-1	297..595&NM1S-1
WP_174994982.1	NM1S-1	393	Pandoraea anhela	Bacteria>Pseudomonadota>Betaproteobacteria	NM1S-1	62..345&NM1S-1
WP_173134933.1	NM1S-1	920	Pseudaquabacterium terrae	Bacteria>Pseudomonadota>Betaproteobacteria	NM1S-1	587..867&NM1S-1
WP_205999128.1	NM1S-1	816	Paraburkholderia sp. Ac-20342	Bacteria>Pseudomonadota>Betaproteobacteria	NM1S-1	470..748&NM1S-1
WP_161610816.1	NM1S-3	421	Vibrio parahaemolyticus	Bacteria>Pseudomonadota>Gammaproteobacteria	SIG+NM1S-3	1..21&SIG,96..364&NM1S-3
MBQ1761462.1	NM1S-3	425	Aquincola sp.	Bacteria>Pseudomonadota>Betaproteobacteria	NM1S-3	61..374&NM1S-3
MBI2770179.1	NM1S-3	406	Burkholderiales bacterium	Bacteria>Pseudomonadota>Betaproteobacteria	NM1S-3	54..363&NM1S-3
MBF0223822.1	NM1S-3	379	Desulfobacterales bacterium	Bacteria>Thermodesulfobacteriota	NM1S-3	54..346&NM1S-3
WP_086934155.1	NM1S-3	400	Agarilytica rhodophyticola	Bacteria>Pseudomonadota>Gammaproteobacteria	NM1S-3	57..373&NM1S-3
WP_086932879.1	NM1S-3	413	Agarilytica rhodophyticola	Bacteria>Pseudomonadota>Gammaproteobacteria	NM1S-3	56..382&NM1S-3
WP_086931906.1	NM1S-3	422	Agarilytica rhodophyticola	Bacteria>Pseudomonadota>Gammaproteobacteria	NM1S-3	56..396&NM1S-3
WP_086368609.1	NM1S-3	424	Photobacterium damselae	Bacteria>Pseudomonadota>Gammaproteobacteria	NM1S-3	97..376&NM1S-3
EBU9822101.1	NM1S-3	392	Salmonella enterica subsp. enterica serovar Newport	Bacteria>Pseudomonadota>Gammaproteobacteria	NM1S-3	60..334&NM1S-3
WP_006081623.1	NM1S-3	428	Shewanella baltica	Bacteria>Pseudomonadota>Gammaproteobacteria	NM1S-3	94..367&NM1S-3
WP_212601805.1	NM1S-3	425	Shewanella sp. M16	Bacteria>Pseudomonadota>Gammaproteobacteria	NM1S-3	94..367&NM1S-3
WP_021711874.1	NM1S-3	493	Vibrio azureus	Bacteria>Pseudomonadota>Gammaproteobacteria	NM1S-3	146..428&NM1S-3
WP_171351941.1	NM1S-3	398	Vibrio coralliilyticus	Bacteria>Pseudomonadota>Gammaproteobacteria	NM1S-3	63..348&NM1S-3
WP_062899627.1	NM1S-3	447	Vibrio parahaemolyticus	Bacteria>Pseudomonadota>Gammaproteobacteria	SIG+NM1S-3	1..22&SIG,121..399&NM1S-3
NNF08076.1	NM1S-3	385	Candidatus Eiseniibacteriota bacterium	Bacteria	NM1S-3	51..360&NM1S-3
MBX9735071.1	NM1S-3	376	Chitinophagaceae bacterium	Bacteria>FCB group>Bacteroidota	NM1S-3	23..312&NM1S-3
TXI14904.1	NM1S-3	430	Pedobacter sp.	Bacteria>FCB group>Bacteroidota	NM1S-3	57..364&NM1S-3
RDI48712.1	NM1S-3	593	Aquicella lusitana	Bacteria>Pseudomonadota>Gammaproteobacteria	Ank_2+NM1S-3	34..107&Ank_2,185..493&NM1S-3
WP_182392562.1	NM1S-3	1215	Legionella sp. PC997	Bacteria>Pseudomonadota>Gammaproteobacteria	STY-kinase+NM1S-3	407..532&STY-kinase,685..994&NM1S-3
WP_133137823.1	NM1S-3	587	Legionella rowbothamii	Bacteria>Pseudomonadota>Gammaproteobacteria	NM1S-3	92..402&NM1S-3
MBA2711660.1	NM1S-3	656	Tatlockia sp.	Bacteria>Pseudomonadota>Gammaproteobacteria	NM1S-3+BROMO	116..434&NM1S-3,466..526&BROMO
MBX9703311.1	NM1S-3	517	Silvanigrellaceae bacterium	Bacteria>Bdellovibrionota>Oligoflexia	TM+NM1S-3	16..37&TM,159..468&NM1S-3
WP_058388878.1	NM1S-3	1193	Legionella oakridgensis	Bacteria>Pseudomonadota>Gammaproteobacteria	STY-kinase+NM1S-3	285..479&STY-kinase,630..939&NM1S-3
WP_106224759.1	NM1S-3	656	Legionella pneumophila	Bacteria>Pseudomonadota>Gammaproteobacteria	NM1S-3	117..435&NM1S-3
MBA2711661.1	NM1S-3	960	Tatlockia sp.	Bacteria>Pseudomonadota>Gammaproteobacteria	STY-kinase+NM1S-3	89..268&STY-kinase,402..727&NM1S-3
WP_099908955.1	NM1S-3	633	Legionella massiliensis	Bacteria>Pseudomonadota>Gammaproteobacteria	NM1S-3	87..408&NM1S-3
WP_052403076.1	NM1S-3	959	Legionella massiliensis	Bacteria>Pseudomonadota>Gammaproteobacteria	STY-kinase+NM1S-3	87..266&STY-kinase,405..729&NM1S-3
WP_058525368.1	NM1S-3	641	Legionella erythra	Bacteria>Pseudomonadota>Gammaproteobacteria	NM1S-3	79..399&NM1S-3
MBA4697609.1	NM1S-3	505	Legionella sp.	Bacteria>Pseudomonadota>Gammaproteobacteria	NM1S-3	85..396&NM1S-3
MBB71246.1	NM1S-3	542	Legionellales bacterium	Bacteria>Pseudomonadota>Gammaproteobacteria	NM1S-3+TM+TM	82..381&NM1S-3,473..502&TM,508..541&TM
WP_135842796.1	NM1S-3	619	Legionella geestiana	Bacteria>Pseudomonadota>Gammaproteobacteria	NM1S-3	81..392&NM1S-3
MBN9228560.1	NM1S-3	460	Legionella steelei	Bacteria>Pseudomonadota>Gammaproteobacteria	NM1S-3	101..394&NM1S-3
WP_135842751.1	NM1S-3	1126	Legionella geestiana	Bacteria>Pseudomonadota>Gammaproteobacteria	NM1S-3	588..900&NM1S-3
WP_028386963.1	NM1S-3	1126	Legionella geestiana	Bacteria>Pseudomonadota>Gammaproteobacteria	NM1S-3	588..900&NM1S-3
WP_062727972.1	NM1S-3	465	Legionella pneumophila	Bacteria>Pseudomonadota>Gammaproteobacteria	NM1S-3	101..394&NM1S-3
WP_027272560.1	NM1S-3	462	Legionella sainthelensi	Bacteria>Pseudomonadota>Gammaproteobacteria	NM1S-3	101..396&NM1S-3
WP_045105245.1	NM1S-3	460	Legionella hackeliae	Bacteria>Pseudomonadota>Gammaproteobacteria	NM1S-3	101..391&NM1S-3
WP_203455800.1	NM1S-3	461	Legionella sp. MW5194	Bacteria>Pseudomonadota>Gammaproteobacteria	NM1S-3	103..396&NM1S-3
WP_182392564.1	NM1S-3	460	Legionella sp. PC997	Bacteria>Pseudomonadota>Gammaproteobacteria	NM1S-3	101..393&NM1S-3
TNF70235.1	NM1S-3	454	Gammaproteobacteria bacterium	Bacteria>Pseudomonadota>Gammaproteobacteria	NM1S-3	91..375&NM1S-3
WP_155831669.1	NM1S-3	471	Legionella oakridgensis	Bacteria>Pseudomonadota>Gammaproteobacteria	NM1S-3	109..405&NM1S-3
WP_131751090.1	NM1S-3	438	Legionella erythra	Bacteria>Pseudomonadota>Gammaproteobacteria	NM1S-3	81..374&NM1S-3
MBI2790878.1	NM1S-3	864	Gammaproteobacteria bacterium	Bacteria>Pseudomonadota>Gammaproteobacteria	NM1S-3	106..465&NM1S-3
WP_115302900.1	NM1S-3	720	Legionella beliardensis	Bacteria>Pseudomonadota>Gammaproteobacteria	NM1S-3+NM1S-3	91..395&NM1S-3,429..678&NM1S-3
WP_031565430.1	NM1S-3	694	Legionella wadsworthii	Bacteria>Pseudomonadota>Gammaproteobacteria	NM1S-3	85..436&NM1S-3
OGT42992.1	NM1S-3	915	Gammaproteobacteria bacterium RIFCSPHIGHO2_12_FULL_37_34	Bacteria>Pseudomonadota>Gammaproteobacteria	NM1S-3+STY-kinase	92..453&NM1S-3,760..839&STY-kinase
WP_028386494.1	NM1S-3	913	Legionella geestiana	Bacteria>Pseudomonadota>Gammaproteobacteria	NM1S-3+ATPcone+STY-kinase	83..441&NM1S-3,647..704&ATPcone,780..851&STY-kinase
WP_066574553.1	NM1S-5	508	Africanella massiliensis	Bacteria>Bacillati>Bacillota	NM1S-5	138..405&NM1S-5
WP_164883259.1	NM1S-5	525	Streptomyces tendae	Bacteria>Bacillati>Actinomycetota	NM1S-5	137..403&NM1S-5
THA30929.1	NM1S-5	717	Streptomyces sp. A1547	Bacteria>Bacillati>Actinomycetota	MPTase-PVC+NM1S-5	53..227&MPTase-PVC,322..588&NM1S-5
WP_207810151.1	NM1S-5	550	Streptomyces sp. FH025	Bacteria>Bacillati>Actinomycetota	NM1S-5	172..442&NM1S-5
WP_158717103.1	NM1S-5	559	Streptomyces sp. NRRL F-6677	Bacteria>Bacillati>Actinomycetota	NM1S-5	165..438&NM1S-5
PPS90794.1	NM1S-5	6455	Streptomyces sp. MH60	Bacteria>Bacillati>Actinomycetota	MPtase+PT-Rossmannoid+Tox-PL+NM1S-5	2151..2266&MPtase,2434..2735&PT-Rossmannoid,2874..3006&Tox-PL,5648..5914&NM1S-5
GHB12368.1	NM1S-5	836	Streptomyces clavifer	Bacteria>Bacillati>Actinomycetota	Metallopeptidase+NM1S-5	120..286&Metallopeptidase,415..714&NM1S-5
WP_216724500.1	NM1S-5	640	Streptomyces sp. A108	Bacteria>Bacillati>Actinomycetota	NM1S-5	232..522&NM1S-5
GHF12469.1	NM1S-5	778	Streptomyces spiralis	Bacteria>Bacillati>Actinomycetota	MPTase-PVC+NM1S-5	72..232&MPTase-PVC,355..652&NM1S-5
WP_184479275.1	NM1S-5	558	Saccharopolyspora gloriosae	Bacteria>Bacillati>Actinomycetota	NM1S-5	171..436&NM1S-5
WP_218957504.1	NM1S-5	578	Streptomyces sp. UH6	Bacteria>Bacillati>Actinomycetota	NM1S-5	164..455&NM1S-5
MBU1310494.1	NM1S-5	573	Gammaproteobacteria bacterium	Bacteria>Pseudomonadota>Gammaproteobacteria	NM1S-5	170..461&NM1S-5
WP_063741591.1	NM1S-5	662	Saccharothrix syringae	Bacteria>Bacillati>Actinomycetota	MPTase-PVC+NM1S-5	18..196&MPTase-PVC,279..556&NM1S-5
WP_079054392.1	NM1S-5	758	Streptomyces graminilatus	Bacteria>Bacillati>Actinomycetota	Metallopeptidase+NM1S-5	19..196&Metallopeptidase,304..612&NM1S-5
EDY53351.1	NM1S-5	575	Streptomyces clavuligerus	Bacteria>Bacillati>Actinomycetota	NM1S-5	160..438&NM1S-5
KAF1687883.1	NM1S-5	625	Pseudoxanthomonas broegbernensis	Bacteria>Pseudomonadota>Gammaproteobacteria	MPTase-PVC+NM1S-5	3..152&MPTase-PVC,238..500&NM1S-5
WP_219442712.1	NM1S-5	725	Saccharothrix obliqua	Bacteria>Bacillati>Actinomycetota	Metallopeptidase+NM1S-5	37..174&Metallopeptidase,311..604&NM1S-5
MBI3134469.1	NM1S-5	685	Bacteroidota bacterium	Bacteria>FCB group>Bacteroidota	Metallopeptidase+NM1S-5	34..176&Metallopeptidase,273..561&NM1S-5
WP_051571466.1	NM1S-5	706	Cryptosporangium arvum	Bacteria>Bacillati>Actinomycetota	Metallopeptidase+NM1S-5	50..161&Metallopeptidase,298..575&NM1S-5
AXG76942.1	NM1S-5	702	Streptomyces paludis	Bacteria>Bacillati>Actinomycetota	Metallopeptidase+NM1S-5	2..135&Metallopeptidase,286..583&NM1S-5
WP_210798528.1	NM1S-5	874	Pseudoalteromonas ostreae	Bacteria>Pseudomonadota>Gammaproteobacteria	Metallopeptidase+NM1S-5	50..163&Metallopeptidase,290..559&NM1S-5
WP_145673640.1	NM1S-5	569	Chitinophaga polysaccharea	Bacteria>FCB group>Bacteroidota	NM1S-5	165..443&NM1S-5
TAM98335.1	NM1S-5	622	Chitinophagaceae bacterium	Bacteria>FCB group>Bacteroidota	NM1S-5	238..517&NM1S-5
NEQ80442.1	NM1S-5	709	Moorena sp. SIO2I5	Bacteria>Bacillati>Cyanobacteriota/Melainabacteria group>Cyanobacteriota	Metallopeptidase+NM1S-5	27..170&Metallopeptidase,297..579&NM1S-5
WP_002626731.1	NM1S-5	385	Cystobacter fuscus	Bacteria>Myxococcota	NM1S-5	97..360&NM1S-5
WP_169395939.1	NM1S-5	442	Pseudonocardia xinjiangensis	Bacteria>Bacillati>Actinomycetota	NM1S-5	29..300&NM1S-5
WP_043396846.1	NM1S-5	367	Archangium violaceum	Bacteria>Myxococcota	NM1S-5	98..349&NM1S-5
WP_099054007.1	NM1S-5	718	Streptomyces griseoruber	Bacteria>Bacillati>Actinomycetota	Metallopeptidase+NM1S-5	54..197&Metallopeptidase,312..572&NM1S-5
WP_153472299.1	NM1S-5	1547	Streptomyces kaniharaensis	Bacteria>Bacillati>Actinomycetota	WXG+TM+CdiAC+STox-19+NM1S-5	6..112&WXG,148..166&TM,213..257&CdiAC,877..1021&STox-19,1149..1410&NM1S-5
WP_158206868.1	NM1S-5	509	Pseudoduganella flava	Bacteria>Pseudomonadota>Betaproteobacteria	MPTase-PVC+NM1S-5	20..74&MPTase-PVC,252..486&NM1S-5
WP_186192156.1	NM1S-5	594	Burkholderia gladioli	Bacteria>Pseudomonadota>Betaproteobacteria	Metallopeptidase+NM1S-5	52..203&Metallopeptidase,307..554&NM1S-5
AKJ27208.1	NM1S-5	492	Caldimonas brevitalea	Bacteria>Pseudomonadota>Betaproteobacteria	MPTase-PVC+NM1S-5	14..121&MPTase-PVC,236..480&NM1S-5
WP_010111060.1	NM1S-5	390	Burkholderia oklahomensis	Bacteria>Pseudomonadota>Betaproteobacteria	NM1S-5	129..372&NM1S-5
WP_210932517.1	NM1S-5	719	Streptomyces sp. 404i	Bacteria>Bacillati>Actinomycetota	Metallopeptidase+NM1S-5	47..205&Metallopeptidase,301..564&NM1S-5
HBB34641.1	NM1S-5	780	Cyanobacteria bacterium UBA9273	Bacteria>Bacillati>Cyanobacteriota/Melainabacteria group>Cyanobacteriota	MPTase-PVC+NM1S-5	110..263&MPTase-PVC,366..598&NM1S-5
MCC4595934.1	NM1S-5	564	Xanthomonas campestris pv. phormiicola	Bacteria>Pseudomonadota>Gammaproteobacteria	MPTase-PVC+NM1S-5	46..161&MPTase-PVC,289..542&NM1S-5
WP_198422736.1	NM1S-5	712	Streptomyces rochei	Bacteria>Bacillati>Actinomycetota	MPTase-PVC+NM1S-5	61..213&MPTase-PVC,301..564&NM1S-5
WP_157537555.1	NM1S-5	4807	Kitasatospora azatica	Bacteria>Bacillati>Actinomycetota	WXG+TM+TM+MCF1-SHE-classical+Tox-ART-VIP2+STox-19+NM1S-5	6..118&WXG,125..150&TM,157..179&TM,2232..2541&MCF1-SHE-classical,2731..2873&Tox-ART-VIP2,4133..4285&STox-19,4408..4685&NM1S-5
BAZ08736.1	NM1S-5	779	Calothrix sp. NIES-4071	Bacteria>Bacillati>Cyanobacteriota/Melainabacteria group>Cyanobacteriota	Metallopeptidase+NM1S-5	171..321&Metallopeptidase,452..686&NM1S-5
WP_095194995.1	NM1S-5	341	Pseudomonas sp. Irchel 3A7	Bacteria>Pseudomonadota>Gammaproteobacteria	NM1S-5	117..316&NM1S-5
GGL18668.1	NM1S-5	567	Cellulomonas gelida	Bacteria>Bacillati>Actinomycetota	Metallopeptidase+NM1S-5	71..172&Metallopeptidase,319..547&NM1S-5
WP_077573417.1	NM1S-5	334	Pseudomonas	Bacteria>Pseudomonadota>Gammaproteobacteria	NM1S-5	117..325&NM1S-5
MCB9233201.1	NM1S-5	1861	Bacteroidia bacterium	Bacteria>FCB group>Bacteroidota	MPTase-PVC+Toast-rack+MPTase-PVC+NM1S-5	189..355&MPTase-PVC,673..811&Toast-rack,1305..1454&MPTase-PVC,1609..1859&NM1S-5
WP_197044927.1	NM1S-5	492	Oceanobacillus sp. HTM 045	Bacteria>Bacillati>Bacillota	MPTase-PVC+NM1S-5	13..84&MPTase-PVC,219..475&NM1S-5
WP_062161043.1	NM1S-5	393	Chryseobacterium sp. IHB B 17019	Bacteria>FCB group>Bacteroidota	NM1S-5	102..382&NM1S-5
HID99631.1	NM1S-5	631	Thiotrichaceae bacterium	Bacteria>Pseudomonadota>Gammaproteobacteria	MPTase-PVC+NM1S-5	87..184&MPTase-PVC,312..580&NM1S-5
WP_110971992.1	NM1S-5	412	Pseudomonas huaxiensis	Bacteria>Pseudomonadota>Gammaproteobacteria	NM1S-5+FYVE	121..326&NM1S-5,342..411&FYVE
WP_024858993.1	NM1S-5	1989	Ruminococcus albus	Bacteria>Bacillati>Bacillota	NM1S-5+DUF6603	207..503&NM1S-5,1324..1819&DUF6603
WP_139836286.1	NM1S-5	364	Roseovarius aestuarii	Bacteria>Pseudomonadota>Alphaproteobacteria	NM1S-5	144..362&NM1S-5
WP_177124830.1	NM1S-5	412	Pseudomonas gingeri	Bacteria>Pseudomonadota>Gammaproteobacteria	NM1S-5+FYVE	121..325&NM1S-5,344..409&FYVE
WP_231461165.1	NM1S-5	359	Chromobacterium aquaticum	Bacteria>Pseudomonadota>Betaproteobacteria	NM1S-5	127..333&NM1S-5
WP_125369602.1	NM1S-5	342	Citrobacter farmeri	Bacteria>Pseudomonadota>Gammaproteobacteria	NM1S-5	122..331&NM1S-5
WP_044562967.1	NM1S-5	654	Azospirillum sp. B4	Bacteria>Pseudomonadota>Alphaproteobacteria	NM1S-5	167..454&NM1S-5
WP_158833618.1	NM1S-5	392	Pseudomonas sp. PB103	Bacteria>Pseudomonadota>Gammaproteobacteria	NM1S-5	139..376&NM1S-5
WP_074956950.1	NM1S-5	614	Myxococcus fulvus	Bacteria>Myxococcota	NM1S-5	178..466&NM1S-5
MBR6984965.1	NM1S-5	2027	Ruminococcus sp.	Bacteria>Bacillati>Bacillota	NM1S-5+DUF6603	207..522&NM1S-5,1366..1855&DUF6603
WP_058783551.1	NM1S-5	340	Pseudomonas oryzihabitans	Bacteria>Pseudomonadota>Gammaproteobacteria	NM1S-5	122..330&NM1S-5
WP_138562894.1	NM1S-5	596	Pseudoalteromonas phenolica	Bacteria>Pseudomonadota>Gammaproteobacteria	NM1S-5	179..464&NM1S-5
WP_148215856.1	NM1S-5	613	Acaryochloris marina	Bacteria>Bacillati>Cyanobacteriota/Melainabacteria group>Cyanobacteriota	Metallopeptidase+NM1S-5	66..244&Metallopeptidase,336..604&NM1S-5
WP_190751761.1	NM1S-5	612	Nodosilinea sp. FACHB-131	Bacteria>Bacillati>Cyanobacteriota/Melainabacteria group>Cyanobacteriota	MPTase-PVC+NM1S-5	85..255&MPTase-PVC,303..606&NM1S-5
WP_121769504.1	NM1S-5	1174	Corallococcus interemptor	Bacteria>Myxococcota	NM1S-5+Ulp1	178..461&NM1S-5,1017..1166&Ulp1
WP_141643742.1	NM1S-5	695	Myxococcus llanfairpwllgwyngyllgogerychwyrndrobwllllantysiliogogogochensis	Bacteria>Myxococcota	NM1S-5	178..461&NM1S-5
WP_060074169.1	NM1S-4	576	Burkholderia ubonensis	Bacteria>Pseudomonadota>Betaproteobacteria	NM1S-4	51..465&NM1S-4
WP_019689508.1	NM1S-4	508	Pseudomonas fluorescens	Bacteria>Pseudomonadota>Gammaproteobacteria	NM1S-4	41..438&NM1S-4
WP_232018463.1	NM1S-4	499	Pseudomonas chlororaphis	Bacteria>Pseudomonadota>Gammaproteobacteria	NM1S-4	32..429&NM1S-4
WP_079302164.1	NM1S-4	525	Pseudomonas ogarae	Bacteria>Pseudomonadota>Gammaproteobacteria	NM1S-4	41..438&NM1S-4
WP_092472836.1	NM1S-4	525	Pseudomonas sp. NFACC24-1	Bacteria>Pseudomonadota>Gammaproteobacteria	NM1S-4	41..438&NM1S-4
WP_197864173.1	NM1S-4	510	Pseudomonas putida	Bacteria>Pseudomonadota>Gammaproteobacteria	NM1S-4	41..438&NM1S-4
WP_124379057.1	NM1S-4	508	Pseudomonas synxantha	Bacteria>Pseudomonadota>Gammaproteobacteria	NM1S-4	41..438&NM1S-4
AAK28544.1	NM1S-4	532	Yersinia pseudotuberculosis	Bacteria>Pseudomonadota>Gammaproteobacteria	NM1S-4	63..459&NM1S-4
PRW96296.1	NM1S-4	509	Pseudomonas fragi	Bacteria>Pseudomonadota>Gammaproteobacteria	NM1S-4	41..438&NM1S-4
WP_060296244.1	NM1S-4	544	Burkholderia ubonensis	Bacteria>Pseudomonadota>Betaproteobacteria	NM1S-4	57..461&NM1S-4
WP_231163796.1	NM1S-4	550	Chromobacterium vaccinii	Bacteria>Pseudomonadota>Betaproteobacteria	NM1S-4	46..449&NM1S-4
WP_052955391.1	NM1S-4	501	Enterobacter hormaechei	Bacteria>Pseudomonadota>Gammaproteobacteria	NM1S-4	73..449&NM1S-4
WP_112878180.1	NM1S-4	548	unclassified Photorhabdus	Bacteria>Pseudomonadota>Gammaproteobacteria	NM1S-4	72..476&NM1S-4
WP_017111238.1	NM1S-4	498	Vibrio tasmaniensis	Bacteria>Pseudomonadota>Gammaproteobacteria	NM1S-4	54..433&NM1S-4
WP_215781988.1	NM1S-4	491	Paludibacterium sp. B53371	Bacteria>Pseudomonadota>Betaproteobacteria	NM1S-4	16..407&NM1S-4
WP_077752770.1	NM1S-4	500	Shewanella psychrophila	Bacteria>Pseudomonadota>Gammaproteobacteria	NM1S-4	39..435&NM1S-4
AZC38218.1	NM1S-4	441	Pseudomonas chlororaphis subsp. piscium	Bacteria>Pseudomonadota>Gammaproteobacteria	NM1S-4	1..373&NM1S-4
NRA90249.1	NM1S-4	564	Simkaniaceae bacterium	Bacteria>PVC group>Chlamydiota	NM1S-4	106..499&NM1S-4
WP_160107471.1	NM1S-4	460	Pseudomonas izuensis	Bacteria>Pseudomonadota>Gammaproteobacteria	NM1S-4	41..389&NM1S-4
WP_217943206.1	NM1S-4	754	Duganella violaceipulchra	Bacteria>Pseudomonadota>Betaproteobacteria	Tox-EDA39C+NM1S-4	135..268&Tox-EDA39C,300..679&NM1S-4
WP_150663621.1	NM1S-4	577	Pandoraea commovens	Bacteria>Pseudomonadota>Betaproteobacteria	NM1S-4	120..505&NM1S-4
MBK82699.1	NM1S-4	466	Gammaproteobacteria bacterium	Bacteria>Pseudomonadota>Gammaproteobacteria	NM1S-4	53..430&NM1S-4
EGQ9189789.1	NM1S-4	517	Vibrio cholerae	Bacteria>Pseudomonadota>Gammaproteobacteria	NM1S-4	115..466&NM1S-4
MBS0606350.1	NM1S-4	519	Verrucomicrobiota bacterium	Bacteria>Verrucomicrobiota	NM1S-4	146..465&NM1S-4
WP_015579110.1	MCF1-SHE classical	12384	Streptomyces sp. PAMC 26508	Bacteria>Bacillati>Actinomycetota	TM+DUF5585+Tox-Caspase+CyaA-like+Tox-PLOTU+STox-19+MCF1-SHE-classical+Tox-Caspase+Tox-Caspase+Tox-Caspase+Tox-ART-RSE	120..144&TM,744..922&DUF5585,1277..1361&Tox-Caspase,1609..1868&CyaA-like,2122..2381&Tox-PLOTU,6069..6196&STox-19,7301..7571&MCF1-SHE-classical,9319..9405&Tox-Caspase,10632..10753&Tox-Caspase,11316..11374&Tox-Caspase,12223..12359&Tox-ART-RSE
MCA9515409.1	MCF1-SHE classical	441	Myxococcales bacterium	Bacteria>Myxococcota	MCF1-SHE-classical	118..396&MCF1-SHE-classical
ACY13938.1	MCF1-SHE classical	1217	Haliangium ochraceum DSM 14365	Bacteria>Myxococcota	Metallopeptidase+MCF1-SHE-classical+DUF3626	47..188&Metallopeptidase,266..579&MCF1-SHE-classical,889..1026&DUF3626
WP_165274154.1	MCF1-SHE classical	10129	Streptomyces sp. 196(2019)	Bacteria>Bacillati>Actinomycetota	TM+TM+Tox-Caspase+Tox-PLOTU+MCF1-SHE-classical+Tox-ALFMPTase+Tox-Caspase	124..145&TM,166..187&TM,1265..1349&Tox-Caspase,1583..1825&Tox-PLOTU,5465..5736&MCF1-SHE-classical,5981..6066&Tox-ALFMPTase,8372..8449&Tox-Caspase
WP_224300894.1	MCF1-SHE classical	11169	Streptomyces olivaceus	Bacteria>Bacillati>Actinomycetota	TM+Tox-Caspase+Tox-PLOTU+STox-19+MCF1-SHE-classical+Tox-Caspase+Tox-Caspase+MCF1-SHE-classical	120..144&TM,1235..1319&Tox-Caspase,1577..1820&Tox-PLOTU,5506..5633&STox-19,6765..7036&MCF1-SHE-classical,8909..8995&Tox-Caspase,10214..10316&Tox-Caspase,10849..11118&MCF1-SHE-classical
WP_221354057.1	MCF1-SHE classical	4181	Streptomyces beigongshangae	Bacteria>Bacillati>Actinomycetota	Tox-Caspase+Tox-Caspase+Tox-ART-RSE+MCF1-SHE-classical	1910..2034&Tox-Caspase,2603..2689&Tox-Caspase,3577..3713&Tox-ART-RSE,3849..4118&MCF1-SHE-classical
WP_053641891.1	MCF1-SHE classical	6099	unclassified Streptomyces	Bacteria>Bacillati>Actinomycetota	WXG+TM+MCF1-SHE-classical	1..112&WXG,121..141&TM,1721..1996&MCF1-SHE-classical
WP_158072244.1	MCF1-SHE classical	8759	Streptomyces sp. CB02488	Bacteria>Bacillati>Actinomycetota	TM+TM+CALCOCO1+Tox-ALFMPTase+Tox-PL+MCF1-SHE-classical+Tox-ART-RSE+MCF1-SHE-classical+Tox-ART-RSE+MCF1-SHE-classical	119..147&TM,207..228&TM,3943..4169&CALCOCO1,4413..4524&Tox-ALFMPTase,4674..4724&Tox-PL,6736..6880&MCF1-SHE-classical,7077..7213&Tox-ART-RSE,7526..7702&MCF1-SHE-classical,7894..8024&Tox-ART-RSE,8359..8628&MCF1-SHE-classical
GGQ83097.1	MCF1-SHE classical	11175	Streptomyces griseorubens	Bacteria>Bacillati>Actinomycetota	TM+Tox-Caspase+Tox-PLOTU+Tox-ALFMPTase+Tox-Caspase+STox-19+MCF1-SHE-classical+Tox-Caspase+MCF1-SHE-classical	120..144&TM,1128..1215&Tox-Caspase,1448..1722&Tox-PLOTU,4625..4743&Tox-ALFMPTase,5183..5274&Tox-Caspase,6714..6840&STox-19,7945..8216&MCF1-SHE-classical,10207..10309&Tox-Caspase,10827..11096&MCF1-SHE-classical
MBF6245340.1	MCF1-SHE classical	16467	Nocardia elegans	Bacteria>Bacillati>Actinomycetota	WXG+SecA+LuxR-HTH+LuxR-HTH+MPtase+LuxR-HTH+LuxR-HTH+LuxR-HTH+LuxR-HTH+LuxR-HTH+LuxR-HTH+Abhydrolase_8+MCF1-SHE-classical+MFS_1+TM+PP2C+TM+Bac_transf+Peptidase_M3+Sigma70_r4_2+MFS_3+APH+APH	2..90&WXG,823..1230&SecA,1772..1834&LuxR-HTH,1856..1911&LuxR-HTH,1988..2144&MPtase,3623..3684&LuxR-HTH,3699..3759&LuxR-HTH,3778..3837&LuxR-HTH,3849..3910&LuxR-HTH,4102..4163&LuxR-HTH,5173..5230&LuxR-HTH,6627..6800&Abhydrolase_8,7200..7595&MCF1-SHE-classical,8862..9163&MFS_1,9181..9203&TM,9698..9961&PP2C,10499..10520&TM,10981..11042&Bac_transf,11928..12328&Peptidase_M3,12541..12589&Sigma70_r4_2,12…
WP_220145749.1	MCF1-SHE classical	3350	Actinoplanes hulinensis	Bacteria>Bacillati>Actinomycetota	WXG+TM+MPTase-PVC+MCF1-SHE-classical+Tox-ART-RSE+Tox-ART-RSE	40..119&WXG,122..147&TM,2199..2293&MPTase-PVC,2428..2762&MCF1-SHE-classical,2818..2952&Tox-ART-RSE,3013..3120&Tox-ART-RSE
WP_156702531.1	MCF1-SHE classical	2816	Streptomyces sp. Z38	Bacteria>Bacillati>Actinomycetota	MCF1-SHE-classical	1059..1330&MCF1-SHE-classical
WP_224305596.1	MCF1-SHE classical	11064	Streptomyces olivaceus	Bacteria>Bacillati>Actinomycetota	TM+Tox-Caspase+Tox-PLOTU+STox-19+MCF1-SHE-classical+Tox-Caspase+Tox-Caspase+MCF1-SHE-classical	120..144&TM,1201..1285&Tox-Caspase,1543..1789&Tox-PLOTU,5466..5593&STox-19,6714..6985&MCF1-SHE-classical,8818..8904&Tox-Caspase,10129..10231&Tox-Caspase,10744..11013&MCF1-SHE-classical
WP_224337032.1	MCF1-SHE classical	11149	Streptomyces olivaceus	Bacteria>Bacillati>Actinomycetota	TM+Tox-Caspase+Tox-PLOTU+STox-19+MCF1-SHE-classical+Tox-Caspase+Tox-Caspase+MCF1-SHE-classical	120..144&TM,1209..1293&Tox-Caspase,1557..1804&Tox-PLOTU,5484..5607&STox-19,6751..7022&MCF1-SHE-classical,8888..8974&Tox-Caspase,10196..10298&Tox-Caspase,10829..11098&MCF1-SHE-classical
WP_030704391.1	MCF1-SHE classical	5651	Streptomyces griseus	Bacteria>Bacillati>Actinomycetota	TM+DOC+Tox-Caspase+Tox-PLOTU+MCF1-SHE-classical	106..128&TM,1030..1107&DOC,1265..1353&Tox-Caspase,1595..1870&Tox-PLOTU,5338..5609&MCF1-SHE-classical
WP_092544441.1	MCF1-SHE classical	10332	Actinoplanes derwentensis	Bacteria>Bacillati>Actinomycetota	WXG+Tox-PLOTU+Tox-PL+Tox-PL+STox-19+PT-Rossmannoid+Tox-PLOTU+Tox-Caspase+MCF1-SHE-classical+Tox-Caspase+Tox-PLOTU+Tox-Caspase+MCF1-SHE-classical+Tox-Caspase+Tox-Caspase+MCF1-SHE-classical+Tox-Caspase+Tox-ART-RSE+MCF1-SHE-classical+Tox-Caspase+Tox-ART-VIP2	1..117&WXG,826..1084&Tox-PLOTU,1308..1397&Tox-PL,1518..1580&Tox-PL,1803..1944&STox-19,2020..2307&PT-Rossmannoid,2750..2969&Tox-PLOTU,3264..3355&Tox-Caspase,3475..3526&MCF1-SHE-classical,4002..4075&Tox-Caspase,4781..4982&Tox-PLOTU,6913..6990&Tox-Caspase,7065..7450&MCF1-SHE-classical,7703..7780&Tox-Caspase,7871..7955&Tox-Caspase,8029..8418&MCF1-SHE-classical,8667..8746&Tox-Caspase,9022..9132&Tox-AR…
WP_014048946.1	MCF1-SHE classical	13652	unclassified Streptomyces	Bacteria>Bacillati>Actinomycetota	TM+Tox-ALFMPTase+Tox-ALFMPTase+Tox-PL+Tox-Caspase+Tox-PL+Tox-Caspase+Tox-Caspase+MCF1-SHE-classical+Tox-ART-RSE+MCF1-SHE-classical+Tox-ART-RSE+MCF1-SHE-classical+Tox-ART-RSE+MCF1-SHE-classical	115..135&TM,1826..1941&Tox-ALFMPTase,4957..5033&Tox-ALFMPTase,5205..5294&Tox-PL,6279..6366&Tox-Caspase,7984..8040&Tox-PL,9063..9146&Tox-Caspase,9899..9964&Tox-Caspase,10717..10943&MCF1-SHE-classical,11139..11285&Tox-ART-RSE,11619..11766&MCF1-SHE-classical,11963..12097&Tox-ART-RSE,12563..12640&MCF1-SHE-classical,12762..12940&Tox-ART-RSE,13249..13516&MCF1-SHE-classical
WP_228955141.1	MCF1-SHE classical	9876	Streptomyces sp. R1	Bacteria>Bacillati>Actinomycetota	TM+Tox-Caspase+Tox-PLOTU+MCF1-SHE-classical+Tox-Caspase+Tox-Caspase+MCF1-SHE-classical	120..144&TM,1196..1283&Tox-Caspase,1520..1796&Tox-PLOTU,5368..5639&MCF1-SHE-classical,7567..7651&Tox-Caspase,8873..8978&Tox-Caspase,9511..9780&MCF1-SHE-classical
WP_104860632.1	MCF1-SHE classical	5269	Streptomyces sp. WAC00288	Bacteria>Bacillati>Actinomycetota	WXG+TM+TM+MCF1-SHE-classical+MCF1-SHE-classical	1..112&WXG,125..148&TM,160..178&TM,1240..1514&MCF1-SHE-classical,2406..2674&MCF1-SHE-classical
WP_013659626.1	MCF1-SHE classical	389	Marinomonas mediterranea	Bacteria>Pseudomonadota>Gammaproteobacteria	MCF1-SHE-classical	42..343&MCF1-SHE-classical
KPI14793.1	MCF1-SHE classical	1202	Actinobacteria bacterium OK006	Bacteria>Bacillati>Actinomycetota	MCF1-SHE-classical	742..977&MCF1-SHE-classical
WP_129265998.1	MCF1-SHE classical	13419	Streptomyces sp. M3	Bacteria>Bacillati>Actinomycetota	TM+Tox-ALFMPTase+Tox-ALFMPTase+Tox-PL+Tox-PL+Tox-Caspase+Tox-Caspase+MCF1-SHE-classical+Tox-ART-RSE+MCF1-SHE-classical+Tox-ART-RSE+MCF1-SHE-classical+Tox-ART-RSE+MCF1-SHE-classical	115..135&TM,1601..1714&Tox-ALFMPTase,4731..4807&Tox-ALFMPTase,4979..5042&Tox-PL,7758..7823&Tox-PL,8832..8915&Tox-Caspase,9668..9733&Tox-Caspase,10622..10712&MCF1-SHE-classical,10908..11031&Tox-ART-RSE,11458..11537&MCF1-SHE-classical,11734..11868&Tox-ART-RSE,12330..12407&MCF1-SHE-classical,12529..12707&Tox-ART-RSE,13016..13283&MCF1-SHE-classical
WP_224290179.1	MCF1-SHE classical	11234	Streptomyces olivaceus	Bacteria>Bacillati>Actinomycetota	TM+Tox-Caspase+Tox-PLOTU+STox-19+MCF1-SHE-classical+Tox-Caspase+Tox-Caspase+MCF1-SHE-classical	120..144&TM,1258..1342&Tox-Caspase,1600..1854&Tox-PLOTU,5563..5690&STox-19,6813..7084&MCF1-SHE-classical,8947..9033&Tox-Caspase,10261..10363&Tox-Caspase,10892..11161&MCF1-SHE-classical
WP_030749694.1	MCF1-SHE classical	4141	Streptomyces sp. NRRL S-31	Bacteria>Bacillati>Actinomycetota	Tox-ART-RSE+Tox-ART-RSE+MCF1-SHE-classical	389..508&Tox-ART-RSE,3170..3294&Tox-ART-RSE,3650..4089&MCF1-SHE-classical
WP_227730350.1	MCF1-SHE classical	11216	Streptomyces sp. CT1-17	Bacteria>Bacillati>Actinomycetota	TM+Tox-Caspase+Tox-PLOTU+STox-19+MCF1-SHE-classical+Tox-Caspase+Tox-Caspase+MCF1-SHE-classical	120..144&TM,1257..1341&Tox-Caspase,1599..1853&Tox-PLOTU,5564..5691&STox-19,6813..7084&MCF1-SHE-classical,8951..9037&Tox-Caspase,10265..10367&Tox-Caspase,10896..11165&MCF1-SHE-classical
WP_175451906.1	MCF1-SHE classical	10622	Streptomyces sp. CAI-24	Bacteria>Bacillati>Actinomycetota	TM+TM+TM+Tox-Caspase+Tox-PLOTU+MCF1-SHE-classical+Tox-ALFMPTase+Tox-Caspase+Tox-ART-RSE	120..144&TM,164..187&TM,208..226&TM,1279..1363&Tox-Caspase,1597..1839&Tox-PLOTU,5604..5875&MCF1-SHE-classical,6127..6212&Tox-ALFMPTase,8487..8568&Tox-Caspase,10475..10610&Tox-ART-RSE
WP_089115074.1	MCF1-SHE classical	13388	Streptomyces sp. SS07	Bacteria>Bacillati>Actinomycetota	TM+Tox-Caspase+DUF4407+Tox-ALFMPTase+TOXIN-PL+Tox-Caspase+TOXIN-PL+Tox-Caspase+MCF1-SHE-classical+Tox-ART-RSE+MCF1-SHE-classical+Tox-ART-RSE+MCF1-SHE-classical+Tox-ART-RSE+MCF1-SHE-classical	115..135&TM,1797..1895&Tox-Caspase,4132..4319&DUF4407,4706..4782&Tox-ALFMPTase,4943..4993&TOXIN-PL,6018..6101&Tox-Caspase,7749..7802&TOXIN-PL,9637..9702&Tox-Caspase,10578..10687&MCF1-SHE-classical,10876..11027&Tox-ART-RSE,11424..11493&MCF1-SHE-classical,11700..11843&Tox-ART-RSE,12187..12376&MCF1-SHE-classical,12498..12685&Tox-ART-RSE,12991..13260&MCF1-SHE-classical
WP_223519765.1	MCF1-SHE classical	14059	Nocardia asteroides	Bacteria>Bacillati>Actinomycetota	WXG+Pneumo_att_G+MISS+SecA+HTH+cHTH+ST-Hiskin+PP2C+DUF3626+GntR-HTH+GntR-HTH+LuxR-HTH+4PPT_N+ACPS+LuxR-HTH+LuxR-HTH+LuxR-HTH+LuxR-HTH+HTH_3+Sigma-HTH+PP2C+LuxR-HTH+LuxR-HTH+LuxR-HTH+4PPT_N+Amidase+MCF1-SHE-classical+Bac_transf+zf-HC2+Abhydrolase_1+APH	2..105&WXG,588..712&Pneumo_att_G,739..984&MISS,1382..1747&SecA,2170..2219&HTH,2347..2400&cHTH,2847..3008&ST-Hiskin,4421..4687&PP2C,5495..5610&DUF3626,6623..6689&GntR-HTH,6732..6795&GntR-HTH,6808..6870&LuxR-HTH,7389..7456&4PPT_N,7461..7550&ACPS,7877..7937&LuxR-HTH,7953..8019&LuxR-HTH,8040..8099&LuxR-HTH,8115..8171&LuxR-HTH,8419..8454&HTH_3,8753..8818&Sigma-HTH,9367..9515&PP2C,10010..10057&LuxR-HTH…
RPK33344.1	MCF1-SHE classical	8864	Streptomyces sp. ADI93-02	Bacteria>Bacillati>Actinomycetota	WXG+TM+TM+DUF963+MCF1-SHE-classical+Tox-ART-VIP2	1..118&WXG,133..154&TM,161..183&TM,519..540&DUF963,3330..3718&MCF1-SHE-classical,3951..4079&Tox-ART-VIP2
WP_064674867.1	MCF1-SHE classical	998	Pandoraea faecigallinarum	Bacteria>Pseudomonadota>Betaproteobacteria	Metallopeptidase+MCF1-SHE-classical+Tox-ART-VIP2	20..165&Metallopeptidase,287..733&MCF1-SHE-classical,875..974&Tox-ART-VIP2
WP_164278636.1	MCF1-SHE classical	5824	Streptomyces rubrogriseus	Bacteria>Bacillati>Actinomycetota	TM+MCF1-SHE-classical+Tox-ART-RSE	86..106&TM,4814..5052&MCF1-SHE-classical,5211..5311&Tox-ART-RSE
WP_076472180.1	MCF1-SHE classical	3850	Micromonospora avicenniae	Bacteria>Bacillati>Actinomycetota	WXG+MCF1-SHE-classical+VIP2	19..129&WXG,3120..3450&MCF1-SHE-classical,3649..3811&VIP2
WP_224228018.1	MCF1-SHE classical	11221	Streptomyces olivaceus	Bacteria>Bacillati>Actinomycetota	TM+Tox-Caspase+Tox-PLOTU+STox-19+MCF1-SHE-classical+Tox-Caspase+Tox-Caspase+MCF1-SHE-classical	120..144&TM,1269..1353&Tox-Caspase,1611..1864&Tox-PLOTU,5576..5703&STox-19,6823..7094&MCF1-SHE-classical,8953..9039&Tox-Caspase,10270..10372&Tox-Caspase,10901..11170&MCF1-SHE-classical
WP_099176583.1	MCF1-SHE classical	8638	unclassified Streptomyces	Bacteria>Bacillati>Actinomycetota	Collagen+Tox-Caspase+Tox-PLOTU+STox-19+MCF1-SHE-classical	638..694&Collagen,1234..1318&Tox-Caspase,1550..1820&Tox-PLOTU,5595..5721&STox-19,6857..7128&MCF1-SHE-classical
WP_176573674.1	MCF1-SHE classical	15305	Streptomyces chartreusis	Bacteria>Bacillati>Actinomycetota	TM+TM+FBF1+MISS+MCF1-SHE-classical+Tox-ART-VIP2+MCF1-SHE-classical+Tox-ART-RSE+MCF1-SHE-classical+Tox-ART-RSE+MCF1-SHE-classical+Tox-ART-VIP2+MCF1-SHE-classical+Tox-ART-VIP2+MCF1-SHE-classical+Tox-ART-RSE+Tox-DUF4105	37..61&TM,68..92&TM,452..936&FBF1,1006..1192&MISS,1760..1965&MCF1-SHE-classical,2161..2290&Tox-ART-VIP2,2647..3056&MCF1-SHE-classical,3157..3383&Tox-ART-RSE,3697..3893&MCF1-SHE-classical,4077..4236&Tox-ART-RSE,7562..7819&MCF1-SHE-classical,8016..8157&Tox-ART-VIP2,8424..8829&MCF1-SHE-classical,9040..9154&Tox-ART-VIP2,9476..9881&MCF1-SHE-classical,10108..10228&Tox-ART-RSE,10686..10805&Tox-DUF4105
GIM83508.1	MCF1-SHE classical	8020	Winogradskya consettensis	Bacteria>Bacillati>Actinomycetota	DOC+Tox-Caspase+Tox-PL+STox-19+PT-Rossmannoid+STox-19+PT-Rossmannoid+STox-19+PT-Rossmannoid+STox-19+PT-Rossmannoid+STox-19+MCF1-SHE-classical+Tox-Caspase+MCF1-SHE-classical+Tox-ART-RSE	183..250&DOC,343..420&Tox-Caspase,582..688&Tox-PL,788..923&STox-19,979..1261&PT-Rossmannoid,1703..1842&STox-19,1899..2208&PT-Rossmannoid,2635..2773&STox-19,2830..3142&PT-Rossmannoid,3571..3710&STox-19,3769..4081&PT-Rossmannoid,4509..4648&STox-19,6627..7042&MCF1-SHE-classical,7280..7346&Tox-Caspase,7440..7666&MCF1-SHE-classical,7881..8006&Tox-ART-RSE
WP_164367469.1	MCF1-SHE classical	2814	Streptomyces diastaticus	Bacteria>Bacillati>Actinomycetota	STox-19+MCF1-SHE-classical	242..363&STox-19,1514..1785&MCF1-SHE-classical
WP_184761665.1	MCF1-SHE classical	13214	Streptomyces albaduncus	Bacteria>Bacillati>Actinomycetota	Tox-Caspase+CyaA-like+Tox-PLOTU+STox-19+MCF1-SHE-classical+Tox-Caspase+Tox-Caspase+Tox-Caspase+Tox-Caspase+Tox-ART-RSE+MCF1-SHE-classical	1381..1465&Tox-Caspase,1713..1972&CyaA-like,2183..2455&Tox-PLOTU,6212..6338&STox-19,7484..7754&MCF1-SHE-classical,8244..8336&Tox-Caspase,9775..9849&Tox-Caspase,10947..11058&Tox-Caspase,11707..11741&Tox-Caspase,12600..12736&Tox-ART-RSE,12866..13135&MCF1-SHE-classical
WP_202419380.1	MCF1-SHE classical	8667	Streptomyces sp. YIM 132580	Bacteria>Bacillati>Actinomycetota	CyaA-like+Tox-PLOTU+MCF1-SHE-classical+Tox-ALFMPTase+Tox-ART-RSE	1..69&CyaA-like,70..317&Tox-PLOTU,3797..4068&MCF1-SHE-classical,4279..4362&Tox-ALFMPTase,8506..8641&Tox-ART-RSE
WP_224317876.1	MCF1-SHE classical	11232	Streptomyces olivaceus	Bacteria>Bacillati>Actinomycetota	TM+Tox-Caspase+Tox-PLOTU+STox-19+MCF1-SHE-classical+Tox-Caspase+Tox-Caspase+MCF1-SHE-classical	120..144&TM,1277..1361&Tox-Caspase,1619..1866&Tox-PLOTU,5573..5700&STox-19,6822..7093&MCF1-SHE-classical,8942..9028&Tox-Caspase,10259..10361&Tox-Caspase,10890..11159&MCF1-SHE-classical
GHJ36961.1	MCF1-SHE classical	7037	Streptomyces sp. TS71-3	Bacteria>Bacillati>Actinomycetota	SIG+Gly+Tox-Caspase+Tox-PLOTU+Tox-PLOTU+DUF3626+Tox-Caspase+Tox-Caspase+MCF1-SHE-classical	1..24&SIG,1104..1139&Gly,1558..1653&Tox-Caspase,1716..2028&Tox-PLOTU,4127..4361&Tox-PLOTU,5608..5723&DUF3626,6066..6160&Tox-Caspase,6547..6622&Tox-Caspase,6736..6976&MCF1-SHE-classical
WP_225051771.1	MCF1-SHE classical	379	Streptomyces sp. 7G	Bacteria>Bacillati>Actinomycetota	MCF1-SHE-classical	66..337&MCF1-SHE-classical
WP_164293903.1	MCF1-SHE classical	3581	Streptomyces sp. SID13588	Bacteria>Bacillati>Actinomycetota	WXG+TM+TM+Tox-PL+Tox-PL+Tox-PL+MCF1-SHE-classical+Tox-ART-RSE	5..116&WXG,120..144&TM,156..178&TM,1184..1322&Tox-PL,1845..1960&Tox-PL,2571..2726&Tox-PL,2774..3199&MCF1-SHE-classical,3495..3581&Tox-ART-RSE
NUR03927.1	MCF1-SHE classical	6415	Streptomyces sp.	Bacteria>Bacillati>Actinomycetota	MCF1-SHE-classical	1310..1555&MCF1-SHE-classical
WP_202989560.1	MCF1-SHE classical	5827	Paractinoplanes lichenicola	Bacteria>Bacillati>Actinomycetota	Tox-Caspase+TIMbarrel+Tox-Caspase+Deaminase+Tox-Caspase+Deaminase+Tox-Caspase+MCF1-SHE-classical	36..132&Tox-Caspase,892..1021&TIMbarrel,1313..1402&Tox-Caspase,1509..1781&Deaminase,2266..2353&Tox-Caspase,2402..2678&Deaminase,3150..3234&Tox-Caspase,3316..3560&MCF1-SHE-classical
WP_173310638.1	MCF1-SHE classical	3042	Streptomyces fulvorobeus	Bacteria>Bacillati>Actinomycetota	STox-19+MCF1-SHE-classical	1394..1537&STox-19,2648..2918&MCF1-SHE-classical
GGV70838.1	MCF1-SHE classical	13195	Streptomyces griseoloalbus	Bacteria>Bacillati>Actinomycetota	Tox-Caspase+CyaA-like+Tox-PLOTU+STox-19+OmpA+MCF1-SHE-classical+Tox-Caspase+Tox-Caspase+Tox-Caspase+Tox-Caspase+Tox-ART-RSE+MCF1-SHE-classical	1328..1412&Tox-Caspase,1660..1919&CyaA-like,2130..2401&Tox-PLOTU,6178..6304&STox-19,7201..7265&OmpA,7467..7737&MCF1-SHE-classical,8228..8320&Tox-Caspase,9759..9833&Tox-Caspase,10913..11024&Tox-Caspase,11676..11710&Tox-Caspase,12569..12705&Tox-ART-RSE,12847..13111&MCF1-SHE-classical
WP_195104030.1	MCF1-SHE classical	3701	Nocardia blacklockiae	Bacteria>Bacillati>Actinomycetota	ST-Hiskin+ST-Hiskin+PP2C+SatD-HTH+Sigma70_r4_2+MCF1-SHE-classical	895..1012&ST-Hiskin,1032..1144&ST-Hiskin,1975..2234&PP2C,2346..2368&SatD-HTH,2677..2720&Sigma70_r4_2,3172..3562&MCF1-SHE-classical
WP_139333522.1	MCF1-SHE classical	4016	Mycobacterium sp. SP-6446	Bacteria>Bacillati>Actinomycetota	Tox-PL+Tox-PL+Tox-PL+TipAS+TipAS+TipAS+Gln_amidase+TipAS+TipAS+LuxR-HTH+LuxR-HTH+LuxR-HTH+LuxR-HTH+LuxR-HTH+LuxR-HTH+LuxR-HTH+MCF1-SHE-classical+TipAS	64..137&Tox-PL,269..334&Tox-PL,751..808&Tox-PL,832..941&TipAS,1103..1210&TipAS,1435..1520&TipAS,1628..1677&Gln_amidase,1714..1823&TipAS,2065..2152&TipAS,2257..2318&LuxR-HTH,2335..2398&LuxR-HTH,2410..2476&LuxR-HTH,2491..2555&LuxR-HTH,2577..2642&LuxR-HTH,2655..2716&LuxR-HTH,3250..3315&LuxR-HTH,3352..3655&MCF1-SHE-classical,3714..3813&TipAS
WP_187828277.1	MCF1-SHE classical	6169	Streptomyces sp. TRM68367	Bacteria>Bacillati>Actinomycetota	MCF1-SHE-classical+Tox-ART-VIP2+OmpA+MCF1-SHE-classical+Tox-ART-RSE	388..792&MCF1-SHE-classical,987..1110&Tox-ART-VIP2,1687..1810&OmpA,4912..5317&MCF1-SHE-classical,5535..5652&Tox-ART-RSE
WP_152885565.1	MCF1-SHE classical	1401	Streptomyces adustus	Bacteria>Bacillati>Actinomycetota	MCF1-SHE-classical	522..786&MCF1-SHE-classical
WP_185922057.1	MCF1-SHE classical	1180	Streptomyces sp. WAC06614	Bacteria>Bacillati>Actinomycetota	MCF1-SHE-classical	525..793&MCF1-SHE-classical
WP_224297694.1	MCF1-SHE classical	11190	Streptomyces olivaceus	Bacteria>Bacillati>Actinomycetota	TM+Tox-Caspase+Tox-PLOTU+Pro-rich+STox-19+MCF1-SHE-classical+Tox-Caspase+Tox-Caspase+MCF1-SHE-classical	120..144&TM,1239..1323&Tox-Caspase,1581..1835&Tox-PLOTU,2451..2518&Pro-rich,5531..5658&STox-19,6793..7064&MCF1-SHE-classical,8932..9018&Tox-Caspase,10240..10342&Tox-Caspase,10870..11139&MCF1-SHE-classical
WP_030430374.1	MCF1-SHE classical	5905	Allokutzneria albata	Bacteria>Bacillati>Actinomycetota	WXG+Gln_deamidase_2+STox-19+MCF1-SHE-classical+CyaA-like+Tox-ART-RSE	1..106&WXG,881..1001&Gln_deamidase_2,1246..1352&STox-19,1408..1663&MCF1-SHE-classical,4743..4975&CyaA-like,5180..5303&Tox-ART-RSE
WP_071659486.1	MCF1-SHE classical	5174	Streptomyces humi	Bacteria>Bacillati>Actinomycetota	TM+TM+DOC+DOC+MCF1-SHE-classical+DOC+Tox-ALFMPTase	6..23&TM,110..130&TM,1870..2023&DOC,2292..2425&DOC,2481..2722&MCF1-SHE-classical,3536..3599&DOC,5084..5145&Tox-ALFMPTase
WP_199514950.1	MCF1-SHE classical	9376	Nucisporomicrobium flavum	Bacteria>Bacillati>Actinomycetota	WXG+Pro-rich+Pro-rich+Tox-Caspase+Tox-Caspase+PT-Rossmannoid+Tox-Caspase+Tox-Caspase+Tox-Caspase+Tox-Caspase+MCF1-SHE-classical+TOXIN-PL+MA+Tox-Caspase+WXG+CHAD+Tox-Caspase+MISS	1..119&WXG,405..525&Pro-rich,583..706&Pro-rich,851..932&Tox-Caspase,1269..1363&Tox-Caspase,1650..1953&PT-Rossmannoid,2076..2170&Tox-Caspase,2474..2568&Tox-Caspase,2861..2955&Tox-Caspase,3249..3343&Tox-Caspase,3606..3942&MCF1-SHE-classical,4099..4147&TOXIN-PL,4608..4875&MA,5197..5276&Tox-Caspase,5318..5414&WXG,6754..6935&CHAD,8898..8977&Tox-Caspase,9200..9339&MISS
GGT37486.1	MCF1-SHE classical	11176	Streptomyces matensis	Bacteria>Bacillati>Actinomycetota	TM+Tox-Caspase+Tox-PLOTU+Tox-ALFMPTase+Tox-Caspase+STox-19+MCF1-SHE-classical+Tox-Caspase+MCF1-SHE-classical	120..144&TM,1128..1215&Tox-Caspase,1448..1722&Tox-PLOTU,4620..4738&Tox-ALFMPTase,5178..5269&Tox-Caspase,6709..6835&STox-19,7940..8211&MCF1-SHE-classical,10202..10304&Tox-Caspase,10828..11097&MCF1-SHE-classical
WP_206320748.1	MCF1-SHE classical	6591	Streptomyces zingiberis	Bacteria>Bacillati>Actinomycetota	MCF1-SHE-classical+Tox-ART-RSE+MCF1-SHE-classical+Tox-ART-RSE+MCF1-SHE-classical+Tox-ART-RSE+MCF1-SHE-classical+MCF1-SHE-classical+MCF1-SHE-classical+MCF1-SHE-classical+Tox-ART-VIP2+MCF1-SHE-classical	1417..1493&MCF1-SHE-classical,1736..1839&Tox-ART-RSE,2249..2318&MCF1-SHE-classical,2520..2666&Tox-ART-RSE,3235..3299&MCF1-SHE-classical,3535..3654&Tox-ART-RSE,3810..3880&MCF1-SHE-classical,4562..4634&MCF1-SHE-classical,5286..5340&MCF1-SHE-classical,5403..5470&MCF1-SHE-classical,5670..5787&Tox-ART-VIP2,6177..6446&MCF1-SHE-classical
WP_030748954.1	MCF1-SHE classical	3425	Streptomyces griseus	Bacteria>Bacillati>Actinomycetota	WXG+TM+TM+Cornifin+MCF1-SHE-classical+STox-19	1..112&WXG,125..148&TM,160..178&TM,308..436&Cornifin,1267..1564&MCF1-SHE-classical,1791..1925&STox-19
WP_032780375.1	MCF1-SHE classical	10445	Streptomyces sp. SID8356	Bacteria>Bacillati>Actinomycetota	TM+TM+TM+Tox-Caspase+Tox-PLOTU+MCF1-SHE-classical+Tox-ALFMPTase+Tox-Caspase+Tox-ART-RSE	120..144&TM,164..187&TM,208..226&TM,1255..1339&Tox-Caspase,1573..1815&Tox-PLOTU,5425..5696&MCF1-SHE-classical,5974..6059&Tox-ALFMPTase,8352..8429&Tox-Caspase,10286..10419&Tox-ART-RSE
WP_215213291.1	MCF1-SHE classical	11181	Streptomyces sp. Vc74B-19	Bacteria>Bacillati>Actinomycetota	TM+Tox-Caspase+Tox-PLOTU+Tox-ALFMPTase+Tox-Caspase+STox-19+MCF1-SHE-classical+Tox-Caspase+MCF1-SHE-classical	120..144&TM,1128..1215&Tox-Caspase,1448..1722&Tox-PLOTU,4625..4743&Tox-ALFMPTase,5183..5274&Tox-Caspase,6714..6840&STox-19,7945..8216&MCF1-SHE-classical,10207..10309&Tox-Caspase,10833..11102&MCF1-SHE-classical
WP_097982209.1	MCF1-SHE classical	13404	Streptomyces sp. f150	Bacteria>Bacillati>Actinomycetota	TM+Tox-Caspase+Laminin_I+Tox-ALFMPTase+TOXIN-PL+Tox-Caspase+TOXIN-PL+Tox-Caspase+MCF1-SHE-classical+Tox-ART-RSE+MCF1-SHE-classical+Tox-ART-RSE+MCF1-SHE-classical+Tox-ART-RSE+MCF1-SHE-classical	115..135&TM,1806..1904&Tox-Caspase,4272..4476&Laminin_I,4715..4791&Tox-ALFMPTase,4952..5002&TOXIN-PL,6029..6112&Tox-Caspase,7760..7813&TOXIN-PL,9651..9716&Tox-Caspase,10595..10701&MCF1-SHE-classical,10892..11043&Tox-ART-RSE,11440..11509&MCF1-SHE-classical,11716..11859&Tox-ART-RSE,12203..12392&MCF1-SHE-classical,12579..12712&Tox-ART-RSE,13007..13276&MCF1-SHE-classical
WP_233289669.1	MCF1-SHE classical	10117	Streptomyces microflavus	Bacteria>Bacillati>Actinomycetota	TM+Tox-Caspase+CyaA-like+Tox-PLOTU+Tox-PLOTU+MCF1-SHE-classical+Tox-ALFMPTase+Tox-Caspase	117..139&TM,1139..1223&Tox-Caspase,1486..1745&CyaA-like,1964..2203&Tox-PLOTU,4131..4224&Tox-PLOTU,5667..5938&MCF1-SHE-classical,6165..6248&Tox-ALFMPTase,8396..8470&Tox-Caspase
WP_137231513.1	MCF1-SHE classical	10924	Streptomyces sp. BPSDS2	Bacteria>Bacillati>Actinomycetota	TM+Tox-Caspase+CyaA-like+Tox-PLOTU+Tox-ALFMPTase+STox-19+MCF1-SHE-classical+Tox-Caspase+Tox-Caspase+Tox-ART-RSE+MCF1-SHE-classical	117..139&TM,1290..1372&Tox-Caspase,1637..1896&CyaA-like,2099..2343&Tox-PLOTU,4947..5035&Tox-ALFMPTase,6335..6465&STox-19,7539..7810&MCF1-SHE-classical,8275..8368&Tox-Caspase,9404..9491&Tox-Caspase,10352..10489&Tox-ART-RSE,10597..10866&MCF1-SHE-classical
WP_063051565.1	MCF1-SHE classical	10102	Nocardia arthritidis	Bacteria>Bacillati>Actinomycetota	WXG+TM+TM+TM+TM+TM+TM+SecA+MPtase+LuxR-HTH+LuxR-HTH+LuxR-HTH+LuxR-HTH+LuxR-HTH+TRPR-HTH+LuxR-HTH+ST-Hiskin+ST-Hiskin+PP2C+LuxR-HTH+LuxR-HTH+MCF1-SHE-classical+LuxR-HTH+NUDIX+Tox-ART-VIP2+Sigma70_r4_2+DOC+ST-Hiskin+STYKinase-like+Abhydrolase_8+Bac_transf+Tox-PL	1..105&WXG,105..126&TM,147..164&TM,176..196&TM,208..229&TM,249..277&TM,289..309&TM,1208..1635&SecA,2286..2443&MPtase,2816..2875&LuxR-HTH,2888..2949&LuxR-HTH,2960..3020&LuxR-HTH,3132..3190&LuxR-HTH,3202..3268&LuxR-HTH,3544..3610&TRPR-HTH,3820..3884&LuxR-HTH,4111..4221&ST-Hiskin,4255..4381&ST-Hiskin,5458..5722&PP2C,6009..6067&LuxR-HTH,6084..6145&LuxR-HTH,6220..6627&MCF1-SHE-classical,6817..6874&Lux…
WP_189527654.1	MCF1-SHE classical	6358	Streptomyces sindenensis	Bacteria>Bacillati>Actinomycetota	DUF5585+DOC+Tox-Caspase+CyaA-like+Tox-PLOTU+Tox-PLOTU+MCF1-SHE-classical	746..989&DUF5585,1214..1291&DOC,1468..1552&Tox-Caspase,1812..2071&CyaA-like,2289..2525&Tox-PLOTU,4440..4690&Tox-PLOTU,6045..6316&MCF1-SHE-classical
MXG29811.1	MCF1-SHE classical	8686	Streptomyces sp. YIM 132580	Bacteria>Bacillati>Actinomycetota	CyaA-like+Tox-PLOTU+MCF1-SHE-classical+Tox-ALFMPTase+Tox-ART-RSE	1..88&CyaA-like,89..336&Tox-PLOTU,3816..4087&MCF1-SHE-classical,4298..4381&Tox-ALFMPTase,8525..8660&Tox-ART-RSE
WP_125190707.1	MCF1-SHE classical	6394	Streptomyces sp. RP5T	Bacteria>Bacillati>Actinomycetota	MCF1-SHE-classical+MCF1-SHE-classical+CyaA-like+MCF1-SHE-classical	798..878&MCF1-SHE-classical,1555..1612&MCF1-SHE-classical,2238..2466&CyaA-like,5312..5562&MCF1-SHE-classical
WP_146360957.1	MCF1-SHE classical	1679	Lentzea tibetensis	Bacteria>Bacillati>Actinomycetota	MCF1-SHE-classical+MCF1-SHE-classical+Tox-ART-RSE+Tox-ALFMPTase	21..151&MCF1-SHE-classical,482..579&MCF1-SHE-classical,758..987&Tox-ART-RSE,1452..1532&Tox-ALFMPTase
WP_167531711.1	MCF1-SHE classical	13171	Streptomyces capillispiralis	Bacteria>Bacillati>Actinomycetota	Tox-Caspase+CyaA-like+Tox-PLOTU+STox-19+MCF1-SHE-classical+Tox-Caspase+Tox-Caspase+Tox-Caspase+Tox-Caspase+Tox-ART-RSE+MCF1-SHE-classical	1339..1423&Tox-Caspase,1671..1930&CyaA-like,2141..2413&Tox-PLOTU,6163..6289&STox-19,7437..7707&MCF1-SHE-classical,8197..8289&Tox-Caspase,9726..9800&Tox-Caspase,10868..10979&Tox-Caspase,11637..11671&Tox-Caspase,12530..12666&Tox-ART-RSE,12820..13089&MCF1-SHE-classical
WP_233067175.1	MCF1-SHE classical	13061	Nocardia gipuzkoensis	Bacteria>Bacillati>Actinomycetota	LuxR-HTH+LuxR-HTH+LuxR-HTH+LuxR-HTH+ST-Hiskin+ST-Hiskin+TRPR-HTH+LacI+LACI-HTH+LACI-HTH+LACI-HTH+MPtase+PP2C+DUF3626+Sigma70_r4_2+GntR-HTH+GntR-HTH+LuxR-HTH+Tox-PL+STYKinase-like+ST-Hiskin+MPtase+MPtase+4PPT_N+ACPS+Synaptojanin+LuxR-HTH+LuxR-HTH+LuxR-HTH+4PPT_N+Amidase+MCF1-SHE-classical+Bac_transf+Abhydrolase_1+Abhydrolase_8+APH	327..394&LuxR-HTH,410..472&LuxR-HTH,488..548&LuxR-HTH,566..627&LuxR-HTH,730..850&ST-Hiskin,874..1033&ST-Hiskin,1231..1280&TRPR-HTH,1290..1331&LacI,1527..1568&LACI-HTH,1681..1721&LACI-HTH,1811..1859&LACI-HTH,1969..2188&MPtase,2664..2930&PP2C,3476..3592&DUF3626,3962..4018&Sigma70_r4_2,4058..4120&GntR-HTH,4160..4227&GntR-HTH,4268..4333&LuxR-HTH,5091..5221&Tox-PL,5640..5757&STYKinase-like,6300..6415&…
WP_210908904.1	MCF1-SHE classical	11203	Streptomyces sp. RK31	Bacteria>Bacillati>Actinomycetota	TM+Tox-Caspase+Tox-PLOTU+Tox-ALFMPTase+Tox-Caspase+STox-19+MCF1-SHE-classical+Tox-Caspase+MCF1-SHE-classical	120..144&TM,1156..1243&Tox-Caspase,1476..1750&Tox-PLOTU,4638..4756&Tox-ALFMPTase,5196..5287&Tox-Caspase,6730..6856&STox-19,7956..8227&MCF1-SHE-classical,10221..10323&Tox-Caspase,10855..11124&MCF1-SHE-classical
OON80017.1	MCF1-SHE classical	8724	Streptomyces tsukubensis	Bacteria>Bacillati>Actinomycetota	Tox-Caspase+Tox-PLOTU+STox-19+MCF1-SHE-classical+Tox-Caspase	1299..1386&Tox-Caspase,1626..1900&Tox-PLOTU,5755..5902&STox-19,7011..7281&MCF1-SHE-classical,7763..7855&Tox-Caspase
WP_069169331.1	MCF1-SHE classical	14793	Streptomyces griseus	Bacteria>Bacillati>Actinomycetota	TM+Tox-ALFMPTase+Tox-ALFMPTase+Tox-PL+Tox-PL+MCF1-SHE-classical+Tox-ART-RSE+MCF1-SHE-classical+Tox-ART-RSE+MCF1-SHE-classical+Tox-ART-RSE+MCF1-SHE-classical	115..135&TM,2956..3074&Tox-ALFMPTase,6092..6168&Tox-ALFMPTase,6340..6394&Tox-PL,9118..9174&Tox-PL,11982..12062&MCF1-SHE-classical,12268..12414&Tox-ART-RSE,12814..12897&MCF1-SHE-classical,13094..13237&Tox-ART-RSE,13691..13768&MCF1-SHE-classical,13944..14078&Tox-ART-RSE,14388..14657&MCF1-SHE-classical
WP_031049166.1	MCF1-SHE classical	9945	Streptomyces sp. NRRL F-5650	Bacteria>Bacillati>Actinomycetota	TM+Tox-Caspase+Tox-PLOTU+STox-19+MCF1-SHE-classical+MISS+Tox-Caspase+MCF1-SHE-classical	120..144&TM,1199..1286&Tox-Caspase,1523..1805&Tox-PLOTU,5432..5553&STox-19,6670..6941&MCF1-SHE-classical,8385..8519&MISS,8967..9069&Tox-Caspase,9600..9869&MCF1-SHE-classical
WP_122215902.1	MCF1-SHE classical	11197	Streptomyces sp. ZS0098	Bacteria>Bacillati>Actinomycetota	TM+DUF4813+Tox-Caspase+Tox-PLOTU+Tox-ALFMPTase+Tox-Caspase+STox-19+MCF1-SHE-classical+Tox-Caspase+MCF1-SHE-classical	120..144&TM,624..796&DUF4813,1168..1255&Tox-Caspase,1488..1761&Tox-PLOTU,4646..4764&Tox-ALFMPTase,5204..5295&Tox-Caspase,6719..6845&STox-19,7948..8219&MCF1-SHE-classical,10213..10315&Tox-Caspase,10849..11118&MCF1-SHE-classical
WP_033243500.1	MCF1-SHE classical	8984	Nocardia carnea	Bacteria>Bacillati>Actinomycetota	WXG+SecA+P-loop_SecA+HTH+HTH+HTH+HTH+HTH+MCF1-SHE-classical+MPtase+MFS_1+LuxR-HTH+LuxR-HTH+LuxR-HTH+LuxR-HTH+APH+Bac_transf+Abhydrolase_8+Tox-ART-RSE	19..96&WXG,693..1113&SecA,1153..1247&P-loop_SecA,2223..2296&HTH,2312..2364&HTH,2395..2447&HTH,2478..2532&HTH,2561..2623&HTH,3140..3536&MCF1-SHE-classical,3914..4099&MPtase,4291..4631&MFS_1,5011..5069&LuxR-HTH,5089..5146&LuxR-HTH,5163..5222&LuxR-HTH,5231..5295&LuxR-HTH,5505..5686&APH,5871..5955&Bac_transf,6418..6602&Abhydrolase_8,6810..6906&Tox-ART-RSE
WP_073821286.1	MCF1-SHE classical	13409	Streptomyces sp. CB02130	Bacteria>Bacillati>Actinomycetota	TM+Tox-Caspase+Myosin_tail_1+Tox-ALFMPTase+TOXIN-PL+Tox-Caspase+TOXIN-PL+Tox-Caspase+MCF1-SHE-classical+Tox-ART-RSE+MCF1-SHE-classical+Tox-ART-RSE+MCF1-SHE-classical+Tox-ART-RSE+MCF1-SHE-classical	115..135&TM,1801..1899&Tox-Caspase,4243..4471&Myosin_tail_1,4716..4792&Tox-ALFMPTase,4953..5003&TOXIN-PL,6028..6111&Tox-Caspase,7759..7807&TOXIN-PL,9652..9717&Tox-Caspase,10596..10702&MCF1-SHE-classical,10893..11042&Tox-ART-RSE,11439..11518&MCF1-SHE-classical,11715..11858&Tox-ART-RSE,12205..12394&MCF1-SHE-classical,12516..12703&Tox-ART-RSE,13012..13281&MCF1-SHE-classical
WP_162888444.1	MCF1-SHE classical	10609	Streptomyces cavourensis	Bacteria>Bacillati>Actinomycetota	TM+TM+TM+Tox-Caspase+Tox-PLOTU+MCF1-SHE-classical+Tox-ALFMPTase+Tox-Caspase+Tox-ART-RSE	120..144&TM,164..187&TM,208..226&TM,1279..1363&Tox-Caspase,1597..1839&Tox-PLOTU,5578..5849&MCF1-SHE-classical,6101..6186&Tox-ALFMPTase,8471..8552&Tox-Caspase,10459..10594&Tox-ART-RSE
WP_156755234.1	MCF1-SHE classical	5056	Actinokineospora pegani	Bacteria>Bacillati>Actinomycetota	Drf_FH1+DUF5585+MCF1-SHE-classical	66..202&Drf_FH1,214..458&DUF5585,2634..2913&MCF1-SHE-classical
HHF67744.1	MCF1-SHE classical	1664	Deltaproteobacteria bacterium	Bacteria>Proteobacteria>Deltaproteobacteria	Metallopeptidase+AAA_13+Tail-fiber+MCF1-SHE-classical	131..280&Metallopeptidase,549..861&AAA_13,865..1151&Tail-fiber,1288..1652&MCF1-SHE-classical
GGQ39819.1	MCF1-SHE classical	11182	Streptomyces althioticus	Bacteria>Bacillati>Actinomycetota	TM+Tox-Caspase+Tox-PLOTU+Tox-ALFMPTase+Tox-Caspase+STox-19+MCF1-SHE-classical+Tox-Caspase+MCF1-SHE-classical	120..144&TM,1128..1215&Tox-Caspase,1448..1722&Tox-PLOTU,4620..4738&Tox-ALFMPTase,5178..5269&Tox-Caspase,6709..6835&STox-19,7940..8211&MCF1-SHE-classical,10202..10304&Tox-Caspase,10834..11103&MCF1-SHE-classical
WP_089508837.1	MCF1-SHE classical	13413	Streptomyces sp. NBS 14/10	Bacteria>Bacillati>Actinomycetota	TM+CyaA-like+Tox-ALFMPTase+HBM+Tox-Caspase+Tox-Caspase+Tox-Caspase+MCF1-SHE-classical+Tox-ART-RSE+MCF1-SHE-classical+MCF1-SHE-classical+Tox-ART-RSE+MCF1-SHE-classical+Tox-ART-RSE+MCF1-SHE-classical+MCF1-SHE-classical+MCF1-SHE-classical+Tox-ART-RSE+MCF1-SHE-classical	116..136&TM,969..1215&CyaA-like,1660..1776&Tox-ALFMPTase,3709..3946&HBM,4074..4159&Tox-Caspase,4895..4985&Tox-Caspase,5730..5818&Tox-Caspase,7601..7685&MCF1-SHE-classical,7892..8017&Tox-ART-RSE,8419..8513&MCF1-SHE-classical,9191..9340&MCF1-SHE-classical,9538..9672&Tox-ART-RSE,10024..10211&MCF1-SHE-classical,10421..10542&Tox-ART-RSE,10606..10736&MCF1-SHE-classical,11483..11555&MCF1-SHE-classical,1…
NOY85385.1	MCF1-SHE classical	919	Candidatus Manganitrophaceae bacterium	Bacteria>Nitrospirota	Metallopeptidase+MCF1-SHE-classical+Tox-ART-RSE	89..186&Metallopeptidase,235..579&MCF1-SHE-classical,759..917&Tox-ART-RSE
WP_143061119.1	MCF1-SHE classical	14695	Saccharopolyspora shandongensis	Bacteria>Bacillati>Actinomycetota	WXG+MISS+Tox-ALFMPTase+Tox-ALFMPTase+Tox-ALFMPTase+TcdA_TcdB+Tox-ALFMPTase+TM+TM+MCF1-SHE-classical+MCF1-SHE-classical+Tox-Caspase+OTU	8..113&WXG,515..664&MISS,1524..1567&Tox-ALFMPTase,2294..2383&Tox-ALFMPTase,3547..3587&Tox-ALFMPTase,3843..3883&TcdA_TcdB,4623..4661&Tox-ALFMPTase,5305..5325&TM,5551..5570&TM,9051..9317&MCF1-SHE-classical,10017..10280&MCF1-SHE-classical,11975..12064&Tox-Caspase,14208..14363&OTU
WP_020700074.1	MCF1-SHE classical	11193	unclassified Streptomyces	Bacteria>Bacillati>Actinomycetota	Tox-Caspase+Tox-PLOTU+Tox-ALFMPTase+Tox-Caspase+STox-19+MCF1-SHE-classical+Tox-Caspase+MCF1-SHE-classical	1129..1216&Tox-Caspase,1449..1723&Tox-PLOTU,4641..4759&Tox-ALFMPTase,5199..5290&Tox-Caspase,6730..6856&STox-19,7961..8232&MCF1-SHE-classical,10227..10329&Tox-Caspase,10845..11114&MCF1-SHE-classical
WP_189094590.1	MCF1-SHE classical	2819	Nocardia jinanensis	Bacteria>Bacillati>Actinomycetota	MPtase+DUF6782+DUF6782+MPtase+MPtase+MCF1-SHE-classical	86..276&MPtase,373..471&DUF6782,725..877&DUF6782,1419..1591&MPtase,1761..1907&MPtase,2055..2452&MCF1-SHE-classical
WP_109493407.1	MCF1-SHE classical	5028	Streptomyces sp. Act143	Bacteria>Bacillati>Actinomycetota	TM+TM+MCF1-SHE-classical+DOC+Tox-PLOTU+Tox-PLOTU	119..141&TM,153..172&TM,1034..1283&MCF1-SHE-classical,1465..1569&DOC,4173..4428&Tox-PLOTU,4450..4774&Tox-PLOTU
QNF62191.1	MCF1-SHE classical	11217	Streptomyces sp. Ae707_A7	Bacteria>Bacillati>Actinomycetota	TM+Tox-Caspase+Tox-PLOTU+STox-19+MCF1-SHE-classical+Tox-Caspase+Tox-Caspase+MCF1-SHE-classical	131..155&TM,1261..1345&Tox-Caspase,1603..1844&Tox-PLOTU,5568..5695&STox-19,6821..7092&MCF1-SHE-classical,8952..9038&Tox-Caspase,10266..10368&Tox-Caspase,10897..11166&MCF1-SHE-classical
WP_215150352.1	MCF1-SHE classical	6990	Streptomyces sp. ISL-44	Bacteria>Bacillati>Actinomycetota	WXG+TM+TM+MCF1-SHE-classical+STox-19+MCF1-SHE-classical	1..112&WXG,121..145&TM,157..178&TM,1126..1391&MCF1-SHE-classical,1596..1733&STox-19,2526..2791&MCF1-SHE-classical
WP_103508633.1	MCF1-SHE classical	8493	Streptomyces sp. SM13	Bacteria>Bacillati>Actinomycetota	Tox-PL+Tox-Caspase+Gln_amidase+MCF1-SHE-classical+Tox-ART-RSE+MCF1-SHE-classical+Tox-ART-RSE+MCF1-SHE-classical+Tox-ART-RSE+MCF1-SHE-classical	40..90&Tox-PL,1117..1200&Tox-Caspase,2849..2902&Gln_amidase,5684..5790&MCF1-SHE-classical,5980..6123&Tox-ART-RSE,6528..6607&MCF1-SHE-classical,6804..6947&Tox-ART-RSE,7407..7484&MCF1-SHE-classical,7671..7804&Tox-ART-RSE,8096..8365&MCF1-SHE-classical
WP_229372028.1	MCF1-SHE classical	13394	Umezawaea beigongshangensis	Bacteria>Bacillati>Actinomycetota	HD+MCF1-SHE-classical+MCF1-SHE-classical+MCF1-SHE-classical+MCF1-SHE-classical+Pneumo_att_G+MscS_porin+CyaA-like+Drf_FH1	878..1000&HD,2292..2561&MCF1-SHE-classical,2635..3000&MCF1-SHE-classical,3633..3998&MCF1-SHE-classical,6752..7117&MCF1-SHE-classical,9151..9282&Pneumo_att_G,10063..10248&MscS_porin,10631..10891&CyaA-like,12011..12070&Drf_FH1
WP_189849426.1	MCF1-SHE classical	5210	Streptomyces omiyaensis	Bacteria>Bacillati>Actinomycetota	WXG+TM+MCF1-SHE-classical+MCF1-SHE-classical	1..112&WXG,121..141&TM,1722..1997&MCF1-SHE-classical,3067..3323&MCF1-SHE-classical
WP_157186838.1	MCF1-SHE classical	6430	Nocardia jiangxiensis	Bacteria>Bacillati>Actinomycetota	WXG+ST-Hiskin+MCF1-SHE-classical+LuxR-HTH+LuxR-HTH+LuxR-HTH+LuxR-HTH+LuxR-HTH+LuxR-HTH+LuxR-HTH+PP2C+Zeta_toxin	1..107&WXG,1582..1684&ST-Hiskin,2010..2423&MCF1-SHE-classical,3882..3946&LuxR-HTH,3957..4021&LuxR-HTH,4037..4097&LuxR-HTH,4272..4328&LuxR-HTH,4334..4394&LuxR-HTH,4407..4472&LuxR-HTH,4491..4550&LuxR-HTH,4964..5223&PP2C,5979..6167&Zeta_toxin
WP_224327533.1	MCF1-SHE classical	11204	Streptomyces olivaceus	Bacteria>Bacillati>Actinomycetota	TM+Tox-Caspase+Tox-PLOTU+STox-19+MCF1-SHE-classical+Tox-Caspase+Tox-Caspase+MCF1-SHE-classical	120..144&TM,1244..1328&Tox-Caspase,1586..1839&Tox-PLOTU,5557..5684&STox-19,6810..7081&MCF1-SHE-classical,8939..9025&Tox-Caspase,10253..10355&Tox-Caspase,10884..11153&MCF1-SHE-classical
WP_185007962.1	MCF1-SHE classical	5838	Crossiella cryophila	Bacteria>Bacillati>Actinomycetota	WXG+DUF5585+STox-19+Gly+STox-19+Tox-Caspase+STox-19+Tox-ART-RSE+Tox-ART-RSE+Tox-Caspase+MCF1-SHE-classical+Tox-ART-VIP2+Tox-Caspase+MCF1-SHE-classical+Tox-ART-RSE	1..124&WXG,487..727&DUF5585,939..1086&STox-19,1474..1532&Gly,1969..2092&STox-19,2222..2291&Tox-Caspase,3315..3400&STox-19,3502..3648&Tox-ART-RSE,3695..3801&Tox-ART-RSE,3900..3975&Tox-Caspase,4071..4391&MCF1-SHE-classical,4565..4693&Tox-ART-VIP2,4934..5030&Tox-Caspase,5126..5456&MCF1-SHE-classical,5498..5668&Tox-ART-RSE
WP_081415679.1	MCF1-SHE classical	925	Aquimarina latercula	Bacteria>FCB group>Bacteroidota	MPTase-PVC+MCF1-SHE-classical+Tox-ART-RSE	19..207&MPTase-PVC,211..578&MCF1-SHE-classical,724..900&Tox-ART-RSE
AOW86827.1	MCF1-SHE classical	9071	Streptomyces olivaceus	Bacteria>Bacillati>Actinomycetota	TM+Tox-Caspase+Tox-PLOTU+STox-19+MCF1-SHE-classical+Tox-Caspase	131..155&TM,1250..1334&Tox-Caspase,1592..1839&Tox-PLOTU,5544..5671&STox-19,6800..7071&MCF1-SHE-classical,8938..9024&Tox-Caspase
WP_195150636.1	MCF1-SHE classical	16812	Nocardia abscessus	Bacteria>Bacillati>Actinomycetota	WXG+TM+TM+TM+TM+TM+SecA+MPtase+LuxR-HTH+LuxR-HTH+LuxR-HTH+LuxR-HTH+LuxR-HTH+LACI-HTH+LuxR-HTH+MPtase+LuxR-HTH+LuxR-HTH+LuxR-HTH+HTH+HTH+HTH+MPtase+ST-Hiskin+ST-Hiskin+LuxR-HTH+LuxR-HTH+LuxR-HTH+LuxR-HTH+LuxR-HTH+Sigma-HTH+PP2C+LuxR-HTH+LuxR-HTH+MCF1-SHE-classical+LuxR-HTH+MFS_1+TM+TM+TM+NUDIX+Tox-ART-VIP2+Sigma70_r4_2+DOC+ST-Hiskin+STYKinase-like+Abhydrolase_8+Bac_transf+Tox-ART-RSE+APH	1..105&WXG,106..127&TM,147..164&TM,176..196&TM,208..230&TM,251..276&TM,1139..1562&SecA,2217..2389&MPtase,2836..2895&LuxR-HTH,2911..2969&LuxR-HTH,2980..3043&LuxR-HTH,3152..3210&LuxR-HTH,3228..3288&LuxR-HTH,3585..3637&LACI-HTH,3846..3903&LuxR-HTH,3947..4163&MPtase,4331..4391&LuxR-HTH,4428..4483&LuxR-HTH,4518..4575&LuxR-HTH,4734..4798&HTH,4819..4866&HTH,4906..4983&HTH,5326..5516&MPtase,6447..6557&ST…
MBF6164446.1	MCF1-SHE classical	14414	Streptomyces gardneri	Bacteria>Bacillati>Actinomycetota	WXG+MISS+SecA+cHTH+cHTH+ST-Hiskin+HopA1+PP2C+DUF3626+GntR-HTH+GntR-HTH+LuxR-HTH+MPtase+4PPT_N+ACPS+LuxR-HTH+LuxR-HTH+LuxR-HTH+LuxR-HTH+HTH_3+Sigma-HTH+PP2C+LuxR-HTH+LuxR-HTH+LuxR-HTH+4PPT_N+Amidase+MCF1-SHE-classical+Bac_transf+Abhydrolase_1	2..105&WXG,739..984&MISS,1380..1745&SecA,2172..2232&cHTH,2345..2398&cHTH,2870..3031&ST-Hiskin,3631..3793&HopA1,3809..4088&PP2C,5390..5506&DUF3626,6779..6845&GntR-HTH,6888..6951&GntR-HTH,6961..7026&LuxR-HTH,7393..7578&MPtase,7928..7995&4PPT_N,8000..8089&ACPS,8416..8476&LuxR-HTH,8492..8558&LuxR-HTH,8579..8638&LuxR-HTH,8645..8710&LuxR-HTH,8958..8993&HTH_3,9292..9357&Sigma-HTH,9906..10054&PP2C,10549.…
WP_020523139.1	MCF1-SHE classical	1969	Catelliglobosispora koreensis	Bacteria>Bacillati>Actinomycetota	WXG+TM+Tox-REase-6+MIP-T3+MCF1-SHE-classical+Tox-ART-VIP2	29..120&WXG,121..147&TM,746..834&Tox-REase-6,984..1138&MIP-T3,1223..1565&MCF1-SHE-classical,1797..1964&Tox-ART-VIP2
WP_082086998.1	MCF1-SHE classical	943	Teredinibacter purpureus	Bacteria>Pseudomonadota>Gammaproteobacteria	Metallopeptidase+MCF1-SHE-classical+Tox-ART-RSE	105..235&Metallopeptidase,254..607&MCF1-SHE-classical,800..929&Tox-ART-RSE
WP_093606444.1	MCF1-SHE classical	6154	Lentzea waywayandensis	Bacteria>Bacillati>Actinomycetota	Tox-ART-RSE+Gly+VIP2+MCF1-SHE-classical+Dyp_perox_N+STox-19+SAM-methylase	689..874&Tox-ART-RSE,1176..1235&Gly,1959..2068&VIP2,2565..2828&MCF1-SHE-classical,3995..4103&Dyp_perox_N,4339..4439&STox-19,5827..6113&SAM-methylase
GGT09210.1	MCF1-SHE classical	19629	Streptomyces griseoviridis	Bacteria>Bacillati>Actinomycetota	WXG+TM+TM+TM+Tox-ART-RSE+Tox-ART-RSE+MCF1-SHE-classical+Tox-ART-RSE+Tox-ART-RSE+STox-19+Tox-SERPEPTIDASE	6..115&WXG,115..138&TM,158..180&TM,201..226&TM,1538..1657&Tox-ART-RSE,1728..1847&Tox-ART-RSE,3064..3508&MCF1-SHE-classical,3567..3691&Tox-ART-RSE,4061..4179&Tox-ART-RSE,8925..9059&STox-19,17196..17385&Tox-SERPEPTIDASE
NWJ98122.1	MCF1-SHE classical	1071	Candidatus Chloroheliaceae bacterium	Bacteria>Bacillati>Chloroflexota	MPTase-PVC+MCF1-SHE-classical+Tox-ART-RSE	74..214&MPTase-PVC,268..593&MCF1-SHE-classical,893..1071&Tox-ART-RSE
WP_040865013.1	MCF1-SHE classical	9116	Nocardia exalbida	Bacteria>Bacillati>Actinomycetota	WXG+TM+TM+TM+TM+TM+TM+SecA+MPtase+LuxR-HTH+LuxR-HTH+LuxR-HTH+LuxR-HTH+LuxR-HTH+LACI-HTH+LuxR-HTH+LuxR-HTH+LuxR-HTH+LuxR-HTH+LuxR-HTH+LuxR-HTH+Sigma-HTH+ST-Hiskin+ST-Hiskin+PP2C+MCF1-SHE-classical+LuxR-HTH+MPtase+Sigma70_r4_2+LuxR-HTH+ST-Hiskin	1..105&WXG,105..126&TM,147..164&TM,176..196&TM,208..229&TM,249..277&TM,289..309&TM,1229..1656&SecA,2299..2476&MPtase,2899..2958&LuxR-HTH,2971..3032&LuxR-HTH,3043..3105&LuxR-HTH,3213..3273&LuxR-HTH,3291..3351&LuxR-HTH,3646..3694&LACI-HTH,3901..3963&LuxR-HTH,4146..4211&LuxR-HTH,4229..4288&LuxR-HTH,4307..4366&LuxR-HTH,4381..4439&LuxR-HTH,4656..4716&LuxR-HTH,4837..4894&Sigma-HTH,5174..5284&ST-Hiskin,…
WP_157120636.1	MCF1-SHE classical	7191	Nocardia fusca	Bacteria>Bacillati>Actinomycetota	WXG+MISS+MPtase+DUF6782+DUF6782+MPtase+MPtase+MPtase+MPtase+MPtase+MPtase+MPtase+MPtase+MPtase+MPtase+MCF1-SHE-classical+MPtase+MPtase+MPtase+MPtase	4..101&WXG,364..497&MISS,826..1016&MPtase,1092..1317&DUF6782,1557..1668&DUF6782,2201..2374&MPtase,2485..2689&MPtase,2876..3048&MPtase,3239..3387&MPtase,3566..3755&MPtase,3842..4029&MPtase,4147..4333&MPtase,4439..4627&MPtase,4739..4934&MPtase,5048..5239&MPtase,5298..5695&MCF1-SHE-classical,5833..6054&MPtase,6214..6405&MPtase,6510..6690&MPtase,6795..6984&MPtase
WP_217998116.1	MCF1-SHE classical	2645	Nocardia paucivorans	Bacteria>Bacillati>Actinomycetota	ST-Hiskin+IES4+MFS_1+MCF1-SHE-classical+LuxR-HTH+LuxR-HTH+LuxR-HTH+Sigma-HTH+LuxR-HTH+LuxR-HTH+LuxR-HTH	153..271&ST-Hiskin,356..456&IES4,483..822&MFS_1,1115..1510&MCF1-SHE-classical,1583..1627&LuxR-HTH,2011..2076&LuxR-HTH,2182..2230&LuxR-HTH,2241..2302&Sigma-HTH,2377..2433&LuxR-HTH,2441..2506&LuxR-HTH,2523..2567&LuxR-HTH
GGY48304.1	MCF1-SHE classical	6338	Streptomyces anulatus	Bacteria>Bacillati>Actinomycetota	TM+TM+TM+DOC+Tox-Caspase+CyaA-like+Tox-PLOTU+Tox-PLOTU+MCF1-SHE-classical	120..144&TM,164..187&TM,208..226&TM,1204..1281&DOC,1456..1540&Tox-Caspase,1800..2059&CyaA-like,2273..2515&Tox-PLOTU,4434..4698&Tox-PLOTU,6025..6296&MCF1-SHE-classical
WP_053662530.1	MCF1-SHE classical	10019	Streptomyces sp. NRRL F-7442	Bacteria>Bacillati>Actinomycetota	TM+Tox-Caspase+Tox-PLOTU+STox-19+MCF1-SHE-classical+Tox-Caspase+MCF1-SHE-classical	120..144&TM,1205..1292&Tox-Caspase,1529..1773&Tox-PLOTU,5463..5584&STox-19,6711..6982&MCF1-SHE-classical,9044..9146&Tox-Caspase,9674..9943&MCF1-SHE-classical
WP_224734217.1	MCF1-SHE classical	9102	Streptomyces sp. PSKA30	Bacteria>Bacillati>Actinomycetota	STox-19+Tox-ART-RSE+STox-19+Tox-ALFMPTase+STox-19+MCF1-SHE-classical+Tox-ART-VIP2+TOXIN-PL	2029..2171&STox-19,4111..4222&Tox-ART-RSE,4480..4630&STox-19,7636..7680&Tox-ALFMPTase,7777..7923&STox-19,7981..8372&MCF1-SHE-classical,8601..8724&Tox-ART-VIP2,8792..8921&TOXIN-PL
MCA9663365.1	MCF1-SHE classical	940	Myxococcales bacterium	Bacteria>Myxococcota	MPTase-PVC+MCF1-SHE-classical+Tox-ART-RSE	55..191&MPTase-PVC,244..610&MCF1-SHE-classical,730..934&Tox-ART-RSE
WP_218202057.1	MCF1-SHE classical	4637	Kitasatospora aureofaciens	Bacteria>Bacillati>Actinomycetota	WXG+TM+TM+TM+VWA+STox-19+Tox-PLOTU+MCF1-SHE-classical+Gln_deamidase_2+DEAM-DxE	1..101&WXG,104..124&TM,144..166&TM,187..208&TM,763..915&VWA,2217..2368&STox-19,2429..2649&Tox-PLOTU,2863..3193&MCF1-SHE-classical,4078..4178&Gln_deamidase_2,4428..4464&DEAM-DxE
WP_194908034.1	MCF1-SHE classical	1629	Catenulispora rubra	Bacteria>Bacillati>Actinomycetota	WXG+Tox-DUF4347-Caspase+MCF1-SHE-classical+Tox-ART-RSE+Tox-ART-RSE	1..109&WXG,711..781&Tox-DUF4347-Caspase,907..1241&MCF1-SHE-classical,1363..1387&Tox-ART-RSE,1486..1597&Tox-ART-RSE
WP_207954897.1	MCF1-SHE classical	938	Saccharopolyspora elongata	Bacteria>Bacillati>Actinomycetota	MCF1-SHE-classical	169..491&MCF1-SHE-classical
MBY8862744.1	MCF1-SHE classical	3439	Nocardia coffeae	Bacteria>Bacillati>Actinomycetota	WXG+ST-Hiskin+ST-Hiskin+MCF1-SHE-classical+Zeta_toxin+MPtase	1..107&WXG,1269..1374&ST-Hiskin,1405..1541&ST-Hiskin,1605..2025&MCF1-SHE-classical,2647..2821&Zeta_toxin,3157..3342&MPtase
WP_169816197.1	MCF1-SHE classical	4681	Nocardia miyunensis	Bacteria>Bacillati>Actinomycetota	WXG+ST-Hiskin+MCF1-SHE-classical+STYKinase-like+PP2C+Zeta_toxin	5..105&WXG,1598..1722&ST-Hiskin,1972..2386&MCF1-SHE-classical,3001..3188&STYKinase-like,3756..4023&PP2C,4229..4420&Zeta_toxin
WP_195085113.1	MCF1-SHE classical	15572	Nocardia beijingensis	Bacteria>Bacillati>Actinomycetota	WXG+SecA+cHTH+cHTH+Sigma70_r4_2+ST-Hiskin+LACI-HTH+LACI-HTH+LACI-HTH+LACI-HTH+GntR-HTH+GntR+HopA1+PP2C+PP2C+DUF3626+GntR-HTH+GntR-HTH+LuxR-HTH+Sigma70_r4_2+GntR-HTH+MCF1-SHE-classical+Bac_transf+APH+Abhydrolase_1+APH	2..105&WXG,1336..1697&SecA,2124..2184&cHTH,2297..2350&cHTH,2577..2624&Sigma70_r4_2,2822..2983&ST-Hiskin,4309..4358&LACI-HTH,4390..4433&LACI-HTH,4507..4550&LACI-HTH,4588..4649&LACI-HTH,5428..5495&GntR-HTH,5537..5597&GntR,6243..6403&HopA1,6419..6698&PP2C,9146..9418&PP2C,10227..10342&DUF3626,11266..11331&GntR-HTH,11374..11437&GntR-HTH,11450..11512&LuxR-HTH,12502..12558&Sigma70_r4_2,12599..12668&GntR…
GHF63766.1	MCF1-SHE classical	7264	Kitasatospora xanthocidica	Bacteria>Bacillati>Actinomycetota	MCF1-SHE-classical+Tox-Caspase+MCF1-SHE-classical+Tox-ART-VIP2+MCF1-SHE-classical+Tox-ART-VIP2+MCF1-SHE-classical+Tox-ART-VIP2+Tox-Caspase+Tox-ART-RSE+ADPrib_exo_Tox	1030..1178&MCF1-SHE-classical,1409..1505&Tox-Caspase,1619..1935&MCF1-SHE-classical,2113..2240&Tox-ART-VIP2,4755..5072&MCF1-SHE-classical,5263..5400&Tox-ART-VIP2,5909..5983&MCF1-SHE-classical,6147..6329&Tox-ART-VIP2,6436..6535&Tox-Caspase,6756..6864&Tox-ART-RSE,7109..7207&ADPrib_exo_Tox
WP_062724503.1	MCF1-SHE classical	19676	Streptomyces caeruleatus	Bacteria>Bacillati>Actinomycetota	WXG+TM+TM+FBF1+MCF1-SHE-classical+Tox-ART-VIP2+MCF1-SHE-classical+Tox-ART-RSE+MCF1-SHE-classical+Tox-ART-RSE+MCF1-SHE-classical+Tox-ART-RSE+MCF1-SHE-classical+Tox-ART-RSE+MCF1-SHE-classical+Tox-ART-RSE+MCF1-SHE-classical+Tox-ART-RSE+MCF1-SHE-classical	5..112&WXG,119..143&TM,150..174&TM,602..1050&FBF1,2391..2796&MCF1-SHE-classical,2992..3105&Tox-ART-VIP2,3443..3646&MCF1-SHE-classical,3783..3989&Tox-ART-RSE,4146..4289&MCF1-SHE-classical,4528..4687&Tox-ART-RSE,8236..8494&MCF1-SHE-classical,8708..8830&Tox-ART-RSE,9106..9504&MCF1-SHE-classical,9679..9824&Tox-ART-RSE,10270..10392&MCF1-SHE-classical,10849..10955&Tox-ART-RSE,11259..11477&MCF1-SHE-clas…
WP_224330513.1	MCF1-SHE classical	11210	Streptomyces olivaceus	Bacteria>Bacillati>Actinomycetota	TM+Tox-Caspase+Tox-PLOTU+STox-19+MCF1-SHE-classical+Tox-Caspase+Tox-Caspase+MCF1-SHE-classical	120..144&TM,1253..1337&Tox-Caspase,1595..1849&Tox-PLOTU,5556..5683&STox-19,6810..7081&MCF1-SHE-classical,8949..9035&Tox-Caspase,10259..10361&Tox-Caspase,10890..11159&MCF1-SHE-classical
WP_209883991.1	MCF1-SHE classical	17205	Nocardia goodfellowii	Bacteria>Bacillati>Actinomycetota	WXG+Abhydrolase_8+HV_Gp350_C-term+DUF6178+ADPrib_exo_Tox+CyaA-like+PspA+ST-Hiskin+Sigma70_r4_2+DUF2204+Abhydrolase_8+ST-Hiskin+ST-Hiskin+MCF1-SHE-classical+LuxR-HTH+LuxR-HTH+LuxR-HTH	6..121&WXG,1099..1247&Abhydrolase_8,1553..1711&HV_Gp350_C-term,4242..4511&DUF6178,5350..5523&ADPrib_exo_Tox,5588..5835&CyaA-like,6550..6730&PspA,11380..11510&ST-Hiskin,12020..12063&Sigma70_r4_2,12559..12708&DUF2204,13173..13304&Abhydrolase_8,14208..14330&ST-Hiskin,14670..14742&ST-Hiskin,15516..15919&MCF1-SHE-classical,16095..16157&LuxR-HTH,16176..16237&LuxR-HTH,16257..16312&LuxR-HTH
WP_235453348.1	MCF1-SHE classical	939	Streptomyces olivochromogenes	Bacteria>Bacillati>Actinomycetota	MPTase-PVC+MCF1-SHE-classical+Tox-ART-VIP2	45..198&MPTase-PVC,245..573&MCF1-SHE-classical,789..925&Tox-ART-VIP2
WP_228559113.1	MCF1-SHE classical	5329	Catenulispora pinisilvae	Bacteria>Bacillati>Actinomycetota	WXG+TauE+Tox-Caspase+Tox-PLOTU+Tox-Caspase+Gln_deamidase_2+MCF1-SHE-classical+Tox-ART-RSE	1..106&WXG,187..273&TauE,1533..1603&Tox-Caspase,1725..1963&Tox-PLOTU,2419..2489&Tox-Caspase,2736..2858&Gln_deamidase_2,3291..3619&MCF1-SHE-classical,4059..4170&Tox-ART-RSE
WP_110079923.1	MCF1-SHE classical	5475	Actinokineospora spheciospongiae	Bacteria>Bacillati>Actinomycetota	WXG+TM+TM+Pro-rich+MIP-T3+STox-19+PARM+MCF1-SHE-classical	9..111&WXG,135..156&TM,168..190&TM,894..1030&Pro-rich,1084..1280&MIP-T3,1380..1503&STox-19,3726..3907&PARM,4117..4401&MCF1-SHE-classical
WP_109288664.1	MCF1-SHE classical	11213	Streptomyces sp. SMS_SU21	Bacteria>Bacillati>Actinomycetota	TM+Tox-Caspase+Tox-PLOTU+Tox-ALFMPTase+Tox-Caspase+STox-19+MCF1-SHE-classical+Tox-Caspase+MCF1-SHE-classical	120..144&TM,1171..1258&Tox-Caspase,1491..1765&Tox-PLOTU,4654..4772&Tox-ALFMPTase,5212..5303&Tox-Caspase,6744..6870&STox-19,7975..8246&MCF1-SHE-classical,10241..10343&Tox-Caspase,10867..11136&MCF1-SHE-classical
AUI60345.1	MCF1-SHE classical	7805	Amycolatopsis sp. BJA-103	Bacteria>Bacillati>Actinomycetota	DUF3626+Tox-EndoU+Tox-EndoU+Tox-EndoU+Tox-EndoU+Tox-Caspase+Tox-ART-RSE+MCF1-SHE-classical+Tox-Caspase	2791..2912&DUF3626,3305..3383&Tox-EndoU,3437..3509&Tox-EndoU,4056..4123&Tox-EndoU,4196..4259&Tox-EndoU,5101..5178&Tox-Caspase,5312..5585&Tox-ART-RSE,5624..5976&MCF1-SHE-classical,6375..6422&Tox-Caspase
WP_228924198.1	MCF1-SHE classical	5940	Streptomyces sp. DH7	Bacteria>Bacillati>Actinomycetota	TM+TM+TM+DOC+Tox-Caspase+Tox-PLOTU+Tox-PLOTU+MCF1-SHE-classical	117..141&TM,161..184&TM,205..223&TM,1204..1281&DOC,1462..1546&Tox-Caspase,1796..2036&Tox-PLOTU,3979..4072&Tox-PLOTU,5627..5898&MCF1-SHE-classical
EHN73308.1	MCF1-SHE classical	378	Streptomyces coelicoflavus ZG0656	Bacteria>Bacillati>Actinomycetota	MCF1-SHE-classical	24..295&MCF1-SHE-classical
WP_157437498.1	MCF1-SHE classical	7645	Actinoplanes subtropicus	Bacteria>Bacillati>Actinomycetota	WXG+Tox-Caspase+MCF1-SHE-classical+Tox-ART-VIP2+Spike_torovirin+Tox-Caspase+MCF1-SHE-classical+Tox-ART-RSE+Tox-Caspase+MCF1-SHE-classical+Tox-ART-RSE+SAM-methylase+Tox-Caspase+MCF1-SHE-classical+Tox-ART-RSE+Tox-Caspase	5..116&WXG,890..969&Tox-Caspase,1061..1436&MCF1-SHE-classical,1668..1774&Tox-ART-VIP2,1817..1953&Spike_torovirin,2116..2208&Tox-Caspase,2298..2569&MCF1-SHE-classical,2794..2909&Tox-ART-RSE,3254..3335&Tox-Caspase,3425..3700&MCF1-SHE-classical,3930..4031&Tox-ART-RSE,4141..4373&SAM-methylase,4380..4467&Tox-Caspase,4563..4922&MCF1-SHE-classical,5066..5274&Tox-ART-RSE,5627..5716&Tox-Caspase
WP_228123471.1	MCF1-SHE classical	9620	Streptomyces olivaceus	Bacteria>Bacillati>Actinomycetota	Tox-PLOTU+STox-19+MCF1-SHE-classical+MCF1-SHE-classical	62..316&Tox-PLOTU,4009..4121&STox-19,5245..5516&MCF1-SHE-classical,9300..9569&MCF1-SHE-classical
WP_208466955.1	MCF1-SHE classical	3397	Actinoplanes flavus	Bacteria>Bacillati>Actinomycetota	WXG+TM+Metallopeptidase+MCF1-SHE-classical+Tox-ART-RSE+Tox-ART-VIP2	40..119&WXG,122..147&TM,2190..2321&Metallopeptidase,2467..2802&MCF1-SHE-classical,2857..2987&Tox-ART-RSE,2992..3159&Tox-ART-VIP2
GGX85985.1	MCF1-SHE classical	13215	Streptomyces minutiscleroticus	Bacteria>Bacillati>Actinomycetota	Tox-ALFMPTase+Tox-Caspase+Tox-Caspase+TOXIN-PL+Tox-Caspase+MCF1-SHE-classical+Tox-ART-RSE+MCF1-SHE-classical+Tox-ART-RSE+MCF1-SHE-classical+MCF1-SHE-classical+MCF1-SHE-classical+MCF1-SHE-classical+Tox-ART-VIP2+MCF1-SHE-classical	2875..2994&Tox-ALFMPTase,3449..3540&Tox-Caspase,4055..4146&Tox-Caspase,6071..6121&TOXIN-PL,8008..8103&Tox-Caspase,9016..9105&MCF1-SHE-classical,9341..9458&Tox-ART-RSE,9984..10027&MCF1-SHE-classical,10247..10343&Tox-ART-RSE,10402..10513&MCF1-SHE-classical,11268..11350&MCF1-SHE-classical,11970..12084&MCF1-SHE-classical,12090..12167&MCF1-SHE-classical,12333..12503&Tox-ART-VIP2,12812..13071&MCF1-SHE-…
WP_219667575.1	MCF1-SHE classical	4656	Streptomyces bambusae	Bacteria>Bacillati>Actinomycetota	WXG+TM+TM+MCF1-SHE-classical	1..112&WXG,121..145&TM,157..178&TM,1619..1885&MCF1-SHE-classical
WP_189215557.1	MCF1-SHE classical	15813	Streptomyces ruber	Bacteria>Bacillati>Actinomycetota	Gly_rich_2+Tox-Caspase+CyaA-like+Tox-PLOTU+Tox-ALFMPTase+Tox-Caspase+Tox-Caspase+Tox-Caspase+Tox-Caspase+MCF1-SHE-classical+Tox-ART-RSE+MCF1-SHE-classical+Tox-ART-RSE+MCF1-SHE-classical+MCF1-SHE-classical+MCF1-SHE-classical+Tox-ART-VIP2+MCF1-SHE-classical	640..836&Gly_rich_2,1404..1491&Tox-Caspase,1757..1975&CyaA-like,1999..2249&Tox-PLOTU,5446..5563&Tox-ALFMPTase,6018..6109&Tox-Caspase,6624..6715&Tox-Caspase,9951..10070&Tox-Caspase,10607..10702&Tox-Caspase,11614..11703&MCF1-SHE-classical,11918..12056&Tox-ART-RSE,12580..12623&MCF1-SHE-classical,12843..12967&Tox-ART-RSE,13753..13948&MCF1-SHE-classical,14568..14682&MCF1-SHE-classical,14688..14765&MCF…
WP_218784440.1	MCF1-SHE classical	10931	Streptomyces sp. WY228	Bacteria>Bacillati>Actinomycetota	TM+Tox-Caspase+CyaA-like+Tox-PLOTU+Tox-ALFMPTase+STox-19+MCF1-SHE-classical+Tox-Caspase+Tox-Caspase+Tox-ART-RSE+MCF1-SHE-classical	117..139&TM,1283..1365&Tox-Caspase,1625..1884&CyaA-like,2087..2355&Tox-PLOTU,4926..5046&Tox-ALFMPTase,6315..6444&STox-19,7502..7773&MCF1-SHE-classical,8238..8331&Tox-Caspase,9411..9498&Tox-Caspase,10359..10496&Tox-ART-RSE,10604..10873&MCF1-SHE-classical
WP_157852237.1	MCF1-SHE classical	11217	Streptomyces olivaceus	Bacteria>Bacillati>Actinomycetota	TM+Tox-Caspase+Tox-PLOTU+STox-19+MCF1-SHE-classical+Tox-Caspase+Tox-Caspase+MCF1-SHE-classical	120..144&TM,1244..1328&Tox-Caspase,1586..1840&Tox-PLOTU,5557..5684&STox-19,6808..7079&MCF1-SHE-classical,8958..9044&Tox-Caspase,10266..10368&Tox-Caspase,10897..11166&MCF1-SHE-classical
WP_099127206.1	MCF1-SHE classical	8904	Streptomyces sp. ScaeMP-e48	Bacteria>Bacillati>Actinomycetota	TM+DOC+Tox-Caspase+CyaA-like+Tox-PLOTU+MCF1-SHE-classical+Tox-Caspase	117..139&TM,1172..1249&DOC,1426..1510&Tox-Caspase,1770..2029&CyaA-like,2257..2490&Tox-PLOTU,5954..6225&MCF1-SHE-classical,7179..7253&Tox-Caspase
WP_145872336.1	MCF1-SHE classical	14389	Streptomyces capillispiralis	Bacteria>Bacillati>Actinomycetota	WXG+TM+Tox-ALFMPTase+Tox-Caspase+Tox-Caspase+Tox-ALFMPTase+Tox-Caspase+Tox-Caspase+Tox-ART-RSE+MCF1-SHE-classical+Tox-ART-RSE+MCF1-SHE-classical+Tox-ART-RSE+MCF1-SHE-classical+MCF1-SHE-classical+MCF1-SHE-classical+Tox-ART-RSE+MCF1-SHE-classical	5..114&WXG,116..136&TM,1093..1174&Tox-ALFMPTase,1646..1736&Tox-Caspase,2273..2359&Tox-Caspase,3858..3939&Tox-ALFMPTase,4408..4498&Tox-Caspase,7952..8038&Tox-Caspase,9945..10061&Tox-ART-RSE,10323..10399&MCF1-SHE-classical,10591..10719&Tox-ART-RSE,11213..11284&MCF1-SHE-classical,11484..11621&Tox-ART-RSE,11662..11859&MCF1-SHE-classical,12491..12561&MCF1-SHE-classical,13301..13368&MCF1-SHE-classical,…
WP_158104656.1	MCF1-SHE classical	1374	Streptomyces milbemycinicus	Bacteria>Bacillati>Actinomycetota	MCF1-SHE-classical	1043..1314&MCF1-SHE-classical
WP_229719139.1	MCF1-SHE classical	6996	Nocardia jinanensis	Bacteria>Bacillati>Actinomycetota	LuxR-HTH+LuxR-HTH+LuxR-HTH+LuxR-HTH+MPtase+MCF1-SHE-classical+TM+TM+TM+TM+TM+LuxR-HTH+LuxR-HTH+4PPT_N+TM+APH+APH	485..545&LuxR-HTH,557..622&LuxR-HTH,1053..1116&LuxR-HTH,1128..1188&LuxR-HTH,1277..1491&MPtase,2223..2629&MCF1-SHE-classical,2983..3002&TM,3014..3034&TM,3040..3059&TM,3215..3239&TM,3245..3266&TM,3500..3566&LuxR-HTH,3580..3639&LuxR-HTH,3704..3743&4PPT_N,3862..3881&TM,5315..5495&APH,5892..6104&APH
MBO0868331.1	MCF1-SHE classical	2581	Micromonosporaceae bacterium	Bacteria>Bacillati>Actinomycetota	REAse-6+MCF1-SHE-classical+APH+DUF5995	83..254&REAse-6,1479..1810&MCF1-SHE-classical,1940..2203&APH,2304..2521&DUF5995
WP_224220723.1	MCF1-SHE classical	11222	Streptomyces olivaceus	Bacteria>Bacillati>Actinomycetota	TM+Tox-Caspase+Tox-PLOTU+STox-19+MCF1-SHE-classical+Tox-Caspase+Tox-Caspase+MCF1-SHE-classical	120..144&TM,1258..1342&Tox-Caspase,1600..1854&Tox-PLOTU,5568..5695&STox-19,6819..7090&MCF1-SHE-classical,8957..9043&Tox-Caspase,10271..10373&Tox-Caspase,10902..11171&MCF1-SHE-classical
WP_184867996.1	MCF1-SHE classical	12697	Kutzneria kofuensis	Bacteria>Bacillati>Actinomycetota	WXG+TM+DUF5585+MscS_porin+MCF1-SHE-classical+Tox-ART-VIP2+MCF1-SHE-classical+Tox-ART-VIP2+Tox-Caspase+Tox-Caspase+Tox-Caspase+Tox-Caspase	1..107&WXG,107..132&TM,499..811&DUF5585,1175..1357&MscS_porin,4021..4422&MCF1-SHE-classical,4622..4746&Tox-ART-VIP2,5577..5690&MCF1-SHE-classical,6023..6147&Tox-ART-VIP2,7350..7421&Tox-Caspase,10950..11055&Tox-Caspase,12001..12104&Tox-Caspase,12363..12466&Tox-Caspase
WP_203551527.1	MCF1-SHE classical	9372	Actinospica acidiphila	Bacteria>Bacillati>Actinomycetota	Tox-Caspase+Tox-PLOTU+Tox-ALFMPTase+Tox-Caspase+STox-19+MCF1-SHE-classical	1128..1215&Tox-Caspase,1448..1722&Tox-PLOTU,4620..4738&Tox-ALFMPTase,5178..5269&Tox-Caspase,6709..6835&STox-19,7940..8211&MCF1-SHE-classical
WP_184927115.1	MCF1-SHE classical	505	Streptomyces spectabilis	Bacteria>Bacillati>Actinomycetota	MCF1-SHE-classical	32..434&MCF1-SHE-classical
WP_210634967.1	MCF1-SHE classical	11123	Streptomyces sp. GESEQ-13	Bacteria>Bacillati>Actinomycetota	TM+Tox-Caspase+Tox-PLOTU+Tox-ALFMPTase+Tox-Caspase+STox-19+MCF1-SHE-classical+Tox-Caspase+MCF1-SHE-classical	120..144&TM,1077..1164&Tox-Caspase,1401..1676&Tox-PLOTU,4568..4686&Tox-ALFMPTase,5127..5218&Tox-Caspase,6661..6787&STox-19,7891..8162&MCF1-SHE-classical,10157..10259&Tox-Caspase,10775..11044&MCF1-SHE-classical
WP_203181823.1	MCF1-SHE classical	15555	Streptomyces pratensis	Bacteria>Bacillati>Actinomycetota	TM+Tox-ALFMPTase+HrpB7+Tox-ALFMPTase+TOXIN-PL+Tox-Caspase+TOXIN-PL+Tox-Caspase+Tox-Caspase+MCF1-SHE-classical+Tox-ART-RSE+MCF1-SHE-classical+Tox-ART-RSE+MCF1-SHE-classical+MCF1-SHE-classical	115..135&TM,2805..2971&Tox-ALFMPTase,5579..5739&HrpB7,5958..6062&Tox-ALFMPTase,6223..6276&TOXIN-PL,7302..7385&Tox-Caspase,9892..9945&TOXIN-PL,10966..11051&Tox-Caspase,11808..11865&Tox-Caspase,12756..12836&MCF1-SHE-classical,13074..13170&Tox-ART-RSE,13588..13657&MCF1-SHE-classical,13863..14006&Tox-ART-RSE,14471..14548&MCF1-SHE-classical,15153..15422&MCF1-SHE-classical
WP_161184049.1	MCF1-SHE classical	374	Streptomyces sp. SID724	Bacteria>Bacillati>Actinomycetota	MCF1-SHE-classical	61..332&MCF1-SHE-classical
WP_189817551.1	MCF1-SHE classical	6722	Streptomyces olivaceoviridis	Bacteria>Bacillati>Actinomycetota	TM+TM+DOC+MCF1-SHE-classical+DOC+DOC+MCF1-SHE-classical+Tox-ALFMPTase	6..23&TM,110..130&TM,2822..2978&DOC,3044..3279&MCF1-SHE-classical,4624..4718&DOC,4894..5029&DOC,5088..5333&MCF1-SHE-classical,6584..6700&Tox-ALFMPTase
WP_205630345.1	MCF1-SHE classical	16243	Streptomyces albus	Bacteria>Bacillati>Actinomycetota	VIP2+Tox-ART-RSE+MCF1-SHE-classical+MCF1-SHE-classical	249..352&VIP2,1284..1468&Tox-ART-RSE,1827..2092&MCF1-SHE-classical,10855..10976&MCF1-SHE-classical
WP_191291025.1	MCF1-SHE classical	6719	Kitasatospora herbaricolor	Bacteria>Bacillati>Actinomycetota	WXG+TM+TM+TM+STox-19+Tox-PLOTU+Tox-Caspase+Tox-ART-RSE+CyaA-like+TOXIN-PL+MCF1-SHE-classical+Tox-ART-RSE	12..119&WXG,123..143&TM,163..185&TM,206..227&TM,2149..2294&STox-19,2378..2627&Tox-PLOTU,4593..4681&Tox-Caspase,4904..5039&Tox-ART-RSE,5120..5364&CyaA-like,5578..5721&TOXIN-PL,5759..6188&MCF1-SHE-classical,6411..6546&Tox-ART-RSE
WP_150956130.1	MCF1-SHE classical	7141	Streptomyces luteolifulvus	Bacteria>Bacillati>Actinomycetota	WXG+MCF1-SHE-classical+STox-19+MCF1-SHE-classical+Prothymosin	1..112&WXG,1163..1438&MCF1-SHE-classical,1653..1814&STox-19,2603..2871&MCF1-SHE-classical,6674..6754&Prothymosin
WP_195889001.1	MCF1-SHE classical	11162	Streptomyces olivaceus	Bacteria>Bacillati>Actinomycetota	TM+Tox-Caspase+Tox-PLOTU+STox-19+MCF1-SHE-classical+Tox-Caspase+Tox-Caspase+MCF1-SHE-classical	120..144&TM,1221..1305&Tox-Caspase,1563..1816&Tox-PLOTU,5519..5627&STox-19,6771..7042&MCF1-SHE-classical,8895..8981&Tox-Caspase,10209..10311&Tox-Caspase,10842..11111&MCF1-SHE-classical
GHF70288.1	MCF1-SHE classical	782	Streptomyces mashuensis	Bacteria>Bacillati>Actinomycetota	MCF1-SHE-classical+Tox-ART-RSE	82..443&MCF1-SHE-classical,585..762&Tox-ART-RSE

## Sheet: Similarity Network Scores
Profile 1	Profile 2	HHalign e-value score
MCF1-SHE classical	NM1S-5	8e-15
MCF1-SHE classical	NM1S-1	7.8e-14
MCF1-SHE classical	NM1S-3	3.6e-10
MCF1-SHE classical	NM1S-2	2.1e-09
MCF1-SHE classical	NM1S-4	6.5e-06
MCF1-SHE classical	PAP2 classical	0.88
NM1S-2	NM1S-1	8.1e-31
NM1S-2	NM1S-3	2.3e-34
NM1S-2	NM1S-5	3.7e-08
NM1S-2	NM1S-4	5.9e-06
NM1S-2	PAP2 classical	0.49
NM1S-2	PAP2-diffusible 1	0.056
NM1S-3	NM1S-1	6.5e-42
NM1S-3	NM1S-5	4.5e-09
NM1S-3	NM1S-4	9.1e-08
NM1S-1	NM1S-5	1.4e-16
NM1S-1	NM1S-4	5.5e-08
NM1S-1	Haloperoxidase	0.59
NM1S-1	PAP2 classical	0.76
NM1S-5	NM1S-4	9e-07
NM1S-5	PAP2 classical	0.13
NM1S-5	PAP2-diffusible 1	0.048
NM1S-4	Haloperoxidase	0.49
NM1S-4	PAP2-diffusible 2	0.52
NM1S-4	PAP2-diffusible 1	0.94
PAP2 classical	PAP2-diffusible 1	8.6e-20
PAP2 classical	Haloperoxidase	3.2e-19
PAP2 classical	PAP2-diffusible 2	2.1e-14
PAP2-diffusible 2	Haloperoxidase	7.6e-21
PAP2-diffusible 2	PAP2-diffusible 1	2e-14
PAP2-diffusible 1	Haloperoxidase	3e-19
NM1S-3	PAP2-diffusible 1	0.17
