# Supplementary material for: The Legionella pneumophila effector SidL is an adenylyltransferase that modifies the glycolytic intermediate 3-phosphoglycerate
Source: Mol Cell. Author manuscript; Available in PMC 2026 Aug 3. (PMC13431035; doi:10.1016/j.molcel.2026.07.007)
Supplement: 6 — Table S5. Metabolomics analysis of HEK293T metabolites. Related to Figs. 5A, 5B, 5F-H and S7. [file NIHMS2196818-supplement-6.xlsx]

## Sheet: Table S2
Black et al (2025)
Table S2: Proteomic composition of 3xFLAG-SidL-H571A and 3xFLAG-GFP affinity purifcations. Related to Fig. S2A.
Tabs:
Differential Expression: Resultant table from DIA-Analyst, used to plot Fig. 3A (columns "GFP_vs_SidL_H571A_log2 fold change" and "GFP_vs_SidL_H571A_p.adj").
	Note that the log2 fold change values were multipled by -1 for plotting in Fig. 3A to reverse the sign.
Imputed matrix: BCPA-imputed matrix of proteomics data from DIA-Analyst.
Original matrix: Proteomics data prior to imputation.
	Note that contaminant proteins were removed prior to analysis in DIA-Analyst

## Sheet: Differential expression
Gene Name	Protein IDs	GFP_vs_SidL_H571A_log2 fold change	GFP_vs_SidL_H571A_p.val	GFP_vs_SidL_H571A_p.adj	significant	GFP_vs_SidL_H571A_significant	mean_abundance	mean_GFP	mean_SidL_H571A	rank	imputed	num_NAs
ACTA1	P68133	-8.18	1.57e-07	6.6e-05	TRUE	TRUE	27.6103	23.5203	31.7004	12	TRUE	2
ACTB	P60709	-9.36	0.000231	0.00778	TRUE	TRUE	29.7492	25.0699	34.4285	2	FALSE	0
ACTBL2	Q562R1	-9.63	0.000226	0.00778	TRUE	TRUE	28.4335	23.6206	33.2465	11	FALSE	0
ACTG2	P63267	-7.13	1.33e-07	6.6e-05	TRUE	TRUE	19.2092	15.6465	22.7718	317	TRUE	2
AIFM1	O95831	2.58	0.000183	0.00685	TRUE	TRUE	18.9304	20.2189	17.6418	351	FALSE	0
AMD1	P17707	3.71	9.45e-06	0.00133	TRUE	TRUE	17.9174	19.7734	16.0615	497	FALSE	0
APEX1	P27695	2.33	5.64e-05	0.00317	TRUE	TRUE	16.2629	17.4291	15.0966	701	TRUE	1
BCAP31	P51572	-1.32	0.00229	0.0471	TRUE	TRUE	18.9964	18.3367	19.6561	346	FALSE	0
BSG	P35613	1.3	0.000929	0.0237	TRUE	TRUE	15.4374	16.0865	14.7883	761	TRUE	3
C1QBP	Q07021	-3.08	8.82e-05	0.00437	TRUE	TRUE	19.4376	17.8968	20.9784	294	TRUE	2
CAD	P27708	3.26	1.58e-05	0.00136	TRUE	TRUE	17.5507	19.1831	15.9182	546	TRUE	1
DHX15	O43143	-2.96	1.44e-05	0.00136	TRUE	TRUE	18.3419	16.8605	19.8232	445	TRUE	1
DNAJA1	P31689	3.32	9.38e-06	0.00133	TRUE	TRUE	20.8871	22.546	19.2282	169	FALSE	0
DNAJA2	O60884	2.79	3.5e-05	0.00227	TRUE	TRUE	19.8288	21.2253	18.4324	257	TRUE	1
EIF4G1	Q04637	1.72	0.000596	0.0162	TRUE	TRUE	19.5951	20.4557	18.7346	283	FALSE	0
EMD	P50402	1.85	0.000338	0.0102	TRUE	TRUE	17.5828	18.5082	16.6575	542	FALSE	0
GFP	GFP	13.6	1.04e-06	0.000292	TRUE	TRUE	28.4356	35.2529	21.6184	10	FALSE	0
HEXB	P07686	-3.54	0.000856	0.0225	TRUE	TRUE	17.4233	15.6532	19.1934	561	TRUE	3
HSPA1A	P0DMV8	-1.72	0.00048	0.0135	TRUE	TRUE	25.1136	24.2541	25.9732	22	FALSE	0
HSPA1L	P34931	-2.01	7.36e-05	0.00387	TRUE	TRUE	23.8662	22.8599	24.8726	33	FALSE	0
HSPA5	P11021	-1.9	0.000187	0.00685	TRUE	TRUE	25.859	24.9107	26.8072	16	FALSE	0
HSPA8	P11142	-1.99	0.000151	0.00605	TRUE	TRUE	25.5747	24.5778	26.5716	18	FALSE	0
HSPH1	Q92598	-1.64	0.00142	0.0322	TRUE	TRUE	19.5922	18.7702	20.4141	284	FALSE	0
IRS4	O14654	3.16	1.65e-05	0.00136	TRUE	TRUE	17.4737	19.0517	15.8957	552	TRUE	1
KRT79	Q5XKE5	-1.52	0.000364	0.0106	TRUE	TRUE	25.5559	24.7971	26.3146	19	FALSE	0
MCM4	P33991	1.27	0.00221	0.0465	TRUE	TRUE	14.0879	14.7214	13.4544	827	TRUE	3
MRPL9	Q9BYD2	-2.39	2.28e-05	0.0016	TRUE	TRUE	15.0343	13.8387	16.2299	778	TRUE	2
PARK7	Q99497	-1.73	0.000318	0.0102	TRUE	TRUE	18.2948	17.4319	19.1576	451	TRUE	1
PHB1	P35232	-1.17	0.00129	0.0302	TRUE	TRUE	18.3572	17.7716	18.9428	441	FALSE	0
PSMB7	Q99436	-1.21	0.00247	0.0496	TRUE	TRUE	20.2968	19.6933	20.9003	215	FALSE	0
RTCB	Q9Y3I0	-2.48	1.49e-05	0.00136	TRUE	TRUE	15.958	14.7194	17.1966	720	TRUE	1
RUVBL1	Q9Y265	-2.4	0.000125	0.00529	TRUE	TRUE	20.0258	18.826	21.2256	241	FALSE	0
RUVBL2	Q9Y230	-2.47	0.000107	0.005	TRUE	TRUE	20.0965	18.8622	21.3308	234	FALSE	0
SCGB1D2	O95969	2.83	0.000126	0.00529	TRUE	TRUE	18.8982	20.3137	17.4827	355	TRUE	3
SidL	Q5ZYD5	-9.94	0.00129	0.0302	TRUE	TRUE	29.4623	24.4947	34.4299	4	TRUE	1
SKP1	P63208	1.53	0.00122	0.0301	TRUE	TRUE	19.0923	19.8571	18.3275	336	TRUE	1
SLC25A18	Q9H1K4	2.57	0.00217	0.0465	TRUE	TRUE	17.8018	19.088	16.5157	513	TRUE	3
SLC25A3	Q00325	2.46	1.77e-05	0.00136	TRUE	TRUE	21.465	22.6935	20.2364	128	FALSE	0
SLC25A5	P05141	2.51	4.57e-05	0.00275	TRUE	TRUE	20.7089	21.9629	19.455	184	FALSE	0
SLC25A6	P12236	2.76	6.16e-06	0.0013	TRUE	TRUE	23.2673	24.6486	21.886	45	FALSE	0
STIP1	P31948	2.16	0.000331	0.0102	TRUE	TRUE	20.1452	21.2276	19.0628	226	TRUE	1
TUBA1B	P68363	1.28	0.00185	0.0411	TRUE	TRUE	22.7711	23.4135	22.1286	55	FALSE	0
A2ML1	A8K2U0	-0.652	0.242	0.453	FALSE	FALSE	19.636	19.3102	19.9618	278	TRUE	1
ABCB6	Q9NP58	0.175	0.627	0.794	FALSE	FALSE	19.6837	19.7712	19.5962	271	TRUE	3
ABCE1	P61221	0.306	0.343	0.558	FALSE	FALSE	16.9388	17.092	16.7857	628	FALSE	0
ABCF1	Q8NE71	0.671	0.0379	0.175	FALSE	FALSE	15.6881	16.0234	15.3529	741	TRUE	4
ACAT2	Q9BWD1	0.43	0.277	0.495	FALSE	FALSE	15.0262	15.2414	14.8111	781	TRUE	2
ACLY	P53396	-0.0989	0.741	0.864	FALSE	FALSE	16.444	16.3946	16.4935	682	TRUE	1
ACTG1	P63261	0.389	0.185	0.39	FALSE	FALSE	18.3669	18.5613	18.1725	438	TRUE	3
ACTN4	O43707	-1.24	0.171	0.377	FALSE	FALSE	17.5327	16.915	18.1503	548	TRUE	2
ACTR2	P61160	0.207	0.54	0.732	FALSE	FALSE	19.6878	19.7916	19.5841	270	TRUE	3
ADISSP	Q9GZN8	0.293	0.521	0.718	FALSE	FALSE	15.5237	15.6702	15.3772	756	TRUE	1
ADRM1	Q16186	-0.91	0.0255	0.15	FALSE	FALSE	15.7342	15.2794	16.1891	737	TRUE	1
AFDN	P55196	0.786	0.0101	0.0894	FALSE	FALSE	18.0368	18.4299	17.6436	478	TRUE	1
AHCY	P23526	-0.0845	0.771	0.874	FALSE	FALSE	17.6339	17.5917	17.6761	536	FALSE	0
AHNAK	Q09666	-0.227	0.741	0.864	FALSE	FALSE	20.4268	20.3136	20.5401	200	FALSE	0
AIMP1	Q12904	0.929	0.0406	0.18	FALSE	FALSE	14.511	14.9756	14.0464	808	TRUE	3
AIMP2	Q13155	0.774	0.0206	0.134	FALSE	FALSE	14.7882	15.1751	14.4013	795	TRUE	4
ALAD	P13716	0.396	0.162	0.366	FALSE	FALSE	17.221	17.4188	17.0231	593	TRUE	3
ALDH1A3	P47895	-1.47	0.016	0.114	FALSE	FALSE	17.7625	17.0256	18.4993	519	TRUE	3
ALDH9A1	P49189	-0.814	0.0966	0.281	FALSE	FALSE	17.6901	17.2832	18.097	528	FALSE	0
ALDOA	P04075	0.0955	0.794	0.895	FALSE	FALSE	21.5036	21.5514	21.4558	123	FALSE	0
ALOX12B	O75342	-0.892	0.00983	0.0894	FALSE	FALSE	18.5528	18.1067	18.999	408	TRUE	2
ALOXE3	Q9BYJ1	-0.31	0.281	0.501	FALSE	FALSE	17.2752	17.1204	17.4301	587	FALSE	0
ALYREF	Q86V81	-0.0434	0.87	0.93	FALSE	FALSE	19.829	19.8073	19.8506	256	FALSE	0
ANP32A	P39687	0.233	0.441	0.649	FALSE	FALSE	16.4537	16.57	16.3373	680	TRUE	1
ANP32B	Q92688	0.312	0.441	0.649	FALSE	FALSE	16.5143	16.6701	16.3585	674	TRUE	3
ANXA1	P04083	-1.42	0.117	0.307	FALSE	FALSE	19.8464	19.1365	20.5563	254	FALSE	0
ANXA2	P07355	-1.52	0.0846	0.27	FALSE	FALSE	21.955	21.1959	22.714	91	FALSE	0
ANXA7	P20073	0.329	0.406	0.619	FALSE	FALSE	16.2036	16.368	16.0392	705	TRUE	4
AP2M1	Q96CW1	1.14	0.00618	0.0765	FALSE	FALSE	14.4823	15.052	13.9125	810	TRUE	4
AP3B1	O00203	-0.652	0.14	0.34	FALSE	FALSE	24.6974	24.3717	25.0232	26	TRUE	3
APEH	P13798	-0.253	0.666	0.817	FALSE	FALSE	17.4314	17.3049	17.5578	559	TRUE	4
APOB	P04114	-0.434	0.109	0.301	FALSE	FALSE	17.0556	16.8383	17.2728	612	TRUE	3
APOD	P05090	-0.197	0.863	0.925	FALSE	FALSE	19.9881	19.8896	20.0866	243	TRUE	2
APRT	P07741	-0.169	0.632	0.797	FALSE	FALSE	15.9804	15.8958	16.0651	719	TRUE	2
ARF1	P61204	-0.773	0.117	0.307	FALSE	FALSE	17.441	17.0545	17.8275	557	FALSE	0
ARF4	P18085	-1.1	0.0252	0.15	FALSE	FALSE	17.8055	17.2577	18.3533	512	TRUE	2
ARG1	P05089	-0.561	0.116	0.307	FALSE	FALSE	20.6843	20.4037	20.9649	187	FALSE	0
ARHGDIA	P52565	-0.888	0.024	0.144	FALSE	FALSE	16.2674	15.8236	16.7112	699	TRUE	2
ARHGEF5	Q12774	1.21	0.0136	0.107	FALSE	FALSE	14.9476	15.5512	14.344	786	TRUE	4
ARPC1A	Q92747	-0.823	0.268	0.487	FALSE	FALSE	16.0142	15.6029	16.4255	716	TRUE	2
ARPC3	O15145	-0.487	0.198	0.405	FALSE	FALSE	15.5932	15.3497	15.8367	748	TRUE	3
ARPC4	P59998	0.0127	0.982	0.992	FALSE	FALSE	17.111	17.1173	17.1046	607	TRUE	3
ARPC5	O15511	0.847	0.0164	0.116	FALSE	FALSE	14.6868	15.1103	14.2633	801	TRUE	4
ASAH1	Q13510	-0.391	0.527	0.724	FALSE	FALSE	19.0345	18.8389	19.23	342	FALSE	0
ATP1A1	P05023	0.762	0.0635	0.229	FALSE	FALSE	18.0155	18.3967	17.6344	480	FALSE	0
ATP5F1A	P25705	-0.186	0.676	0.823	FALSE	FALSE	18.8872	18.794	18.9803	357	FALSE	0
ATP5F1B	P06576	-0.0944	0.863	0.925	FALSE	FALSE	18.9223	18.8751	18.9695	353	FALSE	0
ATP5F1C	P36542	0.38	0.191	0.395	FALSE	FALSE	18.2593	18.4491	18.0696	454	TRUE	2
ATP5IF1	Q9UII2	0.837	0.0842	0.269	FALSE	FALSE	19.404	19.8226	18.9854	299	FALSE	0
ATP5MK	Q96IX5	1.43	0.0144	0.111	FALSE	FALSE	18.3482	19.0621	17.6344	443	TRUE	2
ATP6V1A	P38606	-0.897	0.021	0.135	FALSE	FALSE	18.2353	17.7866	18.684	459	TRUE	2
AZGP1	P25311	-0.554	0.164	0.369	FALSE	FALSE	21.3828	21.1058	21.6598	136	FALSE	0
BAG2	O95816	0.0589	0.812	0.905	FALSE	FALSE	18.691	18.7204	18.6616	390	TRUE	4
BAG6	P46379	0.636	0.0603	0.224	FALSE	FALSE	19.32	19.638	19.0021	307	TRUE	3
BAIAP2	Q9UQB8	0.16	0.563	0.746	FALSE	FALSE	19.6305	19.7104	19.5506	279	TRUE	3
BLK	P20794	0.283	0.335	0.551	FALSE	FALSE	18.3427	18.4845	18.201	444	TRUE	2
BLMH	Q13867	-0.766	0.0582	0.219	FALSE	FALSE	20.739	20.3559	21.1221	179	FALSE	0
BOLA2	Q9H3K6	-0.921	0.0414	0.181	FALSE	FALSE	19.0509	18.5905	19.5112	339	FALSE	0
BUB1	O43683	0.19	0.603	0.772	FALSE	FALSE	19.8009	19.8961	19.7057	258	TRUE	3
BYSL	Q13895	-0.0647	0.858	0.924	FALSE	FALSE	14.1795	14.1471	14.2118	825	TRUE	2
C3	P01024	-0.0548	0.833	0.913	FALSE	FALSE	14.6269	14.5995	14.6543	803	TRUE	3
CACYBP	Q9HB71	0.366	0.326	0.542	FALSE	FALSE	18.2381	18.4214	18.0549	458	FALSE	0
CALM1	P0DP23	-1.1	0.206	0.414	FALSE	FALSE	17.6906	17.1399	18.2414	527	TRUE	1
CALML3	P27482	0.154	0.861	0.925	FALSE	FALSE	20.6976	20.7744	20.6208	186	FALSE	0
CALML5	Q9NZT1	-0.756	0.351	0.564	FALSE	FALSE	22.7615	22.3833	23.1396	56	FALSE	0
CALR	P27797	-0.419	0.388	0.6	FALSE	FALSE	19.1038	18.8941	19.3135	334	TRUE	1
CANX	P27824	1.14	0.01	0.0894	FALSE	FALSE	19.5565	20.1281	18.9849	286	FALSE	0
CAP1	Q01518	0.479	0.153	0.352	FALSE	FALSE	16.1314	16.3708	15.892	710	TRUE	4
CAPN1	P07384	-0.751	0.191	0.395	FALSE	FALSE	18.3561	17.9808	18.7314	442	TRUE	1
CAPNS2	Q96L46	0.258	0.599	0.769	FALSE	FALSE	17.9409	18.0698	17.812	494	TRUE	2
CAPRIN1	Q14444	1.1	0.0305	0.161	FALSE	FALSE	17.8083	18.3568	17.2598	511	TRUE	2
CAPZA1	P52907	-0.787	0.108	0.3	FALSE	FALSE	17.7334	17.3401	18.1267	521	FALSE	0
CAPZB	P47756	-0.894	0.0758	0.252	FALSE	FALSE	17.9085	17.4613	18.3557	500	TRUE	1
CASP14	P31944	-0.955	0.0205	0.134	FALSE	FALSE	22.7863	22.3087	23.264	53	FALSE	0
CAVIN1	Q6NZI2	0.858	0.0357	0.172	FALSE	FALSE	18.796	19.2251	18.3669	372	FALSE	0
CBLN4	Q9NTU7	-0.297	0.268	0.487	FALSE	FALSE	21.446	21.2972	21.5947	131	TRUE	3
CBX6	O95503	0.306	0.702	0.839	FALSE	FALSE	21.3206	21.4736	21.1677	141	FALSE	0
CCDC124	Q96CT7	0.459	0.23	0.44	FALSE	FALSE	18.7855	19.0152	18.5558	373	FALSE	0
CCDC91	Q7Z6B0	0.0731	0.801	0.899	FALSE	FALSE	19.8851	19.9216	19.8485	250	TRUE	3
CCT2	P78371	-0.343	0.217	0.425	FALSE	FALSE	17.455	17.2835	17.6266	554	FALSE	0
CCT3	P49368	-0.368	0.226	0.435	FALSE	FALSE	18.8228	18.6388	19.0068	366	FALSE	0
CCT4	P50991	0.304	0.29	0.51	FALSE	FALSE	18.6717	18.8236	18.5199	394	FALSE	0
CCT5	P48643	-0.0919	0.755	0.865	FALSE	FALSE	18.0463	18.0003	18.0922	474	FALSE	0
CCT6A	P40227	0.264	0.344	0.558	FALSE	FALSE	18.496	18.6281	18.364	417	FALSE	0
CCT7	Q99832	0.515	0.0961	0.281	FALSE	FALSE	19.3578	19.6153	19.1003	303	FALSE	0
CCT8	P50990	0.117	0.67	0.819	FALSE	FALSE	18.2457	18.3043	18.1871	457	FALSE	0
CDC123	O75794	0.734	0.0533	0.206	FALSE	FALSE	17.9042	18.2712	17.5372	502	TRUE	3
CDK4	P11802	-0.47	0.121	0.315	FALSE	FALSE	18.7308	18.496	18.9656	384	TRUE	1
CDKN2A	P42771	0.669	0.0284	0.158	FALSE	FALSE	15.9148	16.2491	15.5804	725	TRUE	3
CDSN	Q15517	0.0332	0.917	0.957	FALSE	FALSE	20.225	20.2416	20.2084	219	FALSE	0
CEPT1	Q9Y6K0	-0.357	0.35	0.564	FALSE	FALSE	16.3545	16.1762	16.5328	691	TRUE	3
CFAP298	P57076	0.453	0.221	0.428	FALSE	FALSE	18.8637	19.09	18.6375	360	TRUE	3
CFL1	P23528	-0.0935	0.806	0.902	FALSE	FALSE	21.3648	21.3181	21.4116	137	FALSE	0
CHCHD4	Q8N4Q1	-0.0879	0.732	0.856	FALSE	FALSE	15.95	15.906	15.9939	722	TRUE	3
CHCHD7	Q9BUK0	0.887	0.0445	0.187	FALSE	FALSE	16.4362	16.8798	15.9926	683	TRUE	3
CHORDC1	Q9UHD1	0.0163	0.95	0.98	FALSE	FALSE	17.2953	17.3035	17.2871	583	TRUE	3
CIRBP	Q14011	0.112	0.754	0.865	FALSE	FALSE	23.0383	23.0945	22.982	47	FALSE	0
CKAP4	Q07065	-0.222	0.569	0.75	FALSE	FALSE	18.8044	18.6936	18.9153	369	TRUE	3
CKB	P12277	0.859	0.026	0.152	FALSE	FALSE	18.1297	18.5591	17.7004	466	TRUE	2
CLNS1A	P54105	-0.209	0.583	0.762	FALSE	FALSE	18.6547	18.5501	18.7593	396	FALSE	0
CLPB	Q9H078	0.627	0.0721	0.248	FALSE	FALSE	18.6826	18.996	18.3692	391	TRUE	3
CLTC	Q00610	0.0181	0.951	0.98	FALSE	FALSE	19.2083	19.2174	19.1992	318	FALSE	0
CMBL	Q96DG6	0.262	0.484	0.689	FALSE	FALSE	19.1854	19.3163	19.0544	323	FALSE	0
COA5	Q86WW8	1.39	0.011	0.0937	FALSE	FALSE	16.7763	17.4709	16.0817	646	FALSE	0
COPA	P53621	0.0439	0.895	0.947	FALSE	FALSE	14.9274	14.9493	14.9055	789	TRUE	1
COPB1	P53618	0.433	0.16	0.364	FALSE	FALSE	14.3185	14.5349	14.1022	817	TRUE	3
COPB2	P35606	-0.689	0.146	0.343	FALSE	FALSE	17.4854	17.141	17.8298	551	FALSE	0
CPA4	Q9UI42	0.252	0.498	0.699	FALSE	FALSE	19.3289	19.4548	19.2029	306	FALSE	0
CPSF7	Q8N684	0.515	0.126	0.319	FALSE	FALSE	15.0331	15.2905	14.7758	779	TRUE	3
CRABP2	P29373	-0.623	0.485	0.689	FALSE	FALSE	17.3235	17.0122	17.6349	578	TRUE	4
CS	O75390	-0.128	0.679	0.824	FALSE	FALSE	17.3941	17.3304	17.4579	566	TRUE	1
CSDE1	O75534	0.203	0.475	0.685	FALSE	FALSE	16.5466	16.6481	16.4452	670	TRUE	2
CSNK2A1	P68400	0.468	0.342	0.557	FALSE	FALSE	17.1353	17.3691	16.9015	604	TRUE	1
CSNK2B	P67870	0.589	0.139	0.339	FALSE	FALSE	17.9743	18.2689	17.6798	487	TRUE	3
CSRP1	P21291	-0.475	0.152	0.352	FALSE	FALSE	17.594	17.3567	17.8313	540	TRUE	2
CST4	P01036	-1.19	0.046	0.191	FALSE	FALSE	15.9342	15.3401	16.5283	723	TRUE	2
CST6	Q15828	-0.938	0.205	0.414	FALSE	FALSE	19.6776	19.2085	20.1468	272	FALSE	0
CSTA	P01040	-0.756	0.0824	0.266	FALSE	FALSE	23.8126	23.4347	24.1905	35	FALSE	0
CSTB	P04080	-2.29	0.0455	0.19	FALSE	FALSE	18.6241	17.4779	19.7703	401	TRUE	2
CTPS1	P17812	-0.0767	0.784	0.885	FALSE	FALSE	16.8903	16.8519	16.9287	638	TRUE	3
CTSA	P10619	-0.443	0.42	0.631	FALSE	FALSE	19.7614	19.5398	19.983	261	TRUE	2
CTSB	P07858	-0.824	0.554	0.739	FALSE	FALSE	19.2133	18.8013	19.6253	316	TRUE	1
CTSC	P53634	-1.87	0.0807	0.263	FALSE	FALSE	18.772	17.8358	19.7081	375	TRUE	1
CTSH	P09668	-2.41	0.0149	0.112	FALSE	FALSE	17.9298	16.723	19.1367	496	TRUE	3
CTSV	O60911	-1.23	0.187	0.392	FALSE	FALSE	18.4917	17.8748	19.1085	419	FALSE	0
CYC1	P08574	0.956	0.0433	0.184	FALSE	FALSE	16.5416	17.0195	16.0636	671	TRUE	4
CYP2R1	Q6VVX0	-0.862	0.293	0.513	FALSE	FALSE	22.0208	21.5897	22.452	85	FALSE	0
DARS1	P14868	-0.953	0.00438	0.0647	FALSE	FALSE	17.6945	17.2181	18.1709	526	FALSE	0
DCAF8	Q5TAQ9	0.748	0.0265	0.152	FALSE	FALSE	16.2962	16.6701	15.9223	696	TRUE	3
DCD	P81605	1.3	0.0516	0.203	FALSE	FALSE	26.7223	27.3732	26.0714	14	FALSE	0
DCTN2	Q13561	-0.553	0.135	0.333	FALSE	FALSE	14.0413	13.7647	14.3179	828	TRUE	1
DDB1	Q16531	-0.619	0.0658	0.234	FALSE	FALSE	19.6434	19.3337	19.9531	276	FALSE	0
DDOST	P39656	0.0455	0.876	0.934	FALSE	FALSE	16.5504	16.5732	16.5277	669	TRUE	2
DDX1	Q92499	0.354	0.187	0.392	FALSE	FALSE	16.1362	16.3131	15.9592	708	TRUE	1
DDX17	Q92841	-0.243	0.472	0.683	FALSE	FALSE	17.0116	16.8901	17.1331	616	FALSE	0
DDX39B	Q13838	0.258	0.34	0.556	FALSE	FALSE	17.9903	18.1192	17.8613	485	TRUE	4
DDX3X	O00571	0.0599	0.807	0.903	FALSE	FALSE	19.2496	19.2795	19.2196	313	FALSE	0
DDX46	Q7L014	0.854	0.256	0.476	FALSE	FALSE	19.521	19.9481	19.0939	288	FALSE	0
DDX5	P17844	1.4	0.0101	0.0894	FALSE	FALSE	14.1372	14.8393	13.435	826	TRUE	4
DDX56	Q9NY93	-0.484	0.278	0.496	FALSE	FALSE	14.3587	14.1169	14.6004	814	TRUE	1
DDX6	P26196	0.00554	0.985	0.992	FALSE	FALSE	17.2208	17.2235	17.218	594	TRUE	1
DEK	P35659	0.863	0.173	0.379	FALSE	FALSE	19.9482	20.3795	19.5168	246	TRUE	2
DHCR7	Q9UBM7	0.762	0.0202	0.134	FALSE	FALSE	15.1846	15.5656	14.8035	771	TRUE	3
DHX36	Q9H2U1	0.411	0.175	0.381	FALSE	FALSE	14.3807	14.5862	14.1753	812	TRUE	2
DKC1	O60832	0.436	0.517	0.716	FALSE	FALSE	16.728	16.946	16.5099	652	TRUE	1
DLAT	P10515	-0.0836	0.748	0.865	FALSE	FALSE	15.5957	15.5539	15.6375	747	TRUE	3
DLST	P36957	0.252	0.378	0.59	FALSE	FALSE	17.3458	17.4717	17.2199	574	TRUE	3
DNAJA3	Q96EY1	0.687	0.0485	0.193	FALSE	FALSE	20.6331	20.9764	20.2899	191	TRUE	3
DNAJB11	Q9UBS4	1.89	0.00318	0.0549	FALSE	FALSE	19.0726	20.0162	18.1289	338	TRUE	2
DNAJB3	O75190	0.847	0.0317	0.163	FALSE	FALSE	19.2797	19.7031	18.8564	309	TRUE	3
DSC1	Q08554	-0.754	0.0293	0.16	FALSE	FALSE	22.6644	22.2875	23.0414	57	FALSE	0
DSC3	Q14574	-0.15	0.543	0.732	FALSE	FALSE	19.333	19.2579	19.4082	305	FALSE	0
DSG1	Q02413	-0.558	0.116	0.307	FALSE	FALSE	22.6305	22.3512	22.9097	60	FALSE	0
DSP	P15924	-0.662	0.126	0.319	FALSE	FALSE	23.1471	22.8163	23.4778	46	FALSE	0
DUT	P33316	0.49	0.108	0.3	FALSE	FALSE	15.7807	16.0255	15.5359	735	TRUE	2
DYNC1H1	Q14204	0.0831	0.846	0.921	FALSE	FALSE	16.8486	16.8901	16.8071	641	TRUE	3
DYNC1I2	Q13409	0.407	0.287	0.509	FALSE	FALSE	17.9965	18.2	17.7931	484	FALSE	0
DYNLL1	P63167	0.123	0.748	0.865	FALSE	FALSE	17.9355	17.9972	17.8738	495	TRUE	3
ECM1	Q16610	-1.19	0.0178	0.121	FALSE	FALSE	19.6212	19.0278	20.2146	280	FALSE	0
EDF1	O60869	0.293	0.365	0.58	FALSE	FALSE	17.8091	17.9554	17.6628	510	FALSE	0
EEF1A1	P68104	-0.0851	0.779	0.881	FALSE	FALSE	22.9743	22.9317	23.0169	50	FALSE	0
EEF1A2	Q05639	0.0303	0.917	0.957	FALSE	FALSE	23.4728	23.488	23.4576	39	FALSE	0
EEF1B2	P24534	-0.925	0.00481	0.0678	FALSE	FALSE	19.3585	18.8958	19.8211	302	FALSE	0
EEF1D	P29692	-0.79	0.0152	0.114	FALSE	FALSE	18.5708	18.176	18.9656	406	FALSE	0
EEF1E1	O43324	-1.2	0.00401	0.0604	FALSE	FALSE	15.242	14.6427	15.8412	767	FALSE	0
EEF1G	P26641	-0.983	0.00509	0.0702	FALSE	FALSE	20.2825	19.7909	20.7741	216	FALSE	0
EEF2	P13639	0.196	0.48	0.688	FALSE	FALSE	21.444	21.542	21.3459	132	FALSE	0
EIF1	O60739	-0.203	0.476	0.685	FALSE	FALSE	14.7856	14.6842	14.8871	796	FALSE	0
EIF1AX	P47813	0.491	0.209	0.417	FALSE	FALSE	24.2984	24.5438	24.0531	28	FALSE	0
EIF2S1	P05198	0.00878	0.973	0.99	FALSE	FALSE	17.554	17.5584	17.5496	544	TRUE	1
EIF2S2	P20042	0.146	0.594	0.769	FALSE	FALSE	16.6359	16.7088	16.5629	662	TRUE	1
EIF2S3	P41091	1.12	0.011	0.0937	FALSE	FALSE	19.9664	20.526	19.4068	244	FALSE	0
EIF3A	Q14152	0.392	0.335	0.551	FALSE	FALSE	18.5832	18.779	18.3875	404	FALSE	0
EIF3B	P55884	0.273	0.541	0.732	FALSE	FALSE	18.5057	18.642	18.3694	413	FALSE	0
EIF3C	Q99613	0.626	0.212	0.419	FALSE	FALSE	19.6959	20.0089	19.3829	268	FALSE	0
EIF3D	O15371	0.683	0.142	0.341	FALSE	FALSE	19.05	19.3917	18.7082	340	FALSE	0
EIF3E	P60228	0.19	0.72	0.849	FALSE	FALSE	18.4919	18.5871	18.3966	418	FALSE	0
EIF3F	O00303	0.468	0.126	0.319	FALSE	FALSE	16.3611	16.595	16.1273	689	TRUE	2
EIF3G	O75821	0.232	0.486	0.689	FALSE	FALSE	18.112	18.2279	17.9961	469	TRUE	1
EIF3H	O15372	-0.207	0.63	0.796	FALSE	FALSE	19.4327	19.3292	19.5363	296	FALSE	0
EIF3I	Q13347	0.495	0.144	0.341	FALSE	FALSE	20.7197	20.9673	20.4722	182	FALSE	0
EIF3J	O75822	-0.0713	0.895	0.947	FALSE	FALSE	17.817	17.7813	17.8526	508	FALSE	0
EIF3L	Q9Y262	0.0423	0.925	0.961	FALSE	FALSE	19.9371	19.9582	19.9159	247	FALSE	0
EIF3M	Q7L2H7	0.243	0.484	0.689	FALSE	FALSE	17.0868	17.2085	16.9652	609	TRUE	2
EIF4A1	P60842	0.184	0.596	0.769	FALSE	FALSE	20.0101	20.102	19.9182	242	FALSE	0
EIF4B	P23588	0.32	0.33	0.546	FALSE	FALSE	20.9594	21.1192	20.7995	163	FALSE	0
EIF4E	P06730	0.00758	0.98	0.991	FALSE	FALSE	16.0812	16.085	16.0774	711	TRUE	2
EIF4H	Q15056	0.264	0.346	0.56	FALSE	FALSE	18.0066	18.1384	17.8748	482	FALSE	0
EIF5A	P63241	0.0565	0.832	0.912	FALSE	FALSE	19.6563	19.6846	19.6281	274	FALSE	0
EIF5B	O60841	0.147	0.839	0.915	FALSE	FALSE	18.8749	18.9484	18.8014	358	TRUE	2
EIF6	P56537	-0.447	0.172	0.377	FALSE	FALSE	17.9112	17.6879	18.1345	499	FALSE	0
ELANE	P08246	-0.762	0.228	0.437	FALSE	FALSE	15.0587	14.6779	15.4395	776	TRUE	1
ELAVL1	Q15717	0.79	0.0588	0.22	FALSE	FALSE	14.8695	15.2644	14.4745	791	TRUE	3
ELOB	Q15370	0.543	0.0877	0.274	FALSE	FALSE	17.6467	17.9183	17.375	533	TRUE	3
ELOC	Q15369	1.43	0.00585	0.0735	FALSE	FALSE	13.6417	14.3562	12.9272	836	TRUE	4
ENO1	P06733	-0.096	0.746	0.865	FALSE	FALSE	21.6236	21.5756	21.6716	112	FALSE	0
ENO3	P13929	-1.09	0.0267	0.152	FALSE	FALSE	17.2328	16.6867	17.779	590	TRUE	1
EPRS1	P07814	-0.564	0.0596	0.222	FALSE	FALSE	18.5286	18.2467	18.8104	411	FALSE	0
ERLIN2	O94905	-0.395	0.139	0.339	FALSE	FALSE	16.8991	16.7014	17.0967	636	TRUE	1
ETF1	P62495	0.586	0.0749	0.252	FALSE	FALSE	17.4923	17.7854	17.1992	550	TRUE	4
EWSR1	Q01844	0.404	0.329	0.546	FALSE	FALSE	17.3721	17.5739	17.1703	571	FALSE	0
EZR	P15311	0.469	0.432	0.641	FALSE	FALSE	18.7747	19.0094	18.5401	374	TRUE	1
FABP5	Q01469	0.203	0.603	0.772	FALSE	FALSE	21.5807	21.6822	21.4792	117	FALSE	0
FAIM	Q9NVQ4	0.0791	0.759	0.868	FALSE	FALSE	15.1742	15.2138	15.1347	772	TRUE	4
FAM162A	Q96A26	-0.398	0.131	0.327	FALSE	FALSE	17.1502	16.9513	17.349	601	TRUE	3
FAM32A	Q9Y421	-0.243	0.496	0.699	FALSE	FALSE	17.8648	17.7434	17.9862	503	TRUE	1
FANCI	Q9NVI1	0.825	0.0326	0.163	FALSE	FALSE	20.0361	20.4489	19.6234	238	TRUE	3
FAR1	Q8WVX9	0.751	0.0477	0.193	FALSE	FALSE	17.603	17.9786	17.2274	537	TRUE	3
FASN	P49327	-0.561	0.12	0.312	FALSE	FALSE	18.8738	18.5935	19.1541	359	FALSE	0
FAU	P62861	0.273	0.569	0.75	FALSE	FALSE	20.727	20.8634	20.5906	181	FALSE	0
FBXO3	Q9UK99	1.12	0.00638	0.0771	FALSE	FALSE	14.5497	15.1122	13.9873	806	TRUE	4
FBXO31	Q5XUX0	0.377	0.212	0.419	FALSE	FALSE	18.8111	18.9995	18.6226	367	TRUE	3
FKBP4	Q02790	0.235	0.388	0.6	FALSE	FALSE	17.232	17.3495	17.1145	591	TRUE	2
FLG	P20930	-0.306	0.323	0.539	FALSE	FALSE	24.2165	24.0636	24.3693	30	FALSE	0
FLG2	Q5D862	-0.698	0.117	0.307	FALSE	FALSE	23.5325	23.1835	23.8815	37	FALSE	0
FLNA	P21333	0.0505	0.897	0.948	FALSE	FALSE	18.6969	18.7222	18.6717	387	FALSE	0
FLNB	O75369	-0.198	0.641	0.803	FALSE	FALSE	16.7876	16.6886	16.8866	644	TRUE	1
FRG1	Q14331	1.04	0.00649	0.0771	FALSE	FALSE	14.7202	15.2383	14.202	799	TRUE	4
FUS	P35637	0.327	0.411	0.625	FALSE	FALSE	23.5468	23.7102	23.3834	36	FALSE	0
G3BP1	Q13283	-0.131	0.663	0.817	FALSE	FALSE	20.3551	20.2895	20.4206	210	FALSE	0
G3BP2	Q9UN86	0.197	0.599	0.769	FALSE	FALSE	19.6992	19.7979	19.6005	267	FALSE	0
GADD45GIP1	Q8TAE8	1.25	0.00545	0.0706	FALSE	FALSE	13.8164	14.4438	13.1889	832	TRUE	3
GANAB	Q14697	-0.427	0.489	0.691	FALSE	FALSE	14.6947	14.4814	14.908	800	TRUE	2
GAPDH	P04406	-1.02	0.0764	0.253	FALSE	FALSE	23.0004	22.4903	23.5105	48	FALSE	0
GARS1	P41250	0.0383	0.892	0.947	FALSE	FALSE	16.9319	16.951	16.9127	629	TRUE	2
GART	P22102	1.04	0.00662	0.0774	FALSE	FALSE	16.9952	17.5167	16.4736	618	FALSE	0
GBA1	P04062	-0.163	0.732	0.856	FALSE	FALSE	18.1578	18.0762	18.2394	464	TRUE	4
GCLM	P48507	0.482	0.123	0.319	FALSE	FALSE	13.6271	13.8683	13.3858	839	TRUE	3
GDA	Q9Y2T3	-0.876	0.0538	0.206	FALSE	FALSE	14.9805	14.5424	15.4187	783	TRUE	2
GDI2	P50395	-0.00185	0.996	0.997	FALSE	FALSE	17.5375	17.5366	17.5385	547	TRUE	1
GDPD3	Q7L5L3	-0.803	0.388	0.6	FALSE	FALSE	18.1109	17.7093	18.5125	470	TRUE	3
GET3	O43681	2.37	0.00287	0.0541	FALSE	FALSE	20.1009	21.2882	18.9136	232	TRUE	2
GET4	Q7L5D6	-0.0778	0.762	0.869	FALSE	FALSE	17.3138	17.275	17.3527	580	TRUE	4
GGCT	O75223	-0.508	0.179	0.384	FALSE	FALSE	21.1544	20.9006	21.4082	151	FALSE	0
GGH	Q92820	-1.15	0.0286	0.158	FALSE	FALSE	18.3254	17.7486	18.9022	448	FALSE	0
GLO1	Q04760	-0.499	0.294	0.513	FALSE	FALSE	16.4457	16.1964	16.695	681	FALSE	0
GLOD4	Q9HC38	-0.0231	0.952	0.98	FALSE	FALSE	15.1944	15.1828	15.206	769	TRUE	1
GLRX	P35754	0.254	0.689	0.83	FALSE	FALSE	16.6156	16.7426	16.4886	664	TRUE	3
GLUL	P15104	-1	0.347	0.561	FALSE	FALSE	18.8063	18.306	19.3067	368	TRUE	3
GM2A	P17900	-1.3	0.208	0.415	FALSE	FALSE	20.1967	19.5445	20.8489	221	FALSE	0
GNAI1	A8MTJ3	2	0.00359	0.0577	FALSE	FALSE	18.0403	19.0389	17.0416	476	TRUE	2
GNB1	P62879	0.551	0.0656	0.234	FALSE	FALSE	16.511	16.7867	16.2353	675	TRUE	4
GOT1	P17174	0.376	0.273	0.492	FALSE	FALSE	15.6984	15.8862	15.5106	740	TRUE	3
GOT2	P00505	0.922	0.159	0.363	FALSE	FALSE	15.7902	16.2511	15.3294	734	TRUE	3
GPD1L	Q8N335	0.911	0.0867	0.273	FALSE	FALSE	17.4057	17.8613	16.9502	564	TRUE	4
GPI	P06744	-0.321	0.597	0.769	FALSE	FALSE	17.6712	17.5108	17.8316	531	FALSE	0
GPX1	P07203	0.954	0.0074	0.0799	FALSE	FALSE	14.4544	14.9314	13.9775	811	TRUE	4
GSDMA	Q96QA5	-0.59	0.13	0.325	FALSE	FALSE	22.9986	22.7034	23.2938	49	FALSE	0
GSS	P48637	0.408	0.424	0.633	FALSE	FALSE	16.6645	16.8686	16.4604	657	TRUE	2
GSTO1	P78417	-1.14	0.00371	0.0579	FALSE	FALSE	17.1461	16.5785	17.7137	602	TRUE	3
GTF2F1	P35269	1.13	0.0521	0.204	FALSE	FALSE	17.6344	18.2008	17.068	535	TRUE	1
GTF2F2	P13984	1.31	0.0816	0.264	FALSE	FALSE	16.6944	17.3475	16.0413	654	TRUE	1
GTF2I	P78347	0.243	0.421	0.631	FALSE	FALSE	20.0669	20.1885	19.9452	236	FALSE	0
H1-2	P10412	0.52	0.263	0.481	FALSE	FALSE	18.5005	18.7603	18.2406	415	FALSE	0
H2AC1	P04908	0.499	0.174	0.379	FALSE	FALSE	21.32	21.5696	21.0703	142	FALSE	0
H2BC12	O60814	-0.163	0.753	0.865	FALSE	FALSE	21.5277	21.4464	21.609	121	FALSE	0
H2BC26	Q8N257	0.0141	0.958	0.985	FALSE	FALSE	16.7294	16.7365	16.7223	651	TRUE	4
H3-3A	P68431	-0.218	0.57	0.75	FALSE	FALSE	23.487	23.3779	23.5962	38	FALSE	0
H4C1	P62805	-0.88	0.184	0.39	FALSE	FALSE	20.1413	19.7012	20.5814	227	FALSE	0
HADHB	P55084	-0.952	0.02	0.134	FALSE	FALSE	17.0756	16.5994	17.5518	611	TRUE	3
HAL	P42357	-0.806	0.0752	0.252	FALSE	FALSE	19.5999	19.1967	20.0031	282	FALSE	0
HAX1	O00165	0.675	0.0581	0.219	FALSE	FALSE	17.9981	18.3355	17.6607	483	TRUE	3
HDAC1	Q13547	0.715	0.024	0.144	FALSE	FALSE	15.9854	16.3427	15.628	718	TRUE	3
HDLBP	Q00341	-0.0617	0.81	0.905	FALSE	FALSE	15.6397	15.6088	15.6705	744	TRUE	2
HDX	Q7Z353	0.115	0.747	0.865	FALSE	FALSE	17.9118	17.9695	17.8541	498	FALSE	0
HEATR3	Q7Z4Q2	0.077	0.797	0.896	FALSE	FALSE	20.3741	20.4126	20.3356	208	TRUE	3
HIRIP3	Q9BW71	0.151	0.558	0.744	FALSE	FALSE	17.0014	17.077	16.9257	617	TRUE	4
HMGA1	P17096	0.535	0.27	0.488	FALSE	FALSE	20.4735	20.741	20.206	195	FALSE	0
HMGA2	P52926	-1.04	0.0388	0.175	FALSE	FALSE	14.1996	13.68	14.7192	824	TRUE	2
HMGB1	P09429	0.385	0.229	0.438	FALSE	FALSE	20.3083	20.501	20.1156	213	FALSE	0
HMGB2	P26583	0.0391	0.899	0.948	FALSE	FALSE	16.9084	16.9279	16.8889	633	FALSE	0
HMGB3	O15347	0.727	0.136	0.333	FALSE	FALSE	17.273	17.6362	16.9097	588	FALSE	0
HMGN1	P05114	-0.37	0.665	0.817	FALSE	FALSE	18.33	18.1452	18.5147	447	FALSE	0
HMGN2	P05204	1.05	0.0475	0.193	FALSE	FALSE	22.7786	23.3024	22.2547	54	FALSE	0
HMGN4	O00479	0.473	0.22	0.428	FALSE	FALSE	15.2437	15.4802	15.0072	766	TRUE	4
HNRNPA0	Q13151	0.732	0.103	0.291	FALSE	FALSE	19.8651	20.2309	19.4992	251	FALSE	0
HNRNPA1	P09651	-0.236	0.421	0.631	FALSE	FALSE	22.3534	22.2352	22.4717	68	FALSE	0
HNRNPA2B1	P22626	-0.132	0.645	0.805	FALSE	FALSE	20.161	20.0951	20.2268	224	FALSE	0
HNRNPA3	P51991	0.615	0.0647	0.232	FALSE	FALSE	23.3112	23.619	23.0035	43	FALSE	0
HNRNPC	P07910	-0.188	0.689	0.83	FALSE	FALSE	18.6156	18.5217	18.7094	402	FALSE	0
HNRNPD	Q14103	0.262	0.37	0.584	FALSE	FALSE	19.5734	19.7042	19.4426	285	FALSE	0
HNRNPDL	O14979	0.159	0.697	0.835	FALSE	FALSE	15.0478	15.1273	14.9683	777	TRUE	1
HNRNPF	P52597	0.0451	0.904	0.952	FALSE	FALSE	16.5001	16.5226	16.4775	677	TRUE	2
HNRNPH1	P31943	-0.452	0.102	0.291	FALSE	FALSE	20.7861	20.5599	21.0124	176	FALSE	0
HNRNPK	P61978	-0.172	0.523	0.72	FALSE	FALSE	19.5166	19.4304	19.6028	289	FALSE	0
HNRNPL	P14866	0.287	0.298	0.516	FALSE	FALSE	18.5264	18.6699	18.3829	412	FALSE	0
HNRNPM	P52272	-0.426	0.233	0.441	FALSE	FALSE	17.7931	17.58	18.0061	514	FALSE	0
HNRNPU	Q00839	-0.208	0.458	0.667	FALSE	FALSE	19.2035	19.0992	19.3077	320	FALSE	0
HNRNPUL1	Q9BUJ2	-0.0404	0.91	0.953	FALSE	FALSE	18.1228	18.1026	18.143	467	FALSE	0
HPRT1	P00492	0.274	0.316	0.531	FALSE	FALSE	17.7317	17.869	17.5945	523	TRUE	3
HRNR	Q86YZ3	-0.53	0.149	0.348	FALSE	FALSE	24.908	24.6431	25.1729	24	FALSE	0
HSD17B10	Q99714	0.635	0.0771	0.253	FALSE	FALSE	17.0937	17.411	16.7763	608	TRUE	1
HSD17B12	Q53GQ0	0.195	0.48	0.688	FALSE	FALSE	13.7602	13.8578	13.6627	833	TRUE	3
HSD17B4	P51659	0.593	0.152	0.352	FALSE	FALSE	14.8352	15.132	14.5385	793	TRUE	4
HSP90AA1	P07900	0.199	0.501	0.699	FALSE	FALSE	23.4399	23.5393	23.3405	41	FALSE	0
HSP90AB1	P08238	0.0584	0.852	0.923	FALSE	FALSE	22.5068	22.536	22.4776	64	FALSE	0
HSP90B1	P14625	-0.0665	0.828	0.91	FALSE	FALSE	21.8281	21.7949	21.8614	101	FALSE	0
HSPA4	P34932	0.0127	0.963	0.985	FALSE	FALSE	16.7659	16.7723	16.7596	648	TRUE	3
HSPA4L	O95757	-0.982	0.00343	0.0566	FALSE	FALSE	17.3387	16.8476	17.8297	576	TRUE	2
HSPA9	P38646	0.831	0.0111	0.0937	FALSE	FALSE	20.1259	20.5412	19.7106	230	FALSE	0
HSPB1	P04792	-0.405	0.549	0.734	FALSE	FALSE	22.4462	22.2439	22.6485	67	FALSE	0
HSPBP1	Q9NZL4	1.23	0.00323	0.0549	FALSE	FALSE	13.7009	14.3144	13.0873	835	TRUE	4
HSPD1	P10809	0.624	0.0475	0.193	FALSE	FALSE	20.8136	21.1255	20.5017	175	FALSE	0
HSPE1	P61604	-1.25	0.0431	0.184	FALSE	FALSE	18.3728	17.749	18.9965	437	TRUE	1
HTATSF1	O43719	1.26	0.0102	0.0894	FALSE	FALSE	18.8239	19.4521	18.1957	365	TRUE	2
IARS1	P41252	-0.62	0.0332	0.163	FALSE	FALSE	18.3012	17.9912	18.6112	450	FALSE	0
IDE	P14735	-0.197	0.695	0.834	FALSE	FALSE	18.5353	18.4367	18.634	409	TRUE	1
IDH1	O75874	-0.128	0.623	0.791	FALSE	FALSE	16.9272	16.863	16.9914	630	TRUE	3
IGF2BP1	Q9NZI8	-0.299	0.649	0.805	FALSE	FALSE	18.455	18.3057	18.6043	423	FALSE	0
IGHA1	P01876	-0.581	0.369	0.584	FALSE	FALSE	20.0382	19.7477	20.3288	237	FALSE	0
IGHG1	P01857	-0.126	0.824	0.91	FALSE	FALSE	20.1601	20.0972	20.223	225	TRUE	1
IGHG2	P01859	0.614	0.132	0.328	FALSE	FALSE	18.7279	19.0349	18.4209	385	FALSE	0
IGKC	P01834	-1.62	0.0115	0.0946	FALSE	FALSE	18.3965	17.5875	19.2056	433	FALSE	0
IGKV2-29	A0A075B6S2	0.558	0.169	0.376	FALSE	FALSE	24.2372	24.5164	23.9581	29	FALSE	0
IGKV2D-24	A0A075B6R9	1.03	0.113	0.305	FALSE	FALSE	24.1142	24.6275	23.601	32	FALSE	0
IGLC2	P0DOY2	-0.646	0.182	0.388	FALSE	FALSE	19.3875	19.0643	19.7107	301	FALSE	0
IL36G	Q9NZH8	0.459	0.242	0.453	FALSE	FALSE	15.6321	15.8615	15.4027	745	TRUE	4
IL37	Q9NZH6	-0.0614	0.83	0.911	FALSE	FALSE	16.2589	16.2283	16.2896	702	TRUE	2
IMPA2	O14732	-0.277	0.638	0.802	FALSE	FALSE	17.8465	17.7082	17.9848	505	TRUE	1
IMPDH2	P12268	1.2	0.00326	0.0549	FALSE	FALSE	17.1267	17.7251	16.5284	606	FALSE	0
IPO5	O00410	0.0977	0.729	0.856	FALSE	FALSE	14.5266	14.5755	14.4777	807	FALSE	0
IVL	P07476	-2.24	0.0154	0.114	FALSE	FALSE	18.5559	17.4381	19.6737	407	TRUE	2
IVNS1ABP	Q9Y6Y0	0.129	0.702	0.839	FALSE	FALSE	15.6437	15.7081	15.5794	743	TRUE	3
JUP	P14923	-0.909	0.0528	0.206	FALSE	FALSE	22.461	22.0062	22.9157	66	FALSE	0
KARS1	Q15046	-0.749	0.0329	0.163	FALSE	FALSE	17.9561	17.5814	18.3307	490	TRUE	1
KCTD12	Q96CX2	0.264	0.372	0.586	FALSE	FALSE	15.9575	16.0897	15.8253	721	TRUE	3
KCTD9	Q7L273	-0.517	0.141	0.34	FALSE	FALSE	22.1692	21.9106	22.4277	75	FALSE	0
KHDRBS1	Q07666	0.847	0.0633	0.229	FALSE	FALSE	17.7775	18.2011	17.3539	515	FALSE	0
KHSRP	Q92945	0.341	0.27	0.488	FALSE	FALSE	15.8557	16.0261	15.6853	730	FALSE	0
KIF5B	P33176	-0.105	0.674	0.822	FALSE	FALSE	14.3065	14.2542	14.3588	818	TRUE	3
KLK10	O43240	-0.8	0.105	0.295	FALSE	FALSE	17.5835	17.1836	17.9834	541	TRUE	3
KPLCE	Q5T750	-0.807	0.0332	0.163	FALSE	FALSE	22.0397	21.6361	22.4433	83	FALSE	0
KPNA2	P52292	0.673	0.0632	0.229	FALSE	FALSE	18.2493	18.586	17.9127	455	FALSE	0
KPNB1	Q14974	-0.0794	0.827	0.91	FALSE	FALSE	15.537	15.4973	15.5767	753	TRUE	3
KPRP	Q5T749	-1.36	0.0294	0.16	FALSE	FALSE	21.7649	21.0862	22.4435	104	FALSE	0
KRT13	P13646	-0.751	0.0881	0.274	FALSE	FALSE	28.8281	28.4527	29.2034	6	FALSE	0
KRT14	P02533	-1.62	0.00934	0.0878	FALSE	FALSE	24.8326	24.0204	25.6448	25	FALSE	0
KRT15	P19012	-1.43	0.0635	0.229	FALSE	FALSE	22.019	21.3059	22.7321	86	TRUE	2
KRT16	P08779	-1.31	0.0809	0.263	FALSE	FALSE	30.4527	29.8	31.1053	1	FALSE	0
KRT17	Q04695	-1.59	0.117	0.307	FALSE	FALSE	25.761	24.9679	26.5542	17	FALSE	0
KRT19	P08727	-0.603	0.0694	0.24	FALSE	FALSE	20.9304	20.6288	21.2321	164	TRUE	4
KRT23	Q9C075	-0.391	0.547	0.734	FALSE	FALSE	22.2362	22.0405	22.4319	71	FALSE	0
KRT24	Q2M2I5	0.021	0.968	0.988	FALSE	FALSE	21.9176	21.9281	21.9072	94	TRUE	4
KRT25	Q7Z3Z0	-0.0322	0.945	0.979	FALSE	FALSE	28.7794	28.7633	28.7955	7	FALSE	0
KRT27	Q7Z3Y8	-0.629	0.414	0.627	FALSE	FALSE	22.1123	21.798	22.4267	77	FALSE	0
KRT28	Q7Z3Y7	-1.34	0.0766	0.253	FALSE	FALSE	18.437	17.7689	19.105	425	FALSE	0
KRT3	P12035	-0.566	0.445	0.653	FALSE	FALSE	26.8003	26.5174	27.0832	13	FALSE	0
KRT4	P19013	-0.476	0.227	0.437	FALSE	FALSE	28.8535	28.6155	29.0916	5	FALSE	0
KRT5	P13647	-0.983	0.0962	0.281	FALSE	FALSE	29.7049	29.2133	30.1964	3	FALSE	0
KRT6A	P02538	-1.61	0.138	0.338	FALSE	FALSE	25.543	24.7386	26.3473	20	FALSE	0
KRT6B	P04259	-0.862	0.232	0.441	FALSE	FALSE	28.5018	28.071	28.9327	9	FALSE	0
KRT7	P08729	1.01	0.261	0.478	FALSE	FALSE	21.1806	21.6858	20.6754	150	FALSE	0
KRT71	Q3SY84	-0.341	0.605	0.772	FALSE	FALSE	22.6529	22.4823	22.8235	58	FALSE	0
KRT72	Q14CN4	-0.118	0.812	0.905	FALSE	FALSE	22.933	22.874	22.9921	51	FALSE	0
KRT73	Q86Y46	-0.026	0.963	0.985	FALSE	FALSE	19.2664	19.2534	19.2794	310	TRUE	1
KRT75	O95678	-1.75	0.114	0.306	FALSE	FALSE	24.6971	23.8218	25.5723	27	FALSE	0
KRT76	Q01546	1.47	0.0489	0.194	FALSE	FALSE	22.0321	22.769	21.2952	84	FALSE	0
KRT77	Q7Z794	-0.388	0.318	0.534	FALSE	FALSE	28.6632	28.4693	28.8572	8	FALSE	0
KRT78	Q8N1N4	-0.207	0.518	0.716	FALSE	FALSE	24.959	24.8555	25.0626	23	FALSE	0
KRT8	P05787	0.898	0.0875	0.274	FALSE	FALSE	21.3417	21.7907	20.8927	139	FALSE	0
KRT80	Q6KB66	-0.857	0.0434	0.184	FALSE	FALSE	21.242	20.8136	21.6705	147	FALSE	0
LACRT	Q9GZZ8	-1.06	0.124	0.319	FALSE	FALSE	19.1024	18.5731	19.6317	335	TRUE	4
LAMP1	P11279	-1.25	0.0233	0.144	FALSE	FALSE	19.7989	19.1755	20.4223	259	FALSE	0
LARS1	Q9P2J5	-0.49	0.119	0.311	FALSE	FALSE	22.0982	21.8532	22.3432	79	TRUE	1
LCN1	P31025	0.99	0.13	0.325	FALSE	FALSE	20.0273	20.5223	19.5322	240	FALSE	0
LDHA	P00338	-0.19	0.661	0.815	FALSE	FALSE	20.4712	20.376	20.5664	197	FALSE	0
LDHB	P07195	0.564	0.19	0.394	FALSE	FALSE	20.2741	20.5559	19.9922	217	FALSE	0
LGALS3	P17931	-0.586	0.113	0.305	FALSE	FALSE	17.4203	17.1275	17.713	562	TRUE	2
LGALS7	P47929	-1.66	0.054	0.206	FALSE	FALSE	21.5341	20.7062	22.362	120	FALSE	0
LMNA	P02545	-0.883	0.309	0.523	FALSE	FALSE	19.3146	18.8729	19.7563	308	FALSE	0
LORICRIN	P23490	-1.38	0.00703	0.0784	FALSE	FALSE	20.1279	19.4387	20.817	229	FALSE	0
LRP1	Q07954	0.834	0.0289	0.159	FALSE	FALSE	16.1726	16.5894	15.7558	706	TRUE	3
LRRC59	Q96AG4	0.534	0.11	0.301	FALSE	FALSE	15.6765	15.9433	15.4097	742	TRUE	1
LSM4	Q9Y4Z0	2.5	0.00939	0.0878	FALSE	FALSE	17.9684	19.2162	16.7205	488	TRUE	1
LUC7L	Q9NQ29	0.00224	0.993	0.996	FALSE	FALSE	12.985	12.9861	12.9839	842	TRUE	3
LUC7L2	Q9Y383	0.335	0.499	0.699	FALSE	FALSE	21.5675	21.735	21.4001	118	FALSE	0
LUC7L3	O95232	0.0607	0.837	0.915	FALSE	FALSE	15.7166	15.7469	15.6862	739	TRUE	2
LYPD5	Q6UWN5	0.534	0.144	0.341	FALSE	FALSE	16.5574	16.8245	16.2902	668	TRUE	3
MAD2L1	Q13257	2.04	0.00289	0.0541	FALSE	FALSE	19.152	20.1738	18.1303	326	TRUE	2
MAGED1	Q9Y5V3	0.183	0.482	0.689	FALSE	FALSE	17.427	17.5185	17.3354	560	TRUE	4
MAGED2	Q9UNF1	0.0702	0.822	0.91	FALSE	FALSE	17.2556	17.2907	17.2205	589	TRUE	3
MAP3K7	O43318	-0.0446	0.855	0.923	FALSE	FALSE	17.286	17.2637	17.3083	585	TRUE	3
MAPRE2	Q15555	-0.676	0.148	0.348	FALSE	FALSE	18.6745	18.3367	19.0123	393	TRUE	1
MARCKSL1	P49006	0.0885	0.825	0.91	FALSE	FALSE	16.5011	16.5453	16.4568	676	TRUE	2
MARS1	P56192	-0.886	0.0186	0.126	FALSE	FALSE	17.2316	16.7888	17.6744	592	FALSE	0
MAT2A	P31153	-0.378	0.192	0.395	FALSE	FALSE	17.3745	17.1857	17.5634	570	TRUE	3
MCM2	P49736	1.4	0.00575	0.0734	FALSE	FALSE	13.7223	14.422	13.0225	834	TRUE	4
MCM3	P25205	0.872	0.0388	0.175	FALSE	FALSE	14.5904	15.0263	14.1546	804	TRUE	3
MCM7	P33993	1.29	0.0178	0.121	FALSE	FALSE	14.9375	15.5815	14.2936	787	TRUE	4
MDH1	P40925	-0.39	0.473	0.683	FALSE	FALSE	16.3588	16.1637	16.5539	690	TRUE	3
MDH2	P40926	0.247	0.627	0.794	FALSE	FALSE	18.3749	18.4981	18.2516	436	FALSE	0
ME1	P48163	0.204	0.577	0.757	FALSE	FALSE	18.0095	18.1117	17.9073	481	TRUE	2
MGST2	Q99735	-0.929	0.108	0.3	FALSE	FALSE	18.8442	18.3799	19.3085	364	TRUE	2
MIF	P14174	0.227	0.483	0.689	FALSE	FALSE	17.0131	17.1266	16.8996	615	TRUE	4
MORF4L2	Q15014	0.584	0.112	0.305	FALSE	FALSE	19.5002	19.7923	19.2081	291	TRUE	2
MROH8	Q9H579	0.486	0.304	0.521	FALSE	FALSE	20.1724	20.4153	19.9295	223	TRUE	2
MRPL1	Q9BYD6	1.15	0.0356	0.172	FALSE	FALSE	13.6365	14.2094	13.0636	838	TRUE	3
MRPL11	Q9Y3B7	-0.45	0.258	0.477	FALSE	FALSE	14.3424	14.1174	14.5674	816	FALSE	0
MRPL12	P52815	-0.134	0.756	0.865	FALSE	FALSE	16.7047	16.6375	16.7719	653	TRUE	2
MRPL15	Q9P015	0.746	0.0304	0.161	FALSE	FALSE	16.9628	17.3357	16.5899	625	TRUE	3
MRPL17	Q9NRX2	-0.289	0.37	0.584	FALSE	FALSE	16.3778	16.2331	16.5224	688	FALSE	0
MRPL18	Q9H0U6	0.775	0.112	0.305	FALSE	FALSE	14.9493	15.3367	14.562	785	TRUE	3
MRPL19	P49406	-0.435	0.102	0.291	FALSE	FALSE	15.9176	15.7001	16.1351	724	TRUE	2
MRPL22	Q9NWU5	-0.192	0.58	0.76	FALSE	FALSE	15.5768	15.4808	15.6727	749	FALSE	0
MRPL24	Q96A35	-0.00826	0.978	0.991	FALSE	FALSE	15.9147	15.9106	15.9188	726	TRUE	1
MRPL27	Q9P0M9	-0.85	0.0267	0.152	FALSE	FALSE	16.9071	16.4819	17.3323	634	TRUE	3
MRPL37	Q9BZE1	1.13	0.0111	0.0937	FALSE	FALSE	14.4827	15.0472	13.9182	809	TRUE	3
MRPL44	Q9H9J2	-0.218	0.645	0.805	FALSE	FALSE	14.7365	14.6276	14.8454	798	TRUE	2
MRPL46	Q9H2W6	0.489	0.0862	0.273	FALSE	FALSE	17.1978	17.4421	16.9536	598	TRUE	3
MRPL48	Q96GC5	0.816	0.0383	0.175	FALSE	FALSE	16.0204	16.4286	15.6122	715	TRUE	3
MRPS30	Q9NP92	0.201	0.43	0.639	FALSE	FALSE	16.7505	16.8512	16.6497	649	TRUE	3
MRTO4	Q9UKD2	-0.165	0.708	0.844	FALSE	FALSE	18.6443	18.5619	18.7266	397	FALSE	0
MTA2	O94776	0.942	0.00758	0.0808	FALSE	FALSE	14.91	15.381	14.439	790	TRUE	4
MTHFD1	P11586	0.288	0.444	0.652	FALSE	FALSE	15.6119	15.7561	15.4678	746	TRUE	3
MUCL1	Q96DR8	1.04	0.0918	0.281	FALSE	FALSE	22.2684	22.7864	21.7503	69	FALSE	0
MYH9	P35579	-0.218	0.65	0.805	FALSE	FALSE	20.3849	20.2759	20.4938	205	FALSE	0
MYL12A	O14950	-1.1	0.00809	0.0842	FALSE	FALSE	16.732	16.1804	17.2836	650	TRUE	2
MYL6	P60660	-1.41	0.00876	0.0878	FALSE	FALSE	18.9973	18.2939	19.7007	345	TRUE	1
NACA	E9PAV3	-0.033	0.924	0.961	FALSE	FALSE	19.1395	19.123	19.1561	327	FALSE	0
NAP1L1	P55209	-0.232	0.453	0.66	FALSE	FALSE	16.9397	16.8237	17.0558	627	TRUE	1
NASP	P49321	0.4	0.218	0.425	FALSE	FALSE	16.9855	17.1857	16.7853	621	TRUE	2
NCCRP1	Q6ZVX7	-0.914	0.101	0.291	FALSE	FALSE	21.3647	20.9079	21.8216	138	FALSE	0
NCL	P19338	0.544	0.405	0.617	FALSE	FALSE	21.0546	21.3265	20.7827	155	FALSE	0
NDUFA4	O00483	0.716	0.068	0.238	FALSE	FALSE	16.972	17.3302	16.6138	624	TRUE	2
NEU2	Q9Y3R4	-0.661	0.125	0.319	FALSE	FALSE	17.907	17.5764	18.2375	501	TRUE	2
NME1	P15531	0.648	0.0896	0.277	FALSE	FALSE	20.3934	20.7176	20.0693	203	FALSE	0
NME2	P22392	1.06	0.033	0.163	FALSE	FALSE	19.6586	20.1869	19.1303	273	FALSE	0
NONO	Q15233	0.529	0.0758	0.252	FALSE	FALSE	19.1523	19.4168	18.8879	325	FALSE	0
NPEPPS	P55786	0.103	0.695	0.834	FALSE	FALSE	16.6447	16.6963	16.5932	660	TRUE	2
NPM1	P06748	0.362	0.288	0.509	FALSE	FALSE	20.8228	21.0039	20.6416	171	FALSE	0
NSRP1	Q9H0G5	-0.643	0.161	0.364	FALSE	FALSE	15.1937	14.8722	15.5153	770	TRUE	1
NUCKS1	Q9H1E3	-0.0759	0.765	0.869	FALSE	FALSE	17.0289	16.9909	17.0668	613	TRUE	2
NUDC	Q9Y266	0.588	0.0943	0.281	FALSE	FALSE	17.346	17.6401	17.0519	573	FALSE	0
NUDT21	O43809	0.813	0.0268	0.152	FALSE	FALSE	15.8931	16.2996	15.4866	728	TRUE	3
NUDT5	Q9UKK9	-0.959	0.0322	0.163	FALSE	FALSE	16.9825	16.503	17.4619	622	TRUE	1
OAT	P04181	-0.257	0.306	0.522	FALSE	FALSE	16.2549	16.1265	16.3833	703	TRUE	2
P4HB	P07237	0.245	0.584	0.763	FALSE	FALSE	17.7111	17.8336	17.5886	525	FALSE	0
PA2G4	Q9UQ80	-0.46	0.18	0.385	FALSE	FALSE	17.7677	17.5375	17.9979	518	TRUE	1
PABPC1	P11940	0.344	0.5	0.699	FALSE	FALSE	19.2526	19.4244	19.0808	312	FALSE	0
PABPC4	Q13310	-0.153	0.763	0.869	FALSE	FALSE	18.4317	18.3553	18.508	427	FALSE	0
PAFAH1B1	P43034	0.0263	0.962	0.985	FALSE	FALSE	15.4103	15.4235	15.3972	762	TRUE	1
PAICS	P22234	0.872	0.0204	0.134	FALSE	FALSE	16.6036	17.0396	16.1676	665	TRUE	1
PARP1	P09874	-0.317	0.259	0.477	FALSE	FALSE	19.1228	18.9643	19.2814	332	FALSE	0
PCBP1	Q15365	0.288	0.298	0.516	FALSE	FALSE	20.65	20.794	20.506	190	FALSE	0
PCBP2	Q15366	0.65	0.0413	0.181	FALSE	FALSE	20.0971	20.4223	19.7719	233	FALSE	0
PCMT1	P22061	0.615	0.149	0.348	FALSE	FALSE	18.431	18.7382	18.1237	428	FALSE	0
PCNA	P12004	0.757	0.0582	0.219	FALSE	FALSE	16.4044	16.7828	16.0259	685	TRUE	3
PDAP1	Q13442	-0.0712	0.838	0.915	FALSE	FALSE	19.6394	19.6039	19.675	277	FALSE	0
PDIA3	P30101	0.435	0.288	0.509	FALSE	FALSE	17.469	17.6867	17.2512	553	TRUE	2
PDIA6	Q15084	0.382	0.259	0.477	FALSE	FALSE	16.5608	16.7517	16.3698	667	TRUE	3
PEBP1	P30086	-0.162	0.54	0.732	FALSE	FALSE	15.5222	15.441	15.6033	757	TRUE	1
PFN1	P07737	-2.21	0.00458	0.0665	FALSE	FALSE	18.2331	17.1295	19.3367	460	FALSE	0
PGAM1	P18669	-0.378	0.472	0.683	FALSE	FALSE	19.2658	19.0766	19.455	311	FALSE	0
PGD	P52209	0.59	0.13	0.325	FALSE	FALSE	17.0231	17.318	16.7281	614	TRUE	2
PGK1	P00558	-0.602	0.274	0.492	FALSE	FALSE	18.7612	18.4601	19.0624	378	FALSE	0
PGM2	Q96G03	0.646	0.0964	0.281	FALSE	FALSE	14.8576	15.1807	14.5345	792	TRUE	4
PGRMC2	O15173	0.289	0.318	0.534	FALSE	FALSE	13.6415	13.786	13.4971	837	TRUE	3
PHB2	Q99623	-0.683	0.0692	0.24	FALSE	FALSE	18.2462	17.9046	18.5878	456	FALSE	0
PHF5A	Q7RTV0	0.012	0.975	0.991	FALSE	FALSE	16.3028	16.3087	16.2968	695	TRUE	2
PHF6	Q8IWS0	0.761	0.0232	0.144	FALSE	FALSE	19.4327	19.8135	19.052	297	FALSE	0
PHGDH	O43175	0.578	0.0731	0.25	FALSE	FALSE	17.3444	17.6333	17.0556	575	FALSE	0
PHRF1	Q9H7N4	0.565	0.298	0.516	FALSE	FALSE	15.0649	15.3474	14.7824	775	TRUE	3
PHYKPL	Q8IUZ5	-0.314	0.213	0.419	FALSE	FALSE	15.5438	15.3866	15.7011	752	TRUE	4
PIGR	P01833	0.935	0.0532	0.206	FALSE	FALSE	16.8907	17.358	16.4233	637	TRUE	2
PIN4	Q9Y237	-0.155	0.598	0.769	FALSE	FALSE	19.6094	19.532	19.6869	281	FALSE	0
PIP	P12273	-0.412	0.415	0.627	FALSE	FALSE	20.7814	20.5751	20.9876	177	FALSE	0
PKM	P14618	-0.00877	0.983	0.992	FALSE	FALSE	20.9751	20.9707	20.9794	162	FALSE	0
PKP1	Q13835	-1.2	0.0215	0.136	FALSE	FALSE	20.611	20.0108	21.2112	193	FALSE	0
PKP3	Q9Y446	0.314	0.547	0.734	FALSE	FALSE	16.3891	16.5459	16.2323	687	TRUE	3
PLBD1	Q6P4A8	0.485	0.09	0.277	FALSE	FALSE	17.128	17.3707	16.8854	605	TRUE	4
PLD3	Q8IV08	0.11	0.695	0.834	FALSE	FALSE	18.4643	18.5192	18.4095	422	TRUE	4
PLEC	Q15149	-1.25	0.0941	0.281	FALSE	FALSE	18.7327	18.1094	19.356	383	TRUE	2
PLS3	P13797	-0.31	0.336	0.551	FALSE	FALSE	16.4907	16.3358	16.6456	678	TRUE	1
POF1B	Q8WVV4	-1.1	0.0665	0.235	FALSE	FALSE	18.7559	18.2044	19.3073	379	FALSE	0
POLDIP3	Q9BY77	0.346	0.305	0.522	FALSE	FALSE	16.0689	16.2421	15.8958	713	FALSE	0
POLR2E	P19388	1.81	0.00531	0.0706	FALSE	FALSE	14.3432	15.2491	13.4372	815	TRUE	2
POTEJ	P0CG39	0.32	0.361	0.575	FALSE	FALSE	19.4018	19.5617	19.2418	300	TRUE	3
PPA2	Q9H2U2	-0.363	0.368	0.583	FALSE	FALSE	15.56	15.3784	15.7416	750	TRUE	3
PPIB	P23284	0.376	0.186	0.391	FALSE	FALSE	21.1238	21.3119	20.9358	153	FALSE	0
PPIE	Q9UNP9	-0.00348	0.989	0.993	FALSE	FALSE	16.9226	16.9209	16.9244	631	TRUE	3
PPIL4	Q8WUA2	-0.302	0.364	0.579	FALSE	FALSE	16.6626	16.5114	16.8137	659	FALSE	0
PPL	O60437	-0.0574	0.908	0.953	FALSE	FALSE	16.9927	16.964	17.0214	619	TRUE	4
PPM1B	O75688	0.107	0.765	0.869	FALSE	FALSE	16.1323	16.1859	16.0787	709	FALSE	0
PPM1G	O15355	-0.182	0.615	0.783	FALSE	FALSE	13.8219	13.7311	13.9128	831	TRUE	2
PPP1CA	P36873	-0.247	0.425	0.633	FALSE	FALSE	17.3658	17.2425	17.4891	572	TRUE	3
PPP2CA	P67775	0.269	0.294	0.513	FALSE	FALSE	18.4274	18.5621	18.2927	429	TRUE	3
PPP2R1A	P30153	-0.913	0.0113	0.0939	FALSE	FALSE	17.7755	17.3188	18.2322	517	FALSE	0
PRAF2	O60831	0.973	0.0125	0.1	FALSE	FALSE	15.342	15.8284	14.8556	765	TRUE	3
PRB1	P02812	0.21	0.646	0.805	FALSE	FALSE	18.3372	18.442	18.2323	446	FALSE	0
PRDX2	P32119	-0.609	0.165	0.37	FALSE	FALSE	22.5352	22.2306	22.8398	63	FALSE	0
PRDX3	P30048	0.301	0.304	0.521	FALSE	FALSE	17.1806	17.3309	17.0303	599	TRUE	1
PRDX4	Q13162	-0.679	0.0755	0.252	FALSE	FALSE	21.5926	21.2533	21.9319	115	FALSE	0
PRDX6	P30041	0.448	0.177	0.382	FALSE	FALSE	21.3849	21.609	21.1609	135	FALSE	0
PRH1	P02810	-1.35	0.0376	0.175	FALSE	FALSE	19.0241	18.3479	19.7002	344	FALSE	0
PRKAR1A	P10644	0.592	0.0962	0.281	FALSE	FALSE	17.3064	17.6022	17.0106	581	FALSE	0
PRKDC	P78527	-0.0197	0.94	0.976	FALSE	FALSE	15.7615	15.7517	15.7714	736	TRUE	1
PRMT1	Q99873	0.381	0.144	0.341	FALSE	FALSE	17.6002	17.7906	17.4098	538	FALSE	0
PRMT5	O14744	-0.456	0.158	0.36	FALSE	FALSE	23.27	23.0421	23.498	44	FALSE	0
PRPF31	Q8WWY3	-0.399	0.216	0.423	FALSE	FALSE	16.3217	16.1223	16.5211	693	TRUE	2
PRPF8	Q6P2Q9	0.176	0.593	0.769	FALSE	FALSE	15.5273	15.6153	15.4393	755	TRUE	1
PRPS1	P60891	-0.201	0.486	0.689	FALSE	FALSE	18.533	18.4325	18.6334	410	FALSE	0
PRPSAP2	O60256	-0.55	0.0944	0.281	FALSE	FALSE	17.0766	16.8017	17.3515	610	TRUE	1
PSAP	P07602	0.429	0.383	0.597	FALSE	FALSE	19.3401	19.5545	19.1258	304	TRUE	2
PSMA1	P25786	-0.545	0.101	0.291	FALSE	FALSE	20.393	20.1206	20.6653	204	FALSE	0
PSMA2	P25787	-0.435	0.207	0.415	FALSE	FALSE	20.0359	19.8182	20.2536	239	FALSE	0
PSMA3	P25788	-0.681	0.0393	0.176	FALSE	FALSE	20.9248	20.5843	21.2652	165	FALSE	0
PSMA4	P25789	-0.438	0.135	0.333	FALSE	FALSE	21.4492	21.2303	21.6681	130	FALSE	0
PSMA5	P28066	-0.763	0.0399	0.178	FALSE	FALSE	20.3841	20.0027	20.7654	206	FALSE	0
PSMA6	P60900	-0.868	0.0159	0.114	FALSE	FALSE	20.5098	20.0758	20.9437	194	FALSE	0
PSMA7	O14818	-0.362	0.192	0.395	FALSE	FALSE	20.4557	20.2745	20.6369	198	FALSE	0
PSMB1	P20618	-1	0.0119	0.0972	FALSE	FALSE	19.7928	19.2916	20.294	260	FALSE	0
PSMB2	P49721	-0.83	0.0451	0.189	FALSE	FALSE	19.719	19.304	20.134	265	FALSE	0
PSMB3	P49720	-0.189	0.684	0.827	FALSE	FALSE	18.5029	18.4085	18.5973	414	TRUE	3
PSMB4	P28070	-1.06	0.00689	0.0784	FALSE	FALSE	20.6188	20.0884	21.1492	192	FALSE	0
PSMB5	P28074	-0.861	0.00932	0.0878	FALSE	FALSE	18.8903	18.4596	19.3209	356	FALSE	0
PSMB6	P28072	-0.794	0.0145	0.111	FALSE	FALSE	20.1364	19.7392	20.5336	228	FALSE	0
PSMB8	P28062	-0.265	0.636	0.8	FALSE	FALSE	18.121	17.9884	18.2535	468	TRUE	4
PSMC1	P62191	-0.405	0.182	0.388	FALSE	FALSE	18.2068	18.0041	18.4095	463	FALSE	0
PSMC2	P35998	-0.367	0.215	0.423	FALSE	FALSE	18.6002	18.4169	18.7834	403	FALSE	0
PSMC3	P17980	-0.837	0.016	0.114	FALSE	FALSE	17.4449	17.0262	17.8636	556	FALSE	0
PSMC4	P43686	-0.334	0.322	0.537	FALSE	FALSE	17.297	17.1301	17.4639	582	FALSE	0
PSMC5	P62195	-0.403	0.165	0.37	FALSE	FALSE	19.1042	18.9029	19.3055	333	FALSE	0
PSMC6	P62333	-0.682	0.0752	0.252	FALSE	FALSE	19.127	18.7858	19.4682	329	FALSE	0
PSMD1	Q99460	-0.782	0.0235	0.144	FALSE	FALSE	18.5796	18.1884	18.9708	405	FALSE	0
PSMD10	O75832	0.0869	0.851	0.923	FALSE	FALSE	14.3059	14.3494	14.2625	819	TRUE	3
PSMD11	O00231	-0.206	0.563	0.746	FALSE	FALSE	17.6805	17.5777	17.7834	530	FALSE	0
PSMD12	O00232	-0.416	0.125	0.319	FALSE	FALSE	18.4063	18.1985	18.6141	432	TRUE	1
PSMD13	Q9UNM6	0.0907	0.755	0.865	FALSE	FALSE	19.1254	19.1707	19.08	331	FALSE	0
PSMD14	O00487	-0.395	0.277	0.495	FALSE	FALSE	18.4355	18.2382	18.6327	426	FALSE	0
PSMD2	Q13200	-0.513	0.145	0.342	FALSE	FALSE	18.755	18.4986	19.0113	380	FALSE	0
PSMD3	O43242	0.549	0.102	0.291	FALSE	FALSE	19.4336	19.708	19.1592	295	FALSE	0
PSMD4	P55036	-0.93	0.044	0.186	FALSE	FALSE	16.4887	16.0239	16.9535	679	FALSE	0
PSMD6	Q15008	0.503	0.169	0.376	FALSE	FALSE	19.1288	19.3801	18.8775	328	FALSE	0
PSMD7	P51665	-0.467	0.171	0.377	FALSE	FALSE	19.96	19.7264	20.1935	245	FALSE	0
PSMD8	P48556	-0.615	0.105	0.297	FALSE	FALSE	18.9334	18.6256	19.2411	350	FALSE	0
PSME3	P61289	0.759	0.0309	0.162	FALSE	FALSE	16.5235	16.9029	16.1441	673	TRUE	4
PTBP1	P26599	-0.191	0.588	0.766	FALSE	FALSE	17.4989	17.4032	17.5946	549	TRUE	1
PTCD3	Q96EY7	0.975	0.00918	0.0878	FALSE	FALSE	15.1217	15.609	14.6343	774	TRUE	3
PTGES3	Q15185	0.328	0.287	0.509	FALSE	FALSE	18.4117	18.5759	18.2474	431	TRUE	1
PTMA	P06454	-0.126	0.72	0.849	FALSE	FALSE	18.6946	18.6317	18.7575	388	FALSE	0
PTPRF	P10586	1.3	0.016	0.114	FALSE	FALSE	14.3588	15.008	13.7096	813	TRUE	3
PTS	Q03393	-0.182	0.508	0.706	FALSE	FALSE	15.365	15.2739	15.4561	763	TRUE	1
PUF60	Q9UHX1	1.34	0.153	0.353	FALSE	FALSE	19.76	20.4298	19.0902	262	FALSE	0
QARS1	P47897	-0.743	0.0175	0.121	FALSE	FALSE	18.0456	17.6739	18.4172	475	TRUE	1
QPCTL	Q9NXS2	-0.756	0.0432	0.184	FALSE	FALSE	18.499	18.1212	18.8769	416	FALSE	0
RAB11A	P62491	0.24	0.681	0.826	FALSE	FALSE	17.6892	17.809	17.5694	529	TRUE	1
RAB1A	P62820	0.666	0.0721	0.248	FALSE	FALSE	19.8325	20.1657	19.4993	255	FALSE	0
RAB2A	P61019	-1.32	0.0081	0.0842	FALSE	FALSE	15.8518	15.1929	16.5108	731	TRUE	2
RAB5A	P20339	0.0641	0.902	0.95	FALSE	FALSE	17.1378	17.1698	17.1058	603	TRUE	1
RAB7A	P51149	0.334	0.309	0.523	FALSE	FALSE	17.6377	17.8047	17.4707	534	FALSE	0
RACK1	P63244	-0.277	0.391	0.603	FALSE	FALSE	21.7013	21.5627	21.8399	108	FALSE	0
RAN	P62826	0.608	0.0915	0.281	FALSE	FALSE	20.0831	20.3869	19.7794	235	FALSE	0
RANGAP1	P46060	0.00233	0.993	0.996	FALSE	FALSE	16.6432	16.6443	16.642	661	TRUE	2
RARS1	P54136	-0.614	0.0425	0.184	FALSE	FALSE	16.9067	16.5996	17.2138	635	FALSE	0
RBBP7	Q16576	0.784	0.0376	0.175	FALSE	FALSE	17.732	18.1239	17.3401	522	TRUE	1
RBM3	P98179	-0.2	0.573	0.752	FALSE	FALSE	22.6132	22.5134	22.713	61	FALSE	0
RBM39	Q14498	0.569	0.45	0.658	FALSE	FALSE	19.851	20.1357	19.5664	253	FALSE	0
RBM8A	Q9Y5S9	-0.0401	0.914	0.956	FALSE	FALSE	17.7527	17.7327	17.7727	520	TRUE	1
RBMX	P38159	1.12	0.0253	0.15	FALSE	FALSE	14.6728	15.2345	14.1111	802	TRUE	1
RCC2	Q9P258	-0.235	0.421	0.631	FALSE	FALSE	19.0896	18.9721	19.2072	337	FALSE	0
REXO2	Q9Y3B8	-2.06	0.0299	0.161	FALSE	FALSE	16.4228	15.3953	17.4504	684	TRUE	1
RHOA	P08134	-0.144	0.599	0.769	FALSE	FALSE	14.5821	14.5102	14.654	805	TRUE	4
RIOK1	Q9BRS2	-0.114	0.772	0.874	FALSE	FALSE	16.9893	16.9324	17.0463	620	FALSE	0
RLIM	Q9NVW2	0.209	0.422	0.631	FALSE	FALSE	18.743	18.8476	18.6385	382	TRUE	4
RNASE7	Q9H1E1	-0.175	0.716	0.848	FALSE	FALSE	17.946	17.8584	18.0337	493	TRUE	3
RPL10	P27635	-0.35	0.26	0.477	FALSE	FALSE	20.9145	20.7393	21.0897	166	FALSE	0
RPL10A	P62906	-0.598	0.208	0.415	FALSE	FALSE	20.2687	19.9697	20.5677	218	FALSE	0
RPL11	P62913	0.086	0.795	0.895	FALSE	FALSE	21.1321	21.1751	21.089	152	FALSE	0
RPL12	P30050	0.00869	0.979	0.991	FALSE	FALSE	20.1988	20.2032	20.1945	220	FALSE	0
RPL13	P26373	-0.279	0.42	0.631	FALSE	FALSE	22.2379	22.0986	22.3773	70	FALSE	0
RPL13A	P40429	0.0181	0.948	0.98	FALSE	FALSE	20.8954	20.9044	20.8863	168	FALSE	0
RPL14	P50914	0.00821	0.983	0.992	FALSE	FALSE	20.9795	20.9836	20.9754	161	FALSE	0
RPL15	P61313	-0.105	0.738	0.862	FALSE	FALSE	21.6869	21.6344	21.7394	109	FALSE	0
RPL17	P18621	0.106	0.751	0.865	FALSE	FALSE	21.2079	21.2611	21.1547	149	FALSE	0
RPL18	Q07020	-0.322	0.351	0.564	FALSE	FALSE	22.0931	21.9319	22.2543	80	FALSE	0
RPL18A	Q02543	-0.363	0.26	0.477	FALSE	FALSE	21.8143	21.6329	21.9956	102	FALSE	0
RPL19	P84098	-0.38	0.234	0.442	FALSE	FALSE	20.8214	20.6315	21.0113	173	FALSE	0
RPL21	P46778	0.00604	0.989	0.993	FALSE	FALSE	20.8143	20.8173	20.8113	174	FALSE	0
RPL22	P35268	0.0535	0.859	0.924	FALSE	FALSE	21.8956	21.9224	21.8689	96	FALSE	0
RPL22L1	Q6P5R6	0.445	0.106	0.297	FALSE	FALSE	17.2809	17.5032	17.0586	586	TRUE	3
RPL23	P62829	0.459	0.222	0.43	FALSE	FALSE	21.2859	21.5155	21.0563	145	FALSE	0
RPL23A	P62750	0.455	0.242	0.453	FALSE	FALSE	22.0155	22.2432	21.7877	87	FALSE	0
RPL24	P83731	0.203	0.595	0.769	FALSE	FALSE	20.7813	20.883	20.6797	178	FALSE	0
RPL26	P61254	0.0705	0.825	0.91	FALSE	FALSE	21.2232	21.2584	21.1879	148	FALSE	0
RPL27	P61353	0.567	0.187	0.392	FALSE	FALSE	22.1697	22.453	21.8864	74	FALSE	0
RPL27A	P46776	0.214	0.548	0.734	FALSE	FALSE	22.0462	22.1533	21.9391	82	FALSE	0
RPL28	P46779	-0.0833	0.779	0.881	FALSE	FALSE	21.5955	21.5539	21.6371	114	FALSE	0
RPL29	P47914	0.0608	0.857	0.924	FALSE	FALSE	21.0019	21.0323	20.9715	159	FALSE	0
RPL3	P39023	-0.0335	0.906	0.953	FALSE	FALSE	21.8608	21.844	21.8775	98	FALSE	0
RPL30	P62888	-0.195	0.532	0.729	FALSE	FALSE	20.7145	20.6172	20.8118	183	FALSE	0
RPL31	P62899	-0.439	0.171	0.377	FALSE	FALSE	21.5192	21.2995	21.739	122	FALSE	0
RPL32	P62910	0.133	0.715	0.848	FALSE	FALSE	21.0332	21.0996	20.9668	157	FALSE	0
RPL34	P49207	0.0648	0.852	0.923	FALSE	FALSE	20.435	20.4674	20.4026	199	FALSE	0
RPL35	P42766	-0.158	0.652	0.805	FALSE	FALSE	21.7224	21.6435	21.8013	107	FALSE	0
RPL35A	P18077	0.183	0.677	0.823	FALSE	FALSE	20.6749	20.7665	20.5833	188	FALSE	0
RPL36	Q9Y3U8	-1.31	0.00918	0.0878	FALSE	FALSE	19.1636	18.5103	19.817	324	FALSE	0
RPL36A	P83881	0.406	0.249	0.463	FALSE	FALSE	21.061	21.2639	20.8581	154	FALSE	0
RPL38	P63173	0.59	0.0956	0.281	FALSE	FALSE	20.9963	21.2911	20.7014	160	FALSE	0
RPL39	P62891	-0.2	0.64	0.803	FALSE	FALSE	20.9133	20.8135	21.0131	167	FALSE	0
RPL4	P36578	0.121	0.713	0.848	FALSE	FALSE	21.3396	21.4001	21.2791	140	FALSE	0
RPL5	P46777	-0.562	0.155	0.355	FALSE	FALSE	21.95	21.669	22.231	92	FALSE	0
RPL6	Q02878	0.173	0.543	0.732	FALSE	FALSE	21.8482	21.9347	21.7617	100	FALSE	0
RPL7	P18124	0.12	0.716	0.848	FALSE	FALSE	21.5025	21.5624	21.4426	124	FALSE	0
RPL7A	P62424	0.329	0.343	0.558	FALSE	FALSE	21.5876	21.752	21.4231	116	FALSE	0
RPL8	P62917	0.0105	0.974	0.99	FALSE	FALSE	21.9464	21.9516	21.9412	93	FALSE	0
RPL9	P32969	0.23	0.536	0.732	FALSE	FALSE	20.6674	20.7822	20.5526	189	FALSE	0
RPLP0	P05388	0.0206	0.948	0.98	FALSE	FALSE	21.0286	21.0389	21.0183	158	FALSE	0
RPLP1	P05386	0.116	0.731	0.856	FALSE	FALSE	17.4506	17.5084	17.3928	555	TRUE	4
RPLP2	P05387	0.523	0.178	0.384	FALSE	FALSE	21.7762	22.0376	21.5148	103	FALSE	0
RPN1	P04843	-1.19	0.0088	0.0878	FALSE	FALSE	16.0396	15.4427	16.6364	714	TRUE	3
RPS10	P46783	0.325	0.309	0.523	FALSE	FALSE	22.497	22.6595	22.3345	65	FALSE	0
RPS11	P62280	-0.18	0.619	0.787	FALSE	FALSE	21.9024	21.8122	21.9925	95	FALSE	0
RPS12	P25398	-0.463	0.206	0.415	FALSE	FALSE	21.4958	21.2642	21.7273	126	FALSE	0
RPS13	P62277	-0.265	0.398	0.611	FALSE	FALSE	21.0452	20.9129	21.1775	156	FALSE	0
RPS14	P62263	0.461	0.199	0.406	FALSE	FALSE	21.7359	21.9665	21.5054	105	FALSE	0
RPS15	P62841	0.242	0.473	0.683	FALSE	FALSE	19.6437	19.7646	19.5228	275	TRUE	1
RPS15A	P62244	-0.222	0.544	0.733	FALSE	FALSE	21.4035	21.2924	21.5146	133	FALSE	0
RPS16	P62249	-0.288	0.45	0.658	FALSE	FALSE	21.8599	21.7158	22.004	99	FALSE	0
RPS17	P08708	-0.405	0.354	0.567	FALSE	FALSE	18.9402	18.7378	19.1426	349	FALSE	0
RPS18	P62269	-0.421	0.243	0.453	FALSE	FALSE	21.4506	21.2402	21.6609	129	FALSE	0
RPS19	P39019	0.123	0.756	0.865	FALSE	FALSE	21.6211	21.6827	21.5596	113	FALSE	0
RPS2	P15880	0.229	0.518	0.716	FALSE	FALSE	21.9984	22.113	21.8837	89	FALSE	0
RPS20	P60866	-0.446	0.248	0.461	FALSE	FALSE	21.2654	21.0425	21.4883	146	FALSE	0
RPS21	P63220	-0.137	0.645	0.805	FALSE	FALSE	15.1707	15.1022	15.2392	773	TRUE	2
RPS23	P62266	-0.408	0.212	0.419	FALSE	FALSE	19.9283	19.7244	20.1321	248	FALSE	0
RPS24	P62847	0.343	0.413	0.627	FALSE	FALSE	20.4079	20.5792	20.2365	201	FALSE	0
RPS25	P62851	0.607	0.142	0.341	FALSE	FALSE	22.1002	22.4038	21.7965	78	FALSE	0
RPS26	P62854	-0.38	0.336	0.551	FALSE	FALSE	20.7065	20.5166	20.8964	185	FALSE	0
RPS27	P42677	-0.0768	0.815	0.907	FALSE	FALSE	21.4787	21.4403	21.5171	127	FALSE	0
RPS28	P62857	0.573	0.0478	0.193	FALSE	FALSE	16.6889	16.9754	16.4025	655	TRUE	3
RPS29	P62273	-1.39	0.0065	0.0771	FALSE	FALSE	19.7004	19.0035	20.3974	266	FALSE	0
RPS3	P23396	-0.14	0.669	0.819	FALSE	FALSE	21.5025	21.4324	21.5725	125	FALSE	0
RPS3A	P61247	-0.0233	0.949	0.98	FALSE	FALSE	22.1809	22.1692	22.1925	73	FALSE	0
RPS4X	P62701	0.000969	0.998	0.998	FALSE	FALSE	22.1327	22.1332	22.1322	76	FALSE	0
RPS5	P46782	-0.242	0.403	0.617	FALSE	FALSE	21.2996	21.1784	21.4208	143	FALSE	0
RPS6	P62753	0.473	0.182	0.388	FALSE	FALSE	22.0104	22.2468	21.7739	88	FALSE	0
RPS7	P62081	-0.0405	0.889	0.945	FALSE	FALSE	22.0705	22.0502	22.0907	81	FALSE	0
RPS8	P62241	0.17	0.613	0.782	FALSE	FALSE	22.5565	22.6414	22.4716	62	FALSE	0
RPS9	P46781	-0.0607	0.855	0.923	FALSE	FALSE	21.8843	21.854	21.9147	97	FALSE	0
RPSA	P08865	-0.121	0.75	0.865	FALSE	FALSE	22.1926	22.132	22.2531	72	FALSE	0
RTN3	O95197	-0.526	0.189	0.394	FALSE	FALSE	16.6357	16.3725	16.8989	663	FALSE	0
RTN4	Q9NQC3	-0.936	0.00982	0.0894	FALSE	FALSE	18.0997	17.6318	18.5677	471	TRUE	2
RTRAF	Q9Y224	0.545	0.0936	0.281	FALSE	FALSE	14.9698	15.2422	14.6975	784	TRUE	3
S100A10	P60903	-1.97	0.0176	0.121	FALSE	FALSE	18.2217	17.2361	19.2073	462	TRUE	1
S100A11	P31949	-1.9	0.0474	0.193	FALSE	FALSE	19.8859	18.934	20.8377	249	FALSE	0
S100A14	Q9HCY8	-1.49	0.00715	0.0784	FALSE	FALSE	19.2372	18.4912	19.9832	314	TRUE	1
S100A2	P29034	-2.1	0.115	0.307	FALSE	FALSE	20.3814	19.331	21.4318	207	FALSE	0
S100A6	P06703	-1.78	0.00541	0.0706	FALSE	FALSE	20.7331	19.8453	21.6208	180	TRUE	3
S100A7	P31151	-1.83	0.14	0.34	FALSE	FALSE	24.1633	23.2499	25.0768	31	FALSE	0
S100A7A	Q86SG5	-1.35	0.3	0.517	FALSE	FALSE	18.6946	18.0213	19.3679	389	TRUE	4
S100A8	P05109	-1.4	0.131	0.327	FALSE	FALSE	25.4945	24.7938	26.1951	21	FALSE	0
S100A9	P06702	-1.62	0.0945	0.281	FALSE	FALSE	25.9637	25.1536	26.7739	15	FALSE	0
S100P	P25815	-1.78	0.106	0.297	FALSE	FALSE	18.9804	18.0898	19.871	347	TRUE	1
SAR1A	Q9NR31	0.367	0.322	0.537	FALSE	FALSE	16.7675	16.9509	16.5841	647	TRUE	2
SBSN	Q6UWP8	-1.02	0.0274	0.155	FALSE	FALSE	20.3166	19.8043	20.8289	212	FALSE	0
SCO2	O43819	0.409	0.176	0.382	FALSE	FALSE	16.9775	17.1822	16.7729	623	TRUE	3
SDF2L1	Q9HCN8	0.858	0.033	0.163	FALSE	FALSE	18.2648	18.6939	17.8357	453	TRUE	3
SEC61A1	P61619	-0.469	0.185	0.39	FALSE	FALSE	19.7536	19.5192	19.9879	263	FALSE	0
SEC61B	P60468	0.38	0.234	0.442	FALSE	FALSE	15.2354	15.4253	15.0456	768	TRUE	4
SEPTIN11	Q14141	0.378	0.19	0.394	FALSE	FALSE	16.3509	16.5401	16.1618	692	TRUE	3
SEPTIN2	Q15019	-0.11	0.667	0.817	FALSE	FALSE	14.8199	14.7647	14.8751	794	TRUE	3
SEPTIN7	Q16181	-0.159	0.538	0.732	FALSE	FALSE	15.7337	15.6543	15.8131	738	TRUE	2
SERBP1	Q8NC51	0.168	0.593	0.769	FALSE	FALSE	21.2972	21.3811	21.2133	144	FALSE	0
SERPINA12	Q8IW75	-0.351	0.237	0.446	FALSE	FALSE	18.4855	18.3099	18.661	420	FALSE	0
SERPINB12	Q96P63	-0.161	0.546	0.734	FALSE	FALSE	21.9738	21.8933	22.0543	90	FALSE	0
SERPINB2	P05120	-1.04	0.143	0.341	FALSE	FALSE	18.3951	17.8764	18.9137	434	TRUE	1
SERPINB3	P29508	-0.687	0.264	0.481	FALSE	FALSE	23.3522	23.0088	23.6955	42	FALSE	0
SERPINB4	P48594	-1.32	0.166	0.372	FALSE	FALSE	20.8214	20.1636	21.4793	172	FALSE	0
SERPINB5	P36952	-0.251	0.648	0.805	FALSE	FALSE	18.3576	18.2321	18.4831	440	TRUE	2
SERPINB8	P50452	0.476	0.0948	0.281	FALSE	FALSE	17.2072	17.4452	16.9693	597	TRUE	4
SET	P0DME0	-0.683	0.0358	0.172	FALSE	FALSE	19.1264	18.7851	19.4677	330	TRUE	1
SF3A1	Q15459	0.488	0.201	0.41	FALSE	FALSE	18.2224	18.4665	17.9783	461	TRUE	2
SF3A2	Q15428	0.382	0.223	0.43	FALSE	FALSE	17.9524	18.1435	17.7613	492	TRUE	2
SF3A3	Q12874	-0.607	0.3	0.517	FALSE	FALSE	16.1621	15.8584	16.4658	707	TRUE	2
SF3B1	O75533	0.0896	0.872	0.931	FALSE	FALSE	18.2733	18.3181	18.2285	452	FALSE	0
SF3B2	Q13435	0.1	0.854	0.923	FALSE	FALSE	17.9783	18.0283	17.9283	486	TRUE	1
SF3B3	Q15393	0.487	0.293	0.513	FALSE	FALSE	18.0791	18.3224	17.8358	472	FALSE	0
SFN	P31947	-0.336	0.568	0.75	FALSE	FALSE	21.3994	21.2312	21.5676	134	FALSE	0
SFPQ	P23246	0.144	0.679	0.824	FALSE	FALSE	18.0389	18.1108	17.9671	477	FALSE	0
SLC16A1	P53985	1.66	0.0334	0.163	FALSE	FALSE	18.8546	19.6865	18.0227	361	TRUE	1
SLC1A5	Q15758	0.786	0.0421	0.184	FALSE	FALSE	19.0296	19.4227	18.6365	343	TRUE	3
SLC25A11	Q02978	1.81	0.00402	0.0604	FALSE	FALSE	16.5925	17.4982	15.6868	666	TRUE	3
SLC25A13	Q9UJS0	-0.0957	0.716	0.848	FALSE	FALSE	15.0264	14.9786	15.0743	780	TRUE	4
SLC3A2	P08195	1.28	0.0146	0.111	FALSE	FALSE	13.8792	14.5177	13.2407	830	TRUE	3
SLIT2	O94813	0.768	0.117	0.307	FALSE	FALSE	14.2627	14.6469	13.8784	822	FALSE	0
SMC4	Q9NTJ3	0.174	0.533	0.73	FALSE	FALSE	14.7505	14.8376	14.6634	797	TRUE	2
SNAP29	O95721	0.269	0.404	0.617	FALSE	FALSE	19.4152	19.5495	19.2808	298	TRUE	3
SNCA	P37840	0.902	0.143	0.341	FALSE	FALSE	16.0135	16.4643	15.5626	717	TRUE	1
SND1	Q7KZF4	0.555	0.0964	0.281	FALSE	FALSE	17.9539	18.2312	17.6766	491	TRUE	2
SNRNP200	O75643	0.0107	0.968	0.988	FALSE	FALSE	14.3014	14.3068	14.296	820	TRUE	3
SNRNP27	Q8WVK2	-0.127	0.756	0.865	FALSE	FALSE	17.2883	17.225	17.3517	584	FALSE	0
SNRPA1	P09661	0.218	0.542	0.732	FALSE	FALSE	17.7186	17.8275	17.6098	524	TRUE	2
SNRPB	P14678	-0.417	0.172	0.377	FALSE	FALSE	18.0318	17.8233	18.2403	479	FALSE	0
SNRPB2	P08579	0.483	0.295	0.513	FALSE	FALSE	19.1908	19.432	18.9495	322	FALSE	0
SNRPD1	P62314	-0.319	0.334	0.551	FALSE	FALSE	18.6442	18.4849	18.8035	398	FALSE	0
SNRPD2	P62316	-0.137	0.649	0.805	FALSE	FALSE	18.9125	18.844	18.9811	354	FALSE	0
SNRPD3	P62318	-0.549	0.0614	0.226	FALSE	FALSE	19.2039	18.9296	19.4782	319	FALSE	0
SNRPE	P62304	0.514	0.0796	0.261	FALSE	FALSE	16.2673	16.5243	16.0103	700	TRUE	4
SNRPF	P62306	0.51	0.101	0.291	FALSE	FALSE	15.8059	16.0608	15.551	733	TRUE	3
SPIN1	Q9Y657	-0.123	0.724	0.852	FALSE	FALSE	19.2276	19.1661	19.2891	315	FALSE	0
SPIN2A	Q99865	-0.563	0.0606	0.224	FALSE	FALSE	15.5328	15.2512	15.8143	754	FALSE	0
SPRR1B	P22528	-0.213	0.804	0.901	FALSE	FALSE	19.475	19.3684	19.5815	292	TRUE	2
SPRR2A	P22531	-2.68	0.00272	0.0533	FALSE	FALSE	18.3654	17.0271	19.7037	439	TRUE	2
SPRR3	Q9UBC9	-1.77	0.00527	0.0706	FALSE	FALSE	18.9637	18.0803	19.8472	348	TRUE	3
SPTAN1	Q13813	0.0707	0.843	0.918	FALSE	FALSE	18.7489	18.7842	18.7135	381	FALSE	0
SPTBN1	Q01082	-0.286	0.519	0.716	FALSE	FALSE	15.01	14.867	15.153	782	TRUE	1
SPTLC1	O15269	0.815	0.0323	0.163	FALSE	FALSE	15.5522	15.9599	15.1446	751	TRUE	3
SREK1	Q8WXA9	0.225	0.684	0.827	FALSE	FALSE	14.2779	14.3907	14.1652	821	TRUE	2
SRP14	P37108	0.571	0.0503	0.199	FALSE	FALSE	16.2372	16.5227	15.9517	704	TRUE	3
SRP9	P49458	0.494	0.088	0.274	FALSE	FALSE	16.8734	17.1205	16.6263	639	TRUE	3
SRPRB	Q9Y5M8	0.798	0.0137	0.107	FALSE	FALSE	15.447	15.8462	15.0479	760	TRUE	4
SRSF1	Q07955	0.53	0.394	0.605	FALSE	FALSE	18.7965	19.0615	18.5315	371	FALSE	0
SRSF11	Q05519	0.491	0.502	0.699	FALSE	FALSE	17.6554	17.9011	17.4098	532	TRUE	2
SRSF2	Q01130	1.18	0.0237	0.144	FALSE	FALSE	20.3332	20.9212	19.7452	211	FALSE	0
SRSF3	P84103	0.808	0.302	0.519	FALSE	FALSE	19.7317	20.1359	19.3275	264	FALSE	0
SRSF6	Q13247	1.23	0.0371	0.175	FALSE	FALSE	18.8474	19.4616	18.2332	363	TRUE	1
SRSF7	Q16629	0.4	0.5	0.699	FALSE	FALSE	17.3146	17.5146	17.1146	579	TRUE	2
SSB	P05455	0.424	0.373	0.586	FALSE	FALSE	17.381	17.5929	17.169	568	FALSE	0
SSBP1	Q04837	-1.58	0.0384	0.175	FALSE	FALSE	15.8879	15.0993	16.6765	729	TRUE	1
SSR1	P43307	0.0508	0.909	0.953	FALSE	FALSE	18.8013	18.8268	18.7759	370	TRUE	1
SSRP1	Q08945	2.3	0.00321	0.0549	FALSE	FALSE	18.3843	19.5366	17.2321	435	FALSE	0
ST13	P50502	0.309	0.452	0.66	FALSE	FALSE	17.8363	17.9907	17.6819	506	FALSE	0
STK38	Q15208	-0.0679	0.818	0.908	FALSE	FALSE	23.828	23.7941	23.862	34	FALSE	0
STRAP	Q9Y3F4	0.731	0.0679	0.238	FALSE	FALSE	14.9349	15.3004	14.5694	788	TRUE	3
STX12	Q86Y82	0.451	0.151	0.351	FALSE	FALSE	18.0702	18.2958	17.8446	473	TRUE	3
SUB1	P53999	1.57	0.00363	0.0577	FALSE	FALSE	20.4071	21.1935	19.6207	202	FALSE	0
SUMO2	P55854	0.812	0.0299	0.161	FALSE	FALSE	15.5051	15.9113	15.0989	758	TRUE	1
SUPT16H	Q9Y5B9	1.48	0.00891	0.0878	FALSE	FALSE	21.5353	22.2745	20.7962	119	FALSE	0
SURF4	O15260	-0.319	0.433	0.641	FALSE	FALSE	17.4165	17.2568	17.5761	563	FALSE	0
SYNCRIP	O60506	0.299	0.353	0.567	FALSE	FALSE	16.8494	16.9991	16.6998	640	TRUE	1
SYNGR2	O43760	0.321	0.359	0.574	FALSE	FALSE	17.1503	17.3108	16.9898	600	TRUE	3
SYPL1	Q16563	-0.778	0.374	0.586	FALSE	FALSE	18.4725	18.0836	18.8614	421	TRUE	3
TAB1	Q15750	0.93	0.067	0.236	FALSE	FALSE	15.4907	15.956	15.0255	759	TRUE	3
TAB2	Q9NYJ8	0.201	0.488	0.69	FALSE	FALSE	16.8432	16.9439	16.7425	642	TRUE	3
TAF15	Q92804	0.931	0.0136	0.107	FALSE	FALSE	18.1388	18.6041	17.6735	465	FALSE	0
TALDO1	P37837	0.0142	0.974	0.99	FALSE	FALSE	18.7711	18.7782	18.764	376	TRUE	1
TCEAL1	Q15170	0.617	0.0376	0.175	FALSE	FALSE	16.2842	16.5927	15.9758	698	TRUE	3
TCOF1	Q13428	1.24	0.0849	0.27	FALSE	FALSE	18.7136	19.3346	18.0926	386	FALSE	0
TCP1	P17987	0.751	0.0282	0.158	FALSE	FALSE	18.6652	19.0406	18.2898	395	FALSE	0
TECR	Q9NZ01	-0.0466	0.888	0.945	FALSE	FALSE	18.4178	18.3945	18.4411	430	FALSE	0
TFAM	Q00059	-0.444	0.199	0.406	FALSE	FALSE	16.9152	16.6929	17.1374	632	FALSE	0
TFG	Q92734	-0.284	0.382	0.596	FALSE	FALSE	20.1868	20.0449	20.3287	222	FALSE	0
TGM1	P22735	-1.23	0.0382	0.175	FALSE	FALSE	20.8834	20.2669	21.4999	170	FALSE	0
TGM3	Q08188	-0.911	0.024	0.144	FALSE	FALSE	21.6513	21.1959	22.1067	111	FALSE	0
TGM5	O43548	-0.187	0.539	0.732	FALSE	FALSE	16.3976	16.3043	16.4909	686	TRUE	1
TIMM50	Q3ZCQ8	0.374	0.215	0.423	FALSE	FALSE	16.8122	16.9991	16.6254	643	TRUE	3
TKT	P29401	-0.0407	0.922	0.96	FALSE	FALSE	19.0404	19.02	19.0608	341	FALSE	0
TMA7	A0A024R1R8	0.702	0.113	0.305	FALSE	FALSE	23.4719	23.8231	23.1207	40	FALSE	0
TMED10	P49755	-0.775	0.178	0.384	FALSE	FALSE	17.4357	17.0481	17.8233	558	TRUE	1
TMED2	Q15363	-2.32	0.00324	0.0549	FALSE	FALSE	16.7772	15.6169	17.9376	645	TRUE	3
TMED9	Q9BVK6	-0.46	0.313	0.528	FALSE	FALSE	18.4444	18.2141	18.6746	424	TRUE	1
TMEM109	Q9BVC6	0.177	0.567	0.75	FALSE	FALSE	16.3085	16.3969	16.2201	694	TRUE	3
TMEM167A	Q8TBQ9	1.25	0.00483	0.0678	FALSE	FALSE	14.0232	14.6458	13.4006	829	TRUE	4
TMOD3	Q9NYL9	0.231	0.506	0.704	FALSE	FALSE	19.6884	19.8038	19.573	269	TRUE	3
TOLLIP	Q9H0E2	-1.12	0.0483	0.193	FALSE	FALSE	17.2142	16.6538	17.7746	595	FALSE	0
TOMM20	Q15388	1.63	0.00925	0.0878	FALSE	FALSE	17.2074	18.024	16.3908	596	TRUE	3
TPI1	P60174	-0.354	0.376	0.588	FALSE	FALSE	20.4715	20.2943	20.6487	196	FALSE	0
TPM3	P06753	-0.305	0.632	0.797	FALSE	FALSE	17.96	17.8073	18.1127	489	TRUE	2
TPM4	P67936	-0.492	0.432	0.641	FALSE	FALSE	18.6404	18.3945	18.8864	399	TRUE	2
TPP1	O14773	-0.675	0.335	0.551	FALSE	FALSE	19.5086	19.1712	19.846	290	TRUE	4
TPT1	P13693	-0.328	0.652	0.805	FALSE	FALSE	18.3048	18.141	18.4686	449	TRUE	2
TRAP1	Q12931	-0.68	0.0306	0.161	FALSE	FALSE	21.6771	21.3372	22.017	110	TRUE	1
TRIM21	P19474	0.402	0.273	0.492	FALSE	FALSE	19.8559	20.0568	19.6551	252	FALSE	0
TRIM27	P14373	1	0.0122	0.0986	FALSE	FALSE	15.356	15.857	14.855	764	TRUE	4
TRIM28	Q13263	0.524	0.0836	0.269	FALSE	FALSE	17.8327	18.0946	17.5708	507	TRUE	1
TRIM29	Q14134	-0.2	0.731	0.856	FALSE	FALSE	17.5998	17.4996	17.7	539	TRUE	4
TRMT112	Q9UI30	0.445	0.125	0.319	FALSE	FALSE	17.8584	18.0808	17.6359	504	TRUE	3
TUBA4A	P68366	0.855	0.0312	0.162	FALSE	FALSE	22.8856	23.3129	22.4582	52	FALSE	0
TUBA8	Q9NY65	0.418	0.135	0.333	FALSE	FALSE	14.2375	14.4464	14.0287	823	TRUE	3
TUBB	P07437	0.261	0.393	0.605	FALSE	FALSE	21.7279	21.8584	21.5974	106	FALSE	0
TUBB4B	P68371	0.604	0.295	0.513	FALSE	FALSE	19.2026	19.5044	18.9007	321	FALSE	0
TUFM	P49411	-0.703	0.117	0.307	FALSE	FALSE	17.5563	17.2047	17.908	543	TRUE	2
U2AF1	Q01081	-0.782	0.11	0.301	FALSE	FALSE	18.7621	18.3709	19.1532	377	FALSE	0
U2AF2	P26368	0.0687	0.826	0.91	FALSE	FALSE	16.5349	16.5693	16.5006	672	TRUE	2
UBA1	P22314	-0.434	0.311	0.526	FALSE	FALSE	16.6636	16.4468	16.8804	658	FALSE	0
UBAP2L	Q14157	0.968	0.00717	0.0784	FALSE	FALSE	19.5317	20.0157	19.0478	287	FALSE	0
UBE2N	P61088	1.04	0.00682	0.0784	FALSE	FALSE	16.2875	16.8095	15.7656	697	TRUE	3
UBL4A	P11441	0.807	0.0472	0.193	FALSE	FALSE	17.3752	17.7785	16.9718	569	TRUE	4
UPF1	Q92900	0.192	0.498	0.699	FALSE	FALSE	13.5557	13.6517	13.4597	841	TRUE	3
USP11	P51784	0.435	0.204	0.413	FALSE	FALSE	18.6751	18.8926	18.4576	392	TRUE	3
USP7	Q93009	0.545	0.0619	0.227	FALSE	FALSE	16.6766	16.9489	16.4042	656	TRUE	3
VARS1	P26640	0.855	0.0167	0.117	FALSE	FALSE	15.8218	16.2494	15.3941	732	TRUE	4
VAT1	Q99536	-0.0438	0.871	0.931	FALSE	FALSE	13.566	13.5441	13.5879	840	TRUE	2
VCL	P18206	-0.99	0.155	0.355	FALSE	FALSE	17.4026	16.9078	17.8974	565	FALSE	0
VCP	P55072	0.0153	0.962	0.985	FALSE	FALSE	18.8492	18.8568	18.8415	362	FALSE	0
VDAC1	P21796	-0.267	0.718	0.849	FALSE	FALSE	17.8124	17.6788	17.946	509	FALSE	0
VDAC2	P45880	-0.517	0.434	0.641	FALSE	FALSE	17.5521	17.2934	17.8108	545	FALSE	0
WDR77	Q9BQA1	-0.662	0.039	0.175	FALSE	FALSE	22.6433	22.3121	22.9745	59	FALSE	0
WDR82	Q6UXN9	-0.0561	0.893	0.947	FALSE	FALSE	16.0752	16.0471	16.1032	712	TRUE	2
XRCC5	P13010	0.792	0.0538	0.206	FALSE	FALSE	17.7771	18.173	17.3811	516	FALSE	0
XRCC6	P12956	0.286	0.384	0.597	FALSE	FALSE	16.9462	17.0891	16.8034	626	TRUE	3
YBX1	P67809	-0.06	0.816	0.907	FALSE	FALSE	20.1234	20.0934	20.1534	231	FALSE	0
YBX3	P16989	-0.412	0.232	0.441	FALSE	FALSE	15.8945	15.6887	16.1003	727	FALSE	0
YWHAB	P31946	-0.563	0.204	0.413	FALSE	FALSE	18.6397	18.3585	18.921	400	FALSE	0
YWHAE	P62258	-0.204	0.561	0.746	FALSE	FALSE	20.3652	20.263	20.4673	209	FALSE	0
YWHAG	P61981	-1.01	0.0212	0.135	FALSE	FALSE	17.3886	16.8855	17.8917	567	TRUE	2
YWHAQ	P27348	-1.38	0.0384	0.175	FALSE	FALSE	19.4591	18.7685	20.1497	293	TRUE	1
YWHAZ	P63104	-0.91	0.0936	0.281	FALSE	FALSE	20.307	19.852	20.7619	214	FALSE	0
ZG16B	Q96DA0	-1.05	0.0988	0.287	FALSE	FALSE	18.9297	18.4044	19.455	352	TRUE	1
ZGPAT	Q8N5A5	0.723	0.0751	0.252	FALSE	FALSE	17.3243	17.6856	16.963	577	TRUE	3

## Sheet: Imputed matrix
ProteinID	GFP_1_imputed_intensity	GFP_2_imputed_intensity	GFP_3_imputed_intensity	SidL_H571A_1_imputed_intensity	SidL_H571A_2_imputed_intensity	SidL_H571A_3_imputed_intensity
A2ML1	472352	736886	897938	595820	2567890	611775
ABCB6	512042	1453500	1095130	874603	835385	598952
ABCE1	175624	136364	129525	120833	108669	96533.2
ABCF1	53357.2	93638.6	67289.8	41039.1	51315.7	30588.4
ACAT2	28649.2	56358.6	40956.3	25838.9	48791.9	16560.8
ACLY	56300.8	118645	108906	92457.7	87759	85080.6
ACTA1	9.382e+06	8.86926e+06	23809600	4.59185e+09	3873850000	2099700000
ACTB	7.55101e+06	12228300	538356000	32051900000	16702700000	20293300000
ACTBL2	2570920	4477300	212059000	13236300000	7.39937e+09	9.49612e+09
ACTG1	322821	501475	406733	328552	258705	266663
ACTG2	51843.6	42378.1	69890.6	10429600	5.52179e+06	5605840
ACTN4	80767.8	154314	172256	135894	1356000	117450
ACTR2	677773	1.23411e+06	1.01663e+06	1083240	662342	594796
ADISSP	33579.5	83327.7	57645.1	67432	46115.6	21789.2
ADRM1	42510.9	35355.1	47613.3	91244.9	89283.5	44997.3
AFDN	309672	396280	408294	204740	218940	168352
AHCY	198279	167666	263737	183859	234855	186987
AHNAK	1057200	1894130	1257360	896927	5232620	663807
AIFM1	890868	1974140	1175830	221617	143730	236026
AIMP1	35449.7	37711.2	28463.3	10974	16732.8	23183.4
AIMP2	32356.5	49700.1	35823.7	17599.7	27832.7	18179.9
ALAD	159336	213276	180110	104841	148890	133044
ALDH1A3	99521.2	159751	169943	248842	872440	206003
ALDH9A1	125926	110823	330809	241110	380696	211046
ALDOA	2200940	3341880	4489950	2361970	4771480	1856080
ALOX12B	220276	352000	329974	543763	634167	366558
ALOXE3	108293	175442	173207	206572	172804	135603
ALYREF	884091	978680	1015430	1088570	910586	749371
AMD1	907227	1021370	883622	58160.7	52187.4	92621.6
ANP32A	110393	105874	89643	85483.8	74107.5	78758.9
ANP32B	104550	116131	106257	44979	120335	96329.3
ANXA1	398380	872068	626838	1674480	5351640	359599
ANXA2	1606490	2738600	3584500	3099420	28666000	3222000
ANXA7	62081	118667	93442.2	56022.8	120525	39754.6
AP2M1	29964.9	48691.4	30570.5	17853.9	12978	13908.6
AP3B1	1.4338e+07	2.7503e+07	2.95093e+07	54695300	26840000	23737300
APEH	124899	195892	197407	95562	540415	122252
APEX1	131358	197520	240991	42465.1	33737	26389.5
APOB	95990.5	126602	150618	154186	172513	131219
APOD	358364	1.36553e+06	2130480	335862	7.45373e+06	484684
APRT	49308.5	75467.1	69286	44050.2	113815	56502.5
ARF1	85318.3	151432	222095	162111	449033	151960
ARF4	109564	124976	319706	314143	393830	266814
ARG1	921237	1700150	1938780	1458460	2686220	1923520
ARHGDIA	53012.2	45788.8	91419.2	98897.3	118569	92574.6
ARHGEF5	44271.5	67557.1	42106.8	26624.8	13804.1	21506
ARPC1A	25367.3	78535.4	70388.2	79933.1	253100	29625.3
ARPC3	33256.1	54272.6	45892.8	46299.6	101811	37376.8
ARPC4	152092	142557	150807	53987.1	251145	181447
ARPC5	28625.3	51012	34479.4	19224.4	24478.7	14201.8
ASAH1	247437	730411	649017	318522	1595980	401984
ATP1A1	337438	321180	431477	276445	144952	184733
ATP5F1A	363320	449528	654157	342832	1071740	330939
ATP5F1B	345637	496162	737335	296648	1299390	308430
ATP5F1C	283996	481578	381257	304868	252799	237421
ATP5IF1	597075	1188910	1277880	778907	329070	479447
ATP5MK	639144	873770	334033	246376	147810	203307
ATP6V1A	229204	176059	325877	377865	482384	360207
AZGP1	1690540	1916510	4035980	2777370	4567040	2520070
BAG2	407125	479323	469813	428958	400140	365094
BAG6	705330	1165860	751341	592788	465166	461398
BAIAP2	712563	1.06917e+06	942806	839874	662954	714870
BCAP31	289222	338888	421144	944104	1021000	514202
BLK	325531	449412	383657	299453	252158	318494
BLMH	997002	1716050	1606990	1752420	1951480	3055570
BOLA2	249687	621155	451177	1011790	569306	636680
BSG	56169.2	83392.4	81844.2	29514.6	32363.2	20845.2
BUB1	852057	1187580	1.04434e+06	1.06949e+06	565847	907999
BYSL	14656.5	24675.5	18787.1	22887.3	12922.1	20304.9
C1QBP	123317	298297	449520	2106720	2433030	1512260
C3	23906.5	25508.9	28544	26482	23757.3	23953.5
CACYBP	351166	389813	359595	398015	199346	223698
CAD	473140	830972	610319	65583.1	90160.9	35293.2
CALM1	72217.6	186144	254923	125707	1227910	169456
CALML3	1183970	1889610	2933790	569933	7635980	846667
CALML5	2835660	6.61454e+06	9930810	5691180	34264600	3557180
CALR	336937	562953	693526	400537	1418950	427752
CANX	967904	1407410	1256900	349691	875845	400769
CAP1	65109.9	118392	89821.2	55389.3	88218.2	40451.3
CAPN1	199848	257435	382755	245863	1099320	268092
CAPNS2	225836	342140	306659	116042	506799	182118
CAPRIN1	364104	422811	279595	202846	96507.1	173543
CAPZA1	118537	166933	262633	183877	564751	198436
CAPZB	126279	204679	258689	249344	691854	192292
CASP14	3698100	6132210	7.03388e+06	6.7709e+06	14893300	8.90793e+06
CAVIN1	575137	659705	690123	437246	235067	330351
CBLN4	2.0081e+06	3.11167e+06	3115840	3379890	3.07882e+06	2683050
CBX6	819970	6381760	5368630	1964360	5365050	1090190
CCDC124	348719	763265	635835	487703	286721	359678
CCDC91	745857	1.31053e+06	1.14008e+06	1145150	905261	713366
CCT2	152956	151685	199093	201249	197116	183601
CCT3	369735	383079	546194	465475	497854	554414
CCT4	438305	452716	572518	343224	348977	389721
CCT5	200572	280031	365122	269974	246283	288491
CCT6A	381257	379892	522383	331738	322982	315003
CCT7	796740	749536	987046	630492	525237	471213
CCT8	315769	328491	372053	295281	263789	299955
CDC123	334859	420244	255989	212305	158524	179714
CDK4	305380	399615	471087	608755	469760	412409
CDKN2A	65528.6	105655	77649.6	46525.5	55245.8	40227.5
CDSN	1099400	1044000	1888840	1347860	1144260	1013440
CEPT1	39953.9	114271	101184	96524.4	111739	69457.7
CFAP298	470182	727964	577619	529855	286087	393208
CFL1	1828730	2958090	3758760	2151450	4861440	1824070
CHCHD4	62992.8	65723.6	63616.5	64894.7	63618.9	59173.2
CHCHD7	95626	178424	116957	96868.6	49108.6	51209.6
CHORDC1	168942	170619	167054	161987	152232	145824
CIRBP	6598250	12795200	9682290	11548700	6350180	6.81547e+06
CKAP4	332754	510599	510298	322234	918383	358884
CKB	365232	469479	382247	194064	170872	256106
CLNS1A	304405	663436	318589	509042	349918	431112
CLPB	418569	802788	483861	383340	305767	291095
CLTC	508155	604430	838910	579795	806158	410124
CMBL	603952	821456	638005	788688	384710	467515
COA5	129622	233673	225169	71706	42641.1	95901.3
COPA	21720.2	46726.6	35498.4	32008.6	41368.6	19188
COPB1	20114	32847.9	23032.8	19391.8	15421.5	15985.9
COPB2	190232	105086	171818	155394	396126	180574
CPA4	479746	841694	1045440	442644	983820	443592
CPSF7	27289.5	64680.1	41488.3	28312.5	29919.9	22904.4
CRABP2	97908.5	153227	175152	68224.9	992672	109421
CS	116708	221650	196859	162907	254134	123889
CSDE1	79238.2	117467	132408	99503.9	78670.6	79758.2
CSNK2A1	226271	170693	142901	77927.8	106306	194658
CSNK2B	277919	411176	313705	265231	139817	219394
CSRP1	106096	228321	222036	249513	228292	195731
CST4	40544.3	41092.6	48730.2	53843.9	75569.5	182413
CST6	423414	806479	740768	581665	4124360	573162
CSTA	7744520	13403100	15976100	12967600	33854700	14051600
CSTB	94729	250950	291140	610641	4756970	216374
CTPS1	119883	142516	110214	129419	111961	117771
CTSA	550971	911578	1003030	581457	2647990	635321
CTSB	265775	698046	584706	166020	9908450	282643
CTSC	177857	263313	311044	357536	5.08096e+06	304028
CTSH	73803.7	124755	156398	290001	2438410	238024
CTSV	132690	291057	409056	286916	2649010	208849
CYC1	121711	179253	122297	89870.7	42400.4	74099.7
CYP2R1	2666080	3660150	3665470	2816760	24835800	2372940
DARS1	125236	196124	164172	272801	322512	256743
DCAF8	87564.6	143932	102358	69817	56952.4	52935.5
DCD	91077100	139160000	471626000	96403800	5.55983e+07	57496100
DCTN2	10990.4	17493.2	15954.8	12458.9	27935.6	21513.1
DDB1	667382	702387	700048	1096440	816198	1027230
DDOST	94187.6	89797.9	124700	101000	81781.6	89734.4
DDX1	71107.4	103608	83355.4	54076.9	70168.2	59900.6
DDX17	131193	93301.6	166554	121951	149805	142878
DDX39B	222301	377569	312874	234113	285033	177846
DDX3X	600786	651553	749073	595022	628144	535093
DDX46	2717450	605957	715049	335925	581128	788848
DDX5	27742.5	42006.4	24594.4	14661.9	6846.14	11895.3
DDX56	10821.3	28080.1	20997.6	38980.1	22218.6	15556.7
DDX6	100833	215080	188027	159456	173496	112571
DEK	3072560	1.27404e+06	737671	699680	710494	746408
DHCR7	40830.1	67941.9	46781.4	29957	29666.9	23124.9
DHX15	99531.2	126182	152634	1053040	720765	924451
DHX36	25597.1	27663.6	23910.3	21840.4	17172.3	14839.6
DKC1	339830	74343.9	90641.7	79555	92411.6	97164.2
DLAT	49607	50595.4	50463.2	50887	49013.8	46677.6
DLST	149893	231110	197237	121022	211665	122064
DNAJA1	6175360	7781320	5437020	606232	491250	683572
DNAJA2	1903300	3735090	2358160	455740	319484	267252
DNAJA3	2106730	2556090	1855190	1.44406e+06	1.08357e+06	1.1833e+06
DNAJB11	905228	1692820	885312	411647	171417	293398
DNAJB3	865578	1170960	697961	543189	390812	442645
DSC1	4012320	5352150	7.10728e+06	8941690	10753800	5.88098e+06
DSC3	542701	671417	769290	629334	814800	577285
DSG1	3723290	6038140	7751540	7454440	11093300	5199990
DSP	5177480	8.70222e+06	10173000	9.20897e+06	21427500	7.10177e+06
DUT	63581.8	82013.3	64759	37041.1	51437	49473.1
DYNC1H1	106721	142543	134014	61468.6	220446	97793.2
DYNC1I2	346790	302364	296239	281794	159547	229020
DYNLL1	178073	373673	306241	247086	376469	130925
ECM1	270735	676158	949011	1264230	1318970	949521
EDF1	229920	300210	270625	254029	157122	196778
EEF1A1	6.57848e+06	7941680	11153500	7.03521e+06	12141200	6291070
EEF1A2	10230900	12260400	14769100	10055100	16738900	7983450
EEF1B2	404420	565625	577106	812949	1042710	824164
EEF1D	288790	309118	331041	409312	636878	452370
EEF1E1	26598.2	32486.8	22038.4	64759.1	51514.9	53302.5
EEF1G	872557	947655	1027040	1975930	1686090	1521120
EEF2	2422390	3083960	4335510	2706510	2666000	2306690
EIF1	27404	27110.9	27940	31073.1	26535.5	29657.8
EIF1AX	19117100	33669000	25858900	24561000	12264500	15386700
EIF2S1	179880	226745	200599	150724	215839	190785
EIF2S2	109030	128396	99884.6	89047.9	94001.3	95285.7
EIF2S3	1250820	2020840	1549350	883963	498029	670494
EIF3A	661295	336827	464936	319198	318672	348410
EIF3B	699961	349172	318646	302636	330943	340795
EIF3C	1721380	724478	1071460	547251	604330	849126
EIF3D	1168510	533894	593450	384810	446347	402048
EIF3E	781998	258917	343141	286943	327190	384769
EIF3F	89578.9	125048	98519.8	66987.6	63216.4	76122.5
EIF3G	399480	278826	295532	259558	245550	246444
EIF3H	1072610	498398	608204	698730	711625	776969
EIF3I	2535190	2038140	1897250	1429400	1335090	1417600
EIF3J	381992	121860	279426	189658	210108	292477
EIF3L	1499280	760643	1054520	677529	980848	1280260
EIF3M	150874	169447	154596	82725.8	139753	159237
EIF4A1	1251510	853861	1517370	770866	1127630	983514
EIF4B	1746970	3078350	2500380	2160030	1420230	1741550
EIF4E	74161.4	83881.6	61431.6	71515.2	61307	66285.7
EIF4G1	1538650	1533480	1433980	363782	389636	514592
EIF4H	261251	311079	336260	252913	299001	161400
EIF5A	632640	1004690	1070960	839759	933228	596693
EIF5B	1375240	428309	250048	446396	324330	578886
EIF6	172439	230115	269913	240584	436429	199454
ELANE	30240.4	18576.3	36470.5	68032.1	19955	56811.7
ELAVL1	40808.5	59142	28743.3	25298.7	18918.7	21666.9
ELOB	215724	320520	250120	184554	142187	164499
ELOC	19541.6	30518.5	17596.5	9877.15	5342.39	7871.72
EMD	334669	495379	355637	83099.7	154651	75545.9
ENO1	2532020	3027820	4530570	2592760	4011720	3149620
ENO3	74749.5	105559	169246	158736	403670	156058
EPRS1	303962	340894	330406	508757	422831	397019
ERLIN2	88216.4	121260	128716	130168	169917	109428
ETF1	191828	300188	227811	173228	125331	137940
EWSR1	120565	303286	231094	175897	103016	155656
EZR	521651	556636	575780	193861	1087660	230846
FABP5	1962540	4964090	4450300	3498010	3640420	1724560
FAIM	32607.3	50377.6	38010.2	37044.1	35419.5	31187.8
FAM162A	108249	157635	135689	157419	193478	134261
FAM32A	189301	190985	332475	334359	275376	167113
FANCI	1488600	1871200	1197550	922827	663477	756346
FAR1	232339	392638	214871	173952	132188	138122
FASN	336124	351065	596725	642580	481375	564252
FAU	3138460	1495930	1682440	1313140	1297630	2030690
FBXO3	32242	49472.2	31691.1	17877.4	13473	15630
FBXO31	396645	763998	540552	444467	385969	336842
FKBP4	126434	226085	185365	141091	165931	107261
FLG	11637500	21522300	24486300	17733100	26590300	18973400
FLG2	4771370	15743000	13094900	17619200	16004500	11505400
FLNA	340901	484188	557440	299465	791628	269956
FLNB	77586.1	129994	132921	68426	227910	100250
FRG1	34815.2	53488.6	35280.7	19647.9	16975.7	17641.5
FUS	10391300	17647800	16035100	15881400	7245880	10007900
G3BP1	1376310	1239270	1404200	1316480	1219900	1513250
G3BP2	1136030	847386	895140	976835	585840	771546
GADD45GIP1	22135.1	29929.5	19007.1	9081.28	7486.41	10526.9
GANAB	8241.68	39675.7	41636.9	28634.9	51433.3	17341.9
GAPDH	4684930	6157120	8067580	6610660	28916800	7846220
GARS1	114040	114737	176826	105119	147652	106360
GART	171552	175765	248816	106877	93723.2	66124.7
GBA1	189464	371313	341334	234888	674790	164329
GCLM	14008.4	20225.8	13429.4	11282.4	9642.59	9908.22
GDA	17438	33570.7	26403.1	46902.3	70533.3	22326.2
GDI2	125657	233241	266802	111134	245843	221966
GDPD3	153234	246395	296601	124803	1934650	190374
GET3	2865260	2832370	2354250	791897	219060	610086
GET4	162214	164247	170329	167749	162778	150930
GFP	20931600000	90330600000	4.12994e+10	14992700	1468280	1332300
GGCT	1364730	2381990	2625430	1755650	4041270	2669930
GGH	124354	305188	320202	301604	843763	406130
GLO1	54602.7	54153.9	162924	100756	142305	73205.4
GLOD4	32415.5	27292	66174.2	40660.3	44856.7	26020.4
GLRX	137717	102415	106357	33121.2	123245	167408
GLUL	181651	428818	497117	286254	4166060	200979
GM2A	600408	898968	942507	626696	11540500	818757
GNAI1	399649	722707	615528	212912	69158.2	146569
GNB1	90577.6	155461	116760	77159.8	89785.6	58255.9
GOT1	46647.8	84474.5	64144.6	41060.3	72039.2	30230.8
GOT2	61446.6	101210	86793.9	18562.7	119714	27607.8
GPD1L	209023	328984	223372	199236	68013.4	131692
GPI	110592	200577	334090	165047	602334	112209
GPX1	29020.4	41588.9	28757	13837.6	17110.5	15580.4
GSDMA	5.68694e+06	8.17956e+06	7.79157e+06	7635870	18342500	6824730
GSS	111973	135133	128844	39943.2	182286	88515.4
GSTO1	82499.9	112959	114439	177176	311085	158402
GTF2F1	561708	183227	302339	115384	181473	108890
GTF2F2	392248	72037.8	186741	65396.7	58613.5	70328.1
GTF2I	1053830	1471090	1252140	1264890	844192	846851
H1-2	262299	857879	442620	431553	316264	191351
H2AC1	2334150	5191770	2830850	2165640	2935280	1476080
H2BC12	1962440	5281380	2561400	3764430	5508610	1387160
H2BC26	79939.9	152178	121744	112739	111398	88469.3
H3-3A	8472000	17901200	9.71566e+06	15157200	16379000	7.21982e+06
H4C1	581936	1426090	849149	1269490	4.27256e+06	625912
HADHB	62039.7	132312	135674	171715	268210	135367
HAL	446043	751232	736657	645809	1022810	1543970
HAX1	298127	483006	285969	232893	180835	185685
HDAC1	75448	107608	80445.4	45729.8	50571.6	49355.9
HDLBP	50496	52816.9	53229.9	52479.8	49805.9	47705
HDX	179721	415398	257655	312230	206222	181551
HEATR3	1.19547e+06	1.67542e+06	1.54451e+06	1445950	1036730	1358340
HEXB	41330.4	51996.1	72454.3	292505	2066990	313247
HIRIP3	117926	179246	142261	130565	120957	107384
HMGA1	1302350	2738010	1717400	2183300	842495	845488
HMGA2	8423.4	18887.8	16167.9	39873	17393.7	24868.8
HMGB1	1620620	1453480	1578290	1376600	981131	954269
HMGB2	111140	144020	137779	160887	100549	97101.6
HMGB3	170303	155818	362499	182407	90463.5	99403.8
HMGN1	59548.2	873514	532882	386480	388503	307557
HMGN2	7303340	15125300	11402500	8421350	3080830	4245080
HMGN4	38586.7	59459.6	47355.8	21733	57788.3	24997.8
HNRNPA0	1118710	1527910	1240380	1105910	461206	701338
HNRNPA1	4471180	5640150	5.42854e+06	7.11328e+06	4882280	4979820
HNRNPA2B1	1041210	986602	1556220	1261210	1319630	975765
HNRNPA3	13146100	14107300	13117200	10314000	7235280	7.00302e+06
HNRNPC	519249	276577	422271	249173	722629	384453
HNRNPD	698845	957047	1060100	835644	606024	627841
HNRNPDL	52084	29497.4	33949.7	24033.1	31796.2	37888.9
HNRNPF	88773.2	121531	87992.6	123625	61520.8	87808.1
HNRNPH1	1362710	1711470	1801870	2189340	2458120	1545600
HNRNPK	593238	766514	882397	919059	807049	598153
HNRNPL	387686	404937	525725	353281	395912	250974
HNRNPM	246552	156539	221752	222932	344113	209035
HNRNPU	527980	556365	686099	635850	839714	449843
HNRNPUL1	254522	434237	229537	276154	234619	329015
HPRT1	194288	307044	261618	167633	258921	156977
HRNR	18096500	26937000	41977400	45813500	39662200	26181700
HSD17B10	119621	230545	218375	78237	143569	110673
HSD17B12	12275.1	20557.8	14752.3	13700.3	12242.2	11428.9
HSD17B4	26931.3	52112.1	37528.2	20022.4	41934.5	14107
HSP90AA1	12073200	15166000	11257700	11631700	9.10898e+06	9940310
HSP90AB1	6560710	7991050	4.8807e+06	5837310	5.43542e+06	5518520
HSP90B1	3617300	4203190	3604060	3089850	5769470	2727070
HSPA1A	18428300	26062100	18974400	6.99243e+07	53421700	6.7256e+07
HSPA1L	7.0183e+06	8691970	8225960	33397300	26952500	28304300
HSPA4	99522.3	142209	112735	119479	97573	102988
HSPA4L	107597	136762	126809	220157	236178	213717
HSPA5	25585300	39421800	35391900	131176000	96401400	112560000
HSPA8	21288600	34814200	24103800	104536000	85355700	97736800
HSPA9	1260740	1953090	1641490	735814	894774	843125
HSPB1	2746260	6547270	7.7523e+06	3629120	20240000	3400810
HSPBP1	18828.7	28676.8	17819.7	8953.86	7776.18	8321.47
HSPD1	1936730	2265060	3105390	1635690	1475700	1191660
HSPE1	156549	247837	313430	255038	1226030	402194
HSPH1	285784	686160	518548	1621530	1152120	1283350
HTATSF1	800934	827638	633223	266647	224578	397193
IARS1	218366	303250	303861	396608	388569	366174
IDE	232345	427488	511661	199446	834175	355671
IDH1	105164	149959	122185	136385	120732	118066
IGF2BP1	557109	184727	376063	319197	242710	718094
IGHA1	408942	775468	2447800	1891020	892738	1189170
IGHG1	695641	1.47116e+06	1568710	788243	3179160	642905
IGHG2	577664	626885	486841	535349	288624	245872
IGKC	97721.6	211599	420322	506126	975223	393501
IGKV2-29	15000500	40864300	25649100	20875700	13688900	13312600
IGKV2D-24	10997500	5.84267e+07	30828500	16760400	7962430	13566800
IGLC2	331547	629227	898383	715115	1601090	484980
IL36G	44377.7	84647.9	63916.5	36677.8	74764	26057.6
IL37	54734.8	109609	85801.7	86163.3	76506.6	68538.7
IMPA2	164165	233048	292031	131521	725311	160833
IMPDH2	164204	219797	320610	77497.3	106794	89688.2
IPO5	27604	21894.4	27396	21087.6	25445.4	19455
IRS4	503184	769680	471408	64504.3	47721.7	64702.1
IVL	127210	197130	254052	399836	3208420	400831
IVNS1ABP	41271	74716.5	56593.1	62409.8	37323.3	44291.2
JUP	3213780	4159370	6362240	5467250	14738100	5403270
KARS1	136744	256891	244321	367869	289767	295477
KCTD12	49734.8	98506.2	78768.5	64040.4	54452.4	49340.8
KCTD9	3193410	6006570	3634250	6.90958e+06	4883640	4677530
KHDRBS1	287904	225996	478558	217841	127745	148473
KHSRP	62183.1	60243.7	90242.9	58735.7	47051.2	46526.1
KIF5B	18577.1	21873.2	20892.4	21053.9	20405.6	18974.1
KLK10	109189	188537	182304	189264	550468	146822
KPLCE	3812590	3094870	3338080	6.53898e+06	6.73586e+06	3701850
KPNA2	453319	332957	459245	261409	215565	234331
KPNB1	35994.4	59246.3	52795	39487.4	86050.6	30192.3
KPRP	2135320	2665740	2205520	4912780	13495900	2460010
KRT13	245175000	336799000	683127000	7.42079e+08	6.90628e+08	405147000
KRT14	11159200	17692700	28388500	33406500	109620000	34661400
KRT15	886995	2962550	7543980	6.69533e+06	10497000	4.22968e+06
KRT16	463165000	1167270000	1718900000	1884200000	6.17777e+09	930922000
KRT17	18139100	39340400	5.63468e+07	51234300	502285000	32677200
KRT19	1.31136e+06	1487470	2485910	2.38902e+06	2.76531e+06	1.98825e+06
KRT23	1674900	10319700	5283320	5532240	10276500	2800580
KRT24	7.5011e+06	2387770	4.03635e+06	3.86082e+06	3.27268e+06	4.23171e+06
KRT25	252291000	612048000	6.96893e+08	423130000	321958000	652522000
KRT27	1279220	4.77314e+06	9032520	4454980	3293570	10734800
KRT28	117400	179549	601357	378995	409704	1014850
KRT3	50653500	138236000	144018000	9.89269e+07	470542000	54283400
KRT4	239445000	615301000	537127000	6.55022e+08	7.08993e+08	354304000
KRT5	390350000	774206000	9.07809e+08	9.13714e+08	2936690000	6.10052e+08
KRT6A	13968900	40818100	43776700	41312400	4.98241e+08	26572100
KRT6B	169158000	334849000	450361000	407175000	1556180000	186603000
KRT7	779832	10881900	5.14694e+06	2402610	1080760	1589630
KRT71	2486990	8519940	10800200	7464460	3851170	12504900
KRT72	5158050	8238720	12159800	8807880	4672410	12402400
KRT73	348440	767835	1037990	468338	414826	1165670
KRT75	7.36816e+06	17456800	28837800	29618100	278061000	13254300
KRT76	2101300	13321000	14841100	2523980	2852580	2080100
KRT77	200011000	6.18426e+08	472100000	448199000	5.99318e+08	376223000
KRT78	19803000	36950800	4.349e+07	38423800	31314400	31432400
KRT79	22366900	35622100	35376600	82280700	97481600	6.37108e+07
KRT8	1784110	5.20402e+06	5851470	1600020	3325680	1218840
KRT80	1224690	2201400	2641390	2957430	5322720	2076370
LACRT	128719	620517	844929	796832	1.20797e+06	489505
LAMP1	348520	655616	1033560	927475	2519790	1043460
LARS1	3098300	4.22668e+06	4723760	5062210	4526110	5.77822e+06
LCN1	1499950	861024	3009090	1134460	420962	802240
LDHA	872122	1293590	2541140	1129470	2555020	1140320
LDHB	1265650	1237810	2660260	1166300	770504	1109590
LGALS3	106081	189177	166424	205085	329591	128979
LGALS7	990581	1512350	3802020	2674000	17700600	2908970
LMNA	287410	467250	937275	408009	3749980	398998
LORICRIN	449062	1102610	824589	1151370	2651480	1815040
LRP1	80014	141899	96080.9	70811.3	47459.4	44307.5
LRRC59	55272.9	55290.1	93136	41175.2	54788.6	32136.7
LSM4	227702	1.03943e+06	1086080	111213	49278.1	201964
LUC7L	8063.24	9224.07	8169.77	8205.78	7545.84	7546.23
LUC7L2	6.42722e+06	2831690	2658150	2626740	2378970	2981000
LUC7L3	46417	70721	57635	53080.4	43115.9	56296.5
LYPD5	118591	133146	112643	54498	82887.6	100141
MAD2L1	1193460	1645600	958694	420506	155590	317301
MAGED1	161651	241503	192876	174368	159382	143065
MAGED2	196380	153465	155577	153553	138988	146681
MAP3K7	145454	177748	171471	164836	160451	142078
MAPRE2	289814	215151	661949	540402	586458	410023
MARCKSL1	91896.3	70102.1	154499	101867	68644.1	91471.4
MARS1	93310.9	160822	110036	259945	188555	164126
MAT2A	107581	196088	178693	184223	237384	146036
MCM2	20335.6	31899.4	18550.9	10448.1	5835.09	8305.6
MCM3	35393.1	39677.8	30105.1	11885.6	19483.6	23021.1
MCM4	23129.7	39739.7	24398.6	11518.1	12798.1	8433.61
MCM7	46402.3	68768.6	42035.2	27090	11807	22252.9
MDH1	78430	38601.9	148664	103017	75027	101280
MDH2	247091	354963	658378	176628	640702	236092
ME1	257112	322936	311384	142073	378281	242976
MGST2	257808	397376	440781	365278	1633040	403324
MIF	116632	182509	156607	89897.2	192619	92763.1
MORF4L2	621352	1513460	905716	696573	567823	493687
MROH8	2170110	1.36559e+06	1049720	847697	809883	1274800
MRPL1	22618.7	30212.2	11317.9	9795.95	6474.77	8694.91
MRPL11	12763.1	26356.5	18987.1	32019.7	16802.3	23382.1
MRPL12	65838.3	155309	117905	185199	88845	74860.5
MRPL15	139630	224574	164196	112834	84805.3	88152.4
MRPL17	67273.5	105578	73216.2	108604	74834.2	90201.1
MRPL18	47412.7	45650.6	37247.6	13384.7	25798.6	36022.2
MRPL19	47218.9	60072.7	60514.2	74663.1	74259.8	59098.7
MRPL22	46660.9	67228.4	34683.7	61088.7	47975.4	42744.2
MRPL24	54689.3	85490.5	56872.5	54420	86177.2	44562.1
MRPL27	60572.9	124515	115662	201207	148708	132003
MRPL37	26865.5	52342.4	31404.3	20913.6	13943.4	11183.2
MRPL44	15565.8	40750.7	29091.9	51630.7	22763.2	19080.4
MRPL46	145301	238931	185060	131102	133103	102981
MRPL48	67472.7	132063	87632.1	66841.8	47207.4	35006.8
MRPL9	11116.8	17863	18018.7	79044.6	90849	55572.2
MRPS30	97429.4	153036	126088	104704	104036	87705.3
MRTO4	519922	309857	409267	420341	302117	564982
MTA2	38003.6	58470.7	39782.8	21892.3	21785	20196.3
MTHFD1	53267	71056.1	50945.6	54464.2	30619.4	49054.2
MUCL1	3864850	5.92132e+06	18821600	4570280	3817920	2211540
MYH9	1061170	1659950	1321760	933301	3398360	892163
MYL12A	66954.3	83826.6	83034.4	108535	247883	132675
MYL6	225092	397038	422508	714518	1606130	473854
NACA	624667	519062	653102	417105	585071	718046
NAP1L1	114385	131775	117791	111507	123539	161345
NASP	149028	144836	174621	127412	89418.1	111169
NCCRP1	1173090	2525420	2924760	2711710	8154560	2023780
NCL	5.32838e+06	1617610	2400670	1226800	1414800	2972880
NDUFA4	151615	257592	130330	113758	84468.6	92268.5
NEU2	149499	241359	235391	222027	592568	197215
NME1	1350670	1777250	2429670	1477770	855541	925705
NME2	923838	1264070	1656780	979696	434590	390136
NONO	570319	767628	890995	546941	508456	360782
NPEPPS	95582.4	133784	106538	99231.3	91268.2	93785.8
NPM1	2484560	1859550	2289860	1213710	1803880	1757530
NSRP1	40444.4	18740.9	40487.9	54440.1	46806.8	35433.6
NUCKS1	106592	162385	145236	112810	162502	124059
NUDC	176104	180885	304422	162206	134824	100812
NUDT21	63925.5	117566	79442.7	56363	44114.7	34214.7
NUDT5	72508.9	107895	116510	109081	311933	152006
OAT	64578.9	74371.5	86746.1	80229.5	93363.7	73288.2
P4HB	201411	280428	256734	109118	408250	151099
PA2G4	168736	170603	272119	284756	214100	258589
PABPC1	1135570	466561	748025	359326	574208	726325
PABPC4	562807	239714	318022	239269	383119	496765
PAFAH1B1	46988.8	37941.5	54162.1	28069.5	110646	22741.1
PAICS	92992.1	184022	162558	53938.8	93645.1	69396.3
PARK7	157587	161399	247286	634550	580442	477306
PARP1	536435	496677	571379	542845	676152	619534
PCBP1	1359450	2177690	2309630	1582060	1422400	1289780
PCBP2	1558220	1363270	1485930	936388	905737	743537
PCMT1	305550	558972	557012	418431	193546	252864
PCNA	115088	135177	104830	57244.2	53024.8	86024.5
PDAP1	810561	1125730	630760	955523	675119	799220
PDIA3	129415	295525	279357	113727	265303	110609
PDIA6	82968.1	153811	119801	77504.9	126637	54384.3
PEBP1	34210.1	57863.5	50592.2	44734	49820.3	48654.4
PFN1	66913.3	241501	207528	432057	1457910	405019
PGAM1	625276	430636	714075	547902	1625970	366252
PGD	94146.6	249648	211161	127722	101025	87155.6
PGK1	243045	352740	622269	284367	1190640	425983
PGM2	28372	53736.7	38230.5	20732.2	38318.5	14788.2
PGRMC2	11546.5	19802.7	14022.2	12459.6	10590.3	10295.1
PHB1	206620	269501	228910	486359	563991	410020
PHB2	221815	249221	304013	328050	644161	254374
PHF5A	111816	68068.1	79955.3	84053.8	62774.1	86912.1
PHF6	908999	1005820	973378	630924	477786	468220
PHGDH	166959	188000	304611	132636	146018	114709
PHRF1	78345.3	37044.2	28405.5	28842.9	21387.3	31887.9
PHYKPL	39342.6	46404.3	48986.9	51814.1	55429.4	46265.1
PIGR	147784	231879	157383	125667	53332.4	89025.4
PIN4	660658	819918	914998	1015090	694702	749374
PIP	1249120	1032940	3361660	2173070	1570790	2314680
PKM	1298210	1985010	3831160	1541600	3008770	1674680
PKP1	713221	1103340	1704540	2002150	4446790	1412630
PKP3	59477.7	151200	110805	84450.6	146091	32507.1
PLBD1	136827	228963	176765	124790	130708	95606.1
PLD3	285795	493625	427632	328465	457060	247133
PLEC	189446	347827	390466	384596	2232760	309239
PLS3	72426	100017	88862.8	73033.9	158584	81785.3
POF1B	189461	305079	542433	349870	1394350	491988
POLDIP3	63412.9	120450	69367.2	73398.7	54178.9	50090.1
POLR2E	35998.8	46723.8	39952.6	16428.3	5650.14	12921.3
POTEJ	614391	1.02817e+06	834594	838876	467523	534042
PPA2	32986.3	56429.9	47239.2	42413.9	102980	33100.3
PPIB	2304920	3182210	2736580	2070610	1762720	1943450
PPIE	109394	139130	142790	129112	119469	109640
PPIL4	84488.4	92948.1	118108	131334	86220	118658
PPL	100967	157823	149165	73353	315968	89281.5
PPM1B	51569.1	105202	86889.1	68944.5	104976	40262.4
PPM1G	13556.8	17172.6	12286.3	17520.7	10823.3	17004.1
PPP1CA	111381	206285	184624	166157	258748	127296
PPP2CA	318265	495571	418186	321500	328334	275680
PPP2R1A	144948	174974	196013	348472	256056	287604
PRAF2	54202.4	77677.9	53231.3	30724.2	24281.6	30701
PRB1	318552	295376	546135	411384	182910	341089
PRDX2	3623700	4922440	7.60172e+06	4839670	13534700	5676660
PRDX3	170337	193739	154469	103390	167914	121418
PRDX4	1780440	2432680	4102780	3242690	5.52991e+06	3139390
PRDX6	2528310	3701370	3978240	2666570	1804950	2353490
PRH1	383864	192350	572222	552938	742569	1323230
PRKAR1A	190512	252410	186361	101659	123810	160754
PRKDC	54474.6	55957.8	62687.3	57242	52127.4	51543
PRMT1	194964	248598	273578	168558	177866	154781
PRMT5	7.09795e+06	12119100	8.52108e+06	14079600	10168000	10208100
PRPF31	69260.7	76199.4	78253.8	103415	72916.8	96970.4
PRPF8	65392	53451	41165.5	40083.4	50328.9	38221.3
PRPS1	269762	456177	409404	459650	353332	363890
PRPSAP2	126323	134831	99596.1	189588	170330	127306
PSAP	575215	902770	1000290	326396	1286290	391893
PSMA1	910770	1600870	1156040	1462030	2370120	1166480
PSMA2	716318	1198300	1047160	882736	1962710	991045
PSMA3	1240720	1940350	1836500	2221040	3538300	1790540
PSMA4	2005200	3134270	2695140	2845240	4510660	2534360
PSMA5	846815	1448460	1075450	1628970	2658060	1149590
PSMA6	932224	1540580	1069250	1625020	2749580	1614090
PSMA7	1075010	1588710	1359160	1437820	2138490	1239070
PSMB1	533259	749853	751880	1034530	2038480	885669
PSMB2	611356	770633	654883	1094740	1898230	644381
PSMB3	234559	471205	433637	320686	825420	207123
PSMB4	936659	1273660	1321380	2164750	3391780	1505640
PSMB5	306852	424890	408812	687758	769886	466230
PSMB6	724292	1023470	1028710	1459420	1931080	1090620
PSMB7	700702	1050920	941438	1896840	2641570	1314870
PSMB8	172126	351417	330771	220751	805526	150846
PSMC1	233090	310921	285193	425049	295810	295077
PSMC2	340650	383244	373583	465043	380687	456072
PSMC3	133432	162973	124420	273020	224050	194925
PSMC4	170304	136686	144238	209136	149559	166030
PSMC5	392321	672066	508165	689309	605515	572837
PSMC6	482363	568461	383032	900262	569913	653560
PSMD1	276786	321560	340691	640284	455034	409124
PSMD10	14393	30341.9	23693.6	15103	41293.4	10698.7
PSMD11	182352	210453	221916	269705	153375	243949
PSMD12	291156	308137	345176	378393	404700	370731
PSMD13	571079	706212	579774	609784	459060	534431
PSMD14	330316	391605	260008	510771	315327	366438
PSMD2	286807	467908	430716	686238	405702	465818
PSMD3	696155	1271290	807544	648973	508239	534726
PSMD4	76990.9	81836.3	53419.8	166494	88145.2	122437
PSMD6	537570	1104270	608791	585947	414828	403943
PSMD7	592920	1175860	1065220	985024	1122360	1370640
PSMD8	366791	512766	400241	730423	434094	659590
PSME3	105139	166883	119309	83217.6	61045.3	65720.8
PTBP1	143051	152965	270748	163763	297846	139713
PTCD3	43558	70059.3	46544.5	28063.8	22784.7	22607.2
PTGES3	417685	511786	317539	297247	352851	252540
PTMA	272175	471706	593797	340561	686223	327336
PTPRF	35115.8	42423	27322.7	13649.6	8466.19	18287.3
PTS	30981.7	52372.4	43608.9	47483.8	40625.4	41385
PUF60	4094810	726671	1077380	232742	602878	1088900
QARS1	188594	247267	223088	364932	325305	317590
QPCTL	273812	368442	261385	497166	376465	523920
RAB11A	173136	254220	312984	133210	540303	89854.5
RAB1A	986222	1264700	1484390	514431	1185800	586484
RAB2A	36031.4	25948	63944.9	79924	112969	79257.4
RAB5A	87043.6	187436	223533	110016	313493	71503.8
RAB7A	171601	241132	329985	166583	258701	122232
RACK1	3946880	2736260	3130810	3518890	3805900	3471410
RAN	1124700	1209470	2155730	844756	822434	921884
RANGAP1	79516.6	136083	113005	104678	103431	86832.9
RARS1	87426.8	106818	119309	142308	141532	153274
RBBP7	326211	331078	245549	146631	150069	182438
RBM3	4830830	7.43193e+06	6800180	9.60024e+06	4974690	5.98132e+06
RBM39	3074980	627864	900802	408539	950332	1059410
RBM8A	127290	383245	240965	254026	209608	185377
RBMX	52185.4	44631	27987.7	14641.2	15043.5	22111.2
RCC2	489003	549801	575448	687954	498915	567811
REXO2	27439.6	61289	54148.7	298413	50998.7	331784
RHOA	16943.5	32923.8	25914.2	26089.7	27429.1	21047.4
RIOK1	156297	137466	103604	135096	99224.8	162557
RLIM	396804	599867	501697	435196	392998	349245
RNASE7	171504	306691	290249	178145	611643	155854
RPL10	2057610	1720910	1723310	2508070	2172150	1793080
RPL10A	1759550	902008	775957	1431700	1420450	1622570
RPL11	3038120	2269860	2189980	2108940	2035450	2272730
RPL12	1547010	1094760	1181710	997486	1185040	1284620
RPL13	5378360	3921700	4.88541e+06	5366410	4520840	5858220
RPL13A	2134210	2125080	1896630	1856160	1805490	1909680
RPL14	3042250	1626660	2049550	2015120	1802530	2120760
RPL15	4049160	3008750	3221840	3474650	3266020	3324070
RPL17	3170540	2290650	2486530	2227390	2054150	2444430
RPL18	5117390	3870220	3678790	4.75832e+06	4426850	5224390
RPL18A	3599030	3229230	3366990	4533080	3433280	4129380
RPL19	1907080	1499820	1704870	2012470	1945350	2119910
RPL21	2770800	1498580	1728420	1423410	1729270	2224460
RPL22	4776150	3910640	3824620	3884670	3571650	3559080
RPL22L1	164037	233263	190619	120437	142732	130071
RPL23	3949210	2732170	2841080	1907310	1943230	2458830
RPL23A	6.36342e+06	4687850	4666360	3.9976e+06	2725790	3827910
RPL24	2529540	1820520	1786660	1398670	1430100	2082030
RPL26	2998980	2299810	2604000	2410920	2060860	2411650
RPL27	7.64717e+06	5439590	5176690	4537040	2720230	4149160
RPL27A	5.78074e+06	4.61967e+06	4324100	3926780	3211750	4530980
RPL28	3465360	3080660	3109770	3341690	2846730	3205840
RPL29	2224530	2230490	2261670	2474520	1488760	2073800
RPL3	4271500	3744590	3794770	3977680	3591480	3519310
RPL30	1944790	1499440	1623520	1684000	1758410	1851210
RPL31	2675250	2505430	2918260	3920150	2871500	3348040
RPL32	3015620	2096750	2041620	2157180	1682170	2085260
RPL34	1884570	1437280	1279940	1559060	1175930	1276800
RPL35	3925470	3132070	3253220	4078560	2793280	3766310
RPL35A	2714700	1441920	1649780	1605020	1181000	1798120
RPL36	564065	300269	349669	891783	871533	891151
RPL36A	2915650	2886840	2158300	1571430	1739670	2207870
RPL38	3078010	2409250	2592320	1687450	1468040	1758980
RPL39	3007860	1569060	1508660	2336420	1902940	1873660
RPL4	3300080	2589480	2821820	2237540	2266970	2855840
RPL5	4769760	2703000	3271260	5179970	4609990	4390880
RPL6	4513930	4198780	3866680	3374360	3431460	3412720
RPL7	3883220	2848180	3055640	2824070	2507540	2873980
RPL7A	4550620	3357390	3281070	2433760	2664760	3013330
RPL8	4811060	3890420	4055840	4424820	3362930	3856500
RPL9	2525550	1552790	1701100	1363370	1436920	1632110
RPLP0	2639420	1971730	2186210	1933810	2012000	2164230
RPLP1	149803	235272	209204	123562	283751	127763
RPLP2	5266730	4167700	4135650	2432250	2575670	3774850
RPN1	28180.9	59129	60319.7	85962.6	154908	69790.1
RPS10	7573400	6145050	7.10909e+06	5.19908e+06	4600840	5435710
RPS11	5263890	3250040	3320530	3985330	4025310	3980650
RPS12	3042090	2487830	2401930	3513530	2727890	3837880
RPS13	2361470	2022760	1832870	2197050	2222130	2402030
RPS14	4602550	3839430	4430960	2704100	2419490	3544230
RPS15	943058	1.04707e+06	814115	900502	576203	724007
RPS15A	3472070	2220540	2499820	2809460	2618020	3213570
RPS16	4862180	3065470	3119160	3694220	3850670	4596890
RPS17	695559	359835	379726	446517	598861	637284
RPS18	3225550	2121770	2526640	3231870	2947510	3363920
RPS19	4363020	3035840	3276340	3009020	2283170	3777740
RPS2	6.16128e+06	4038110	4267970	3782210	3503070	3843700
RPS20	3143860	1765230	2065410	2832440	2898660	2725670
RPS21	26760.6	48092.7	38471.2	43817.8	32655.7	35540.7
RPS23	976434	800146	946590	1229710	971113	1116900
RPS24	2293930	1460800	1305410	1079750	1046290	1466920
RPS25	7009080	4993220	5.55412e+06	3119570	2939670	4632430
RPS26	2224490	1136860	1518430	1989690	1977450	1661090
RPS27	3657730	2878270	2490010	3103650	2743110	2791000
RPS28	112418	167237	129472	80715	89249.3	79309.7
RPS29	628321	479960	547614	1809930	960034	1332730
RPS3	3586210	2618600	2746140	2819560	2933920	3222860
RPS3A	6460320	4372590	4224930	4614540	4127800	5081110
RPS4X	5777160	4509320	4250800	4692570	4020560	4525430
RPS5	2562400	2710260	2189830	2985050	2582860	2522680
RPS6	5396240	5331650	4875100	3499760	2779780	4166050
RPS7	4345860	4.59616e+06	4665290	4912050	3672360	4341880
RPS8	8140760	6088830	6428050	5450430	5081830	6.24359e+06
RPS9	4766220	3311000	3926800	3386970	3825880	4.19133e+06
RPSA	6509560	3986670	4256780	4319970	4580370	5548390
RTCB	28523.4	28129	27839.2	142108	151249	138591
RTN3	91652.4	118361	64050.8	105377	189618	80277.3
RTN4	167188	241979	235563	324310	557104	285342
RTRAF	35570.3	49611.1	37535.7	29877.5	21966.2	25120.5
RUVBL1	385904	654998	451751	3032450	1805260	2367540
RUVBL2	399547	559276	550944	3528590	1870600	2443510
S100A10	110956	180623	208877	350050	2041030	272860
S100A11	329524	451675	960416	898319	7.94927e+06	810070
S100A14	296911	422576	453611	760423	2116270	608098
S100A2	407161	661081	1212310	670738	25042000	1184710
S100A6	650455	1477400	989508	2.28009e+06	6911210	1.87081e+06
S100A7	7.95853e+06	10711700	13246300	9033440	290067000	14865600
S100A7A	180746	285770	414755	144874	6.48934e+06	289558
S100A8	15004100	40062900	46574500	28579900	329850000	42278200
S100A9	23987500	39612500	62255200	42851900	544361000	56930300
S100P	320123	250347	308221	258316	5726250	523914
SAR1A	92793.1	124750	199830	118387	75786.9	92904.8
SBSN	473437	1245780	1480310	1943500	1813430	1611650
SCGB1D2	1.04442e+06	1.95694e+06	1232270	237821	117336	193509
SCO2	142786	194037	135068	120242	101182	101440
SDF2L1	411948	621018	339143	267952	194236	216206
SEC61A1	703317	995786	689154	1420480	898183	774553
SEC61B	46910.4	55271.5	37383.1	35561.9	30067.4	31800.7
SEPTIN11	85874	118640	96631.2	80283.5	64414.6	66971.4
SEPTIN2	28152.1	29943.8	29113.5	29868.6	29113.5	27428.1
SEPTIN7	50512.3	63711.9	48492.3	54323.3	63816.3	48386.8
SERBP1	2778590	2815550	2962700	2266450	1986130	2806460
SERPINA12	225516	387466	446827	430875	407404	356600
SERPINB12	2996530	4285190	5237280	4420650	4302290	3817830
SERPINB2	157505	291619	345073	332670	1543710	206151
SERPINB3	4859270	11200200	12567600	6320130	33459000	10420900
SERPINB4	481576	1410280	2713920	1361710	11794000	1367580
SERPINB5	233107	371161	383793	192671	956081	234733
SERPINB8	144171	240555	186416	132690	137413	101829
SET	462717	491622	460985	569750	963949	610026
SF3A1	452504	413905	288678	280366	207732	259862
SF3A2	319838	344065	250998	232015	202735	204934
SF3A3	105655	57545.4	39240.7	96097.4	56268.2	120530
SF3B1	681204	218040	267352	235036	301599	359214
SF3B2	529721	157785	260081	233089	221071	264732
SF3B3	551390	259390	280182	180215	247224	252574
SFN	1734100	2623520	3730500	1856140	8.54896e+06	1663050
SFPQ	224603	283280	405545	317685	311668	149347
SidL	3.16119e+07	897537	529681000	3.06808e+10	17312000000	20515900000
SKP1	889970	1284030	852723	394890	273050	290185
SLC16A1	671250	1073480	948452	478949	94746.9	365778
SLC1A5	561836	1132600	620592	472067	357575	352371
SLC25A11	141260	281920	181291	77647.8	30230.7	54950.4
SLC25A13	24503.9	44187	35359.8	35067	36019.8	28572.9
SLC25A18	378360	913352	569706	163403	42532.9	104029
SLC25A3	6264310	8.96594e+06	6322220	1107620	1480410	1010460
SLC25A5	4420100	4323760	4066120	502773	958133	677352
SLC25A6	26714300	30984100	25004500	3702360	4110910	3362000
SLC3A2	25896.5	31692.7	17891.1	11996.7	6418.2	10352.5
SLIT2	18702.1	39026.7	26319.5	24347.3	9360.97	13173
SMC4	26725.5	35793.8	29854.9	29623.1	22570.7	22970.8
SNAP29	608142	1.01074e+06	836290	816188	513795	541653
SNCA	65922.1	152134	83861.3	108854	34794.4	26305.5
SND1	308058	325873	330210	239294	165770	203738
SNRNP200	15108.8	28491.3	21999.3	19846.8	22771.4	15830.8
SNRNP27	204368	153214	130628	152713	127131	211824
SNRPA1	316048	255597	177236	191127	200364	183682
SNRPB	227818	266500	233767	359930	262494	276202
SNRPB2	1161980	583990	593347	458414	435008	571899
SNRPD1	412998	425455	319697	433434	631966	307341
SNRPD2	526832	561919	400421	538505	482074	469123
SNRPD3	400229	616130	574391	745094	677720	678125
SNRPE	79569.1	123780	96722.7	55670.8	83826.4	54168
SNRPF	56371.4	93802.4	68726.8	53434.7	42632.6	42694.8
SPIN1	411259	879110	640548	780362	492573	601185
SPIN2A	41822.3	44358.5	36381.2	54181	64292.4	48275.4
SPRR1B	359074	1049240	936285	500542	3384010	250607
SPRR2A	72850.1	155515	239240	513885	2335050	456023
SPRR3	243365	328842	302612	1642940	525475	854283
SPTAN1	457616	460699	496541	556468	296810	422682
SPTBN1	22432.7	38894.8	34795.2	58788.3	41905.2	17255.6
SPTLC1	53779.3	88942.1	61590.2	43140.4	28291.8	34223.5
SREK1	43776.7	21753.8	11839.4	14988.6	21554.6	16870.8
SRP14	79722.9	124777	95464	56567.7	74817	52870.7
SRP9	114204	193843	148685	102072	114902	77581.2
SRPRB	51513.2	79609.4	56717.1	32206.8	35473.5	29902.1
SRSF1	1221280	332073	459408	379098	287707	438441
SRSF11	350143	212469	224279	60737.7	190128	401836
SRSF2	3234860	1553990	1771860	786241	807273	939990
SRSF3	3153610	610615	903669	443301	537654	1050130
SRSF6	1421020	533200	565087	298133	294078	293274
SRSF7	408036	178587	102508	130609	129150	148907
SSB	234046	133698	280945	85356.6	182665	180386
SSBP1	90518.5	30218.5	17991.4	106888	105571	89510.9
SSR1	348614	822389	398909	366118	825852	262906
SSRP1	554322	749233	1204870	67698.3	174454	271554
ST13	333693	215663	279310	152994	191562	278830
STIP1	1875490	3761150	2388160	733004	422594	465971
STK38	12449500	20073500	14010900	17622300	13118700	13474300
STRAP	27419.5	68039.6	40069.5	28870.6	20629.1	21210.3
STX12	257036	435890	338371	284574	209278	192471
SUB1	2009550	2022890	3860400	515520	938672	951686
SUMO2	47548.7	57889	96749.4	28136.6	44181	30559.9
SUPT16H	2896170	6075860	8.44201e+06	1159730	1949210	2347530
SURF4	132966	185388	177294	116402	367977	153114
SYNCRIP	95813.2	166359	160411	72774.6	133515	109113
SYNGR2	116442	232222	180805	133969	186091	77728
SYPL1	186040	336890	389124	194264	2241610	218052
TAB1	90784.5	77906.7	41315	36800.9	25167.6	35208.2
TAB2	92824.9	186383	131772	117204	109074	90639.3
TAF15	376582	483787	395089	251559	169421	188410
TALDO1	296875	570336	610579	270926	855678	334476
TCEAL1	87673.6	127728	98070.8	56979.7	68880.3	59941.1
TCOF1	1538340	381050	560864	178967	289016	371094
TCP1	437326	620531	657481	247319	326885	357773
TECR	272363	448245	381293	251284	572405	275448
TFAM	110742	117150	104280	196055	121160	110872
TFG	968206	1516300	980904	1679650	1206380	990542
TGM1	746269	1740340	1759180	2130480	6.59222e+06	1632250
TGM3	1723650	2702930	3385160	3174020	6.73514e+06	3787340
TGM5	51477	113218	103464	92790	96634.2	76583.9
TIMM50	107511	190336	124958	109488	95186.4	87143.9
TKT	404604	431442	979229	360322	742392	537335
TMA7	9.70649e+06	21994900	17418400	13002900	6282500	8162940
TMED10	79773.8	177966	199418	168512	548424	118657
TMED2	24275.5	66732	89116.3	179896	545667	141673
TMED9	261089	356369	343833	263060	897349	272753
TMEM109	71998.9	110400	91966.7	57366.8	115836	58839.4
TMEM167A	23704	36210.7	22327.3	12081.2	8662.29	10620.2
TMOD3	688461	1.24384e+06	1.01869e+06	1092720	634098	601817
TOLLIP	88822.7	78458.5	178964	129667	435977	175266
TOMM20	150040	440220	326190	128918	52770.4	81966.8
TPI1	937491	1069480	2412270	1265620	2194930	1405660
TPM3	159992	291720	294118	152926	883577	148122
TPM4	257383	406687	444732	234417	1437110	296886
TPP1	364964	775680	826776	599312	3067030	400211
TPT1	120783	422584	538305	197489	1061490	200123
TRAP1	2861200	2646560	2794110	4345500	4307290	3.58997e+06
TRIM21	896720	1583440	1039570	1090750	620909	730361
TRIM27	53106	82056.3	54582.7	33899.4	23775.7	28383.9
TRIM28	310471	270181	297447	195833	196508	168562
TRIM29	122221	254085	233161	147496	576804	99740.7
TRMT112	244030	349264	284470	201952	183397	200511
TUBA1B	8.98625e+06	13275700	13301600	4298780	6.34678e+06	3105940
TUBA4A	8.34162e+06	12493100	12352000	4443070	9.58933e+06	3947330
TUBA8	18197.5	30866.2	22538.2	15847.8	18150.2	14266.1
TUBB	3295300	4177200	4543310	2532020	4810630	2304990
TUBB4B	735895	679737	935631	427719	1199520	200843
TUFM	106690	118367	310518	250711	249280	209231
U2AF1	580055	251732	303517	661062	570151	462189
U2AF2	91318.5	113173	101221	69828.8	88289.9	113639
UBA1	93629	57107	151672	131399	113075	103888
UBAP2L	793307	1398550	1221500	456226	557683	549862
UBE2N	87634.2	166815	117917	55885.8	69784.1	38967.5
UBL4A	180634	381542	187620	148132	112389	112120
UPF1	10000.8	18283.2	13263	12056.4	10554.9	9877.68
USP11	427855	613202	499901	413826	265683	372937
USP7	103153	171581	130164	86612	96537.9	68573.3
VARS1	66724.9	108141	74545.9	48494.5	38246.6	37839.4
VAT1	11570.9	11957.8	14014.4	12743.5	11023.5	11680.1
VCL	44362.2	204700	232893	153083	498106	167770
VCP	377657	561342	574276	408487	736559	302808
VDAC1	254020	219547	188451	101276	919582	151944
VDAC2	113766	181791	227995	101967	708147	147966
WDR77	4928190	6614440	4928180	8.99987e+06	7514890	7275530
WDR82	64520.8	84457.2	64820.8	88206.5	41756.3	83254.1
XRCC5	275099	265547	402038	150856	276994	104625
XRCC6	128645	164258	145907	73401.8	158396	113104
YBX1	900080	1385970	1276940	1151370	1085960	1115040
YBX3	39598.9	56807	74510.3	53020	68509.6	83906.5
YWHAB	206327	477181	438666	366063	904362	324649
YWHAE	1003490	1166780	1935910	1194890	2224220	1007650
YWHAG	94253.6	146013	146726	176278	426961	167973
YWHAQ	222011	609722	748497	926163	2584040	578048
YWHAZ	582303	1133450	1460880	1362690	3772150	961313
ZG16B	604761	306802	256095	706177	427017	1081940
ZGPAT	170548	297985	209726	180120	94591.3	107566

## Sheet: Original Matrix
ProteinID	GFP_1_original_intensity	GFP_2_original_intensity	GFP_3_original_intensity	SidL_H571A_1_original_intensity	SidL_H571A_2_original_intensity	SidL_H571A_3_original_intensity
A2ML1	NA	736886	897938	595820	2567890	611775
ABCB6	512042	1453500	1095130	NA	NA	NA
ABCE1	175624	136364	129525	120833	108669	96533.2
ABCF1	NA	NA	NA	NA	51315.7	30588.4
ACAT2	NA	NA	40956.3	25838.9	48791.9	16560.8
ACLY	56300.8	NA	108906	92457.7	87759	85080.6
ACTA1	NA	NA	23809600	4591850000	3873850000	2099700000
ACTB	7551010	12228300	538356000	32052000000	16703000000	20293000000
ACTBL2	2570920	4477300	212059000	13236000000	7399370000	9496120000
ACTG1	NA	NA	NA	328552	258705	266663
ACTG2	NA	NA	69890.6	10429600	5521790	5605840
ACTN4	NA	NA	172256	135894	1356000	117450
ACTR2	NA	NA	NA	1083240	662342	594796
ADISSP	33579.5	83327.7	NA	67432	46115.6	21789.2
ADRM1	42510.9	35355.1	NA	91244.9	89283.5	44997.3
AFDN	309672	396280	408294	204740	NA	168352
AHCY	198279	167666	263737	183859	234855	186987
AHNAK	1057200	1894130	1257360	896927	5232620	663807
AIFM1	890868	1974140	1175830	221617	143730	236026
AIMP1	NA	NA	NA	10974	16732.8	23183.4
AIMP2	NA	NA	NA	17599.7	27832.7	NA
ALAD	NA	NA	NA	104841	148890	133044
ALDH1A3	NA	NA	169943	NA	872440	206003
ALDH9A1	125926	110823	330809	241110	380696	211046
ALDOA	2200940	3341880	4489950	2361970	4771480	1856080
ALOX12B	NA	NA	329974	543763	634167	366558
ALOXE3	108293	175442	173207	206572	172804	135603
ALYREF	884091	978680	1015430	1088570	910586	749371
AMD1	907227	1021370	883622	58160.7	52187.4	92621.6
ANP32A	110393	105874	89643	NA	74107.5	78758.9
ANP32B	NA	NA	NA	44979	120335	96329.3
ANXA1	398380	872068	626838	1674480	5351640	359599
ANXA2	1606490	2738600	3584500	3099420	28666000	3222000
ANXA7	NA	NA	NA	NA	120525	39754.6
AP2M1	NA	NA	NA	NA	12978	13908.6
AP3B1	NA	NA	NA	54695300	26840000	23737300
APEH	NA	NA	NA	95562	540415	NA
APEX1	131358	197520	240991	NA	33737	26389.5
APOB	95990.5	126602	150618	NA	NA	NA
APOD	358364	NA	2130480	335862	7453730	NA
APRT	49308.5	NA	NA	44050.2	113815	56502.5
ARF1	85318.3	151432	222095	162111	449033	151960
ARF4	109564	124976	319706	NA	393830	NA
ARG1	921237	1700150	1938780	1458460	2686220	1923520
ARHGDIA	53012.2	45788.8	91419.2	NA	118569	NA
ARHGEF5	NA	NA	NA	NA	13804.1	21506
ARPC1A	25367.3	NA	NA	79933.1	253100	29625.3
ARPC3	NA	NA	45892.8	NA	101811	37376.8
ARPC4	NA	NA	NA	53987.1	251145	181447
ARPC5	NA	NA	NA	NA	24478.7	14201.8
ASAH1	247437	730411	649017	318522	1595980	401984
ATP1A1	337438	321180	431477	276445	144952	184733
ATP5F1A	363320	449528	654157	342832	1071740	330939
ATP5F1B	345637	496162	737335	296648	1299390	308430
ATP5F1C	283996	481578	381257	NA	252799	NA
ATP5IF1	597075	1188910	1277880	778907	329070	479447
ATP5MK	639144	873770	334033	NA	147810	NA
ATP6V1A	229204	176059	325877	NA	482384	NA
AZGP1	1690540	1916510	4035980	2777370	4567040	2520070
BAG2	407125	479323	NA	NA	NA	NA
BAG6	705330	1165860	751341	NA	NA	NA
BAIAP2	NA	NA	NA	839874	662954	714870
BCAP31	289222	338888	421144	944104	1021000	514202
BLK	325531	NA	NA	299453	252158	318494
BLMH	997002	1716050	1606990	1752420	1951480	3055570
BOLA2	249687	621155	451177	1011790	569306	636680
BSG	NA	83392.4	81844.2	NA	NA	20845.2
BUB1	NA	1187580	NA	NA	565847	907999
BYSL	14656.5	NA	18787.1	NA	12922.1	20304.9
C1QBP	123317	NA	NA	2106720	2433030	1512260
C3	NA	25508.9	28544	NA	23757.3	NA
CACYBP	351166	389813	359595	398015	199346	223698
CAD	473140	830972	610319	NA	90160.9	35293.2
CALM1	72217.6	NA	254923	125707	1227910	169456
CALML3	1183970	1889610	2933790	569933	7635980	846667
CALML5	2835660	6614540	9930810	5691180	34264600	3557180
CALR	336937	562953	693526	400537	1418950	NA
CANX	967904	1407410	1256900	349691	875845	400769
CAP1	NA	NA	NA	NA	88218.2	40451.3
CAPN1	NA	257435	382755	245863	1099320	268092
CAPNS2	NA	342140	NA	116042	506799	182118
CAPRIN1	364104	NA	279595	NA	96507.1	173543
CAPZA1	118537	166933	262633	183877	564751	198436
CAPZB	126279	204679	258689	NA	691854	192292
CASP14	3698100	6132210	7033880	6770900	14893300	8907930
CAVIN1	575137	659705	690123	437246	235067	330351
CBLN4	NA	NA	3115840	3379890	NA	2683050
CBX6	819970	6381760	5368630	1964360	5365050	1090190
CCDC124	348719	763265	635835	487703	286721	359678
CCDC91	NA	NA	NA	1145150	905261	713366
CCT2	152956	151685	199093	201249	197116	183601
CCT3	369735	383079	546194	465475	497854	554414
CCT4	438305	452716	572518	343224	348977	389721
CCT5	200572	280031	365122	269974	246283	288491
CCT6A	381257	379892	522383	331738	322982	315003
CCT7	796740	749536	987046	630492	525237	471213
CCT8	315769	328491	372053	295281	263789	299955
CDC123	334859	420244	255989	NA	NA	NA
CDK4	NA	399615	471087	608755	469760	412409
CDKN2A	NA	NA	NA	46525.5	55245.8	40227.5
CDSN	1099400	1044000	1888840	1347860	1144260	1013440
CEPT1	39953.9	114271	101184	NA	NA	NA
CFAP298	NA	NA	NA	529855	286087	393208
CFL1	1828730	2958090	3758760	2151450	4861440	1824070
CHCHD4	62992.8	65723.6	63616.5	NA	NA	NA
CHCHD7	NA	NA	NA	96868.6	49108.6	51209.6
CHORDC1	168942	170619	167054	NA	NA	NA
CIRBP	6598250	12795200	9682290	11548700	6350180	6815470
CKAP4	NA	NA	NA	322234	918383	358884
CKB	NA	NA	382247	194064	170872	256106
CLNS1A	304405	663436	318589	509042	349918	431112
CLPB	418569	802788	483861	NA	NA	NA
CLTC	508155	604430	838910	579795	806158	410124
CMBL	603952	821456	638005	788688	384710	467515
COA5	129622	233673	225169	71706	42641.1	95901.3
COPA	21720.2	46726.6	NA	32008.6	41368.6	19188
COPB1	20114	NA	23032.8	NA	15421.5	NA
COPB2	190232	105086	171818	155394	396126	180574
CPA4	479746	841694	1045440	442644	983820	443592
CPSF7	27289.5	64680.1	NA	28312.5	NA	NA
CRABP2	NA	NA	NA	68224.9	992672	NA
CS	116708	NA	196859	162907	254134	123889
CSDE1	79238.2	117467	132408	NA	78670.6	NA
CSNK2A1	226271	NA	142901	77927.8	106306	194658
CSNK2B	277919	NA	NA	NA	139817	219394
CSRP1	106096	NA	222036	NA	228292	195731
CST4	40544.3	NA	NA	53843.9	75569.5	182413
CST6	423414	806479	740768	581665	4124360	573162
CSTA	7744520	13403100	15976100	12967600	33854700	14051600
CSTB	NA	NA	291140	610641	4756970	216374
CTPS1	119883	NA	110214	NA	NA	117771
CTSA	NA	NA	1003030	581457	2647990	635321
CTSB	NA	698046	584706	166020	9908450	282643
CTSC	177857	NA	311044	357536	5080960	304028
CTSH	NA	NA	156398	NA	2438410	238024
CTSV	132690	291057	409056	286916	2649010	208849
CYC1	NA	NA	NA	NA	42400.4	74099.7
CYP2R1	2666080	3660150	3665470	2816760	24835800	2372940
DARS1	125236	196124	164172	272801	322512	256743
DCAF8	NA	NA	NA	69817	56952.4	52935.5
DCD	91077100	139160000	471626000	96403800	55598300	57496100
DCTN2	10990.4	17493.2	NA	12458.9	27935.6	21513.1
DDB1	667382	702387	700048	1096440	816198	1027230
DDOST	94187.6	89797.9	124700	NA	81781.6	NA
DDX1	71107.4	NA	83355.4	54076.9	70168.2	59900.6
DDX17	131193	93301.6	166554	121951	149805	142878
DDX39B	NA	NA	NA	NA	285033	177846
DDX3X	600786	651553	749073	595022	628144	535093
DDX46	2717450	605957	715049	335925	581128	788848
DDX5	NA	NA	NA	NA	6846.14	11895.3
DDX56	10821.3	NA	20997.6	38980.1	22218.6	15556.7
DDX6	100833	NA	188027	159456	173496	112571
DEK	3072560	NA	737671	NA	710494	746408
DHCR7	NA	NA	46781.4	NA	29666.9	23124.9
DHX15	99531.2	NA	152634	1053040	720765	924451
DHX36	25597.1	27663.6	NA	21840.4	NA	14839.6
DKC1	339830	74343.9	90641.7	NA	92411.6	97164.2
DLAT	49607	50595.4	NA	NA	49013.8	NA
DLST	NA	NA	NA	121022	211665	122064
DNAJA1	6175360	7781320	5437020	606232	491250	683572
DNAJA2	1903300	3735090	2358160	NA	319484	267252
DNAJA3	2106730	2556090	1855190	NA	NA	NA
DNAJB11	905228	1692820	885312	NA	171417	NA
DNAJB3	865578	1170960	697961	NA	NA	NA
DSC1	4012320	5352150	7107280	8941690	10753800	5880980
DSC3	542701	671417	769290	629334	814800	577285
DSG1	3723290	6038140	7751540	7454440	11093300	5199990
DSP	5177480	8702220	10173000	9208970	21427500	7101770
DUT	NA	NA	64759	37041.1	51437	49473.1
DYNC1H1	NA	NA	NA	61468.6	220446	97793.2
DYNC1I2	346790	302364	296239	281794	159547	229020
DYNLL1	NA	NA	NA	247086	376469	130925
ECM1	270735	676158	949011	1264230	1318970	949521
EDF1	229920	300210	270625	254029	157122	196778
EEF1A1	6578480	7941680	11153500	7035210	12141200	6291070
EEF1A2	10230900	12260400	14769100	10055100	16738900	7983450
EEF1B2	404420	565625	577106	812949	1042710	824164
EEF1D	288790	309118	331041	409312	636878	452370
EEF1E1	26598.2	32486.8	22038.4	64759.1	51514.9	53302.5
EEF1G	872557	947655	1027040	1975930	1686090	1521120
EEF2	2422390	3083960	4335510	2706510	2666000	2306690
EIF1	27404	27110.9	27940	31073.1	26535.5	29657.8
EIF1AX	19117100	33669000	25858900	24561000	12264500	15386700
EIF2S1	179880	NA	200599	150724	215839	190785
EIF2S2	109030	NA	99884.6	89047.9	94001.3	95285.7
EIF2S3	1250820	2020840	1549350	883963	498029	670494
EIF3A	661295	336827	464936	319198	318672	348410
EIF3B	699961	349172	318646	302636	330943	340795
EIF3C	1721380	724478	1071460	547251	604330	849126
EIF3D	1168510	533894	593450	384810	446347	402048
EIF3E	781998	258917	343141	286943	327190	384769
EIF3F	89578.9	NA	NA	66987.6	63216.4	76122.5
EIF3G	399480	278826	295532	NA	245550	246444
EIF3H	1072610	498398	608204	698730	711625	776969
EIF3I	2535190	2038140	1897250	1429400	1335090	1417600
EIF3J	381992	121860	279426	189658	210108	292477
EIF3L	1499280	760643	1054520	677529	980848	1280260
EIF3M	150874	NA	NA	82725.8	139753	159237
EIF4A1	1251510	853861	1517370	770866	1127630	983514
EIF4B	1746970	3078350	2500380	2160030	1420230	1741550
EIF4E	74161.4	NA	61431.6	NA	61307	66285.7
EIF4G1	1538650	1533480	1433980	363782	389636	514592
EIF4H	261251	311079	336260	252913	299001	161400
EIF5A	632640	1004690	1070960	839759	933228	596693
EIF5B	1375240	NA	250048	NA	324330	578886
EIF6	172439	230115	269913	240584	436429	199454
ELANE	NA	18576.3	36470.5	68032.1	19955	56811.7
ELAVL1	40808.5	59142	28743.3	NA	NA	NA
ELOB	NA	NA	NA	184554	142187	164499
ELOC	NA	NA	NA	NA	5342.39	7871.72
EMD	334669	495379	355637	83099.7	154651	75545.9
ENO1	2532020	3027820	4530570	2592760	4011720	3149620
ENO3	74749.5	105559	169246	158736	403670	NA
EPRS1	303962	340894	330406	508757	422831	397019
ERLIN2	88216.4	121260	128716	NA	169917	109428
ETF1	NA	NA	NA	NA	125331	137940
EWSR1	120565	303286	231094	175897	103016	155656
EZR	521651	556636	NA	193861	1087660	230846
FABP5	1962540	4964090	4450300	3498010	3640420	1724560
FAIM	32607.3	NA	38010.2	NA	NA	NA
FAM162A	108249	NA	135689	NA	193478	NA
FAM32A	189301	190985	332475	334359	NA	167113
FANCI	1488600	1871200	1197550	NA	NA	NA
FAR1	232339	392638	214871	NA	NA	NA
FASN	336124	351065	596725	642580	481375	564252
FAU	3138460	1495930	1682440	1313140	1297630	2030690
FBXO3	NA	NA	NA	17877.4	13473	NA
FBXO31	396645	763998	540552	NA	NA	NA
FKBP4	126434	NA	185365	NA	165931	107261
FLG	11637500	21522300	24486300	17733100	26590300	18973400
FLG2	4771370	15743000	13094900	17619200	16004500	11505400
FLNA	340901	484188	557440	299465	791628	269956
FLNB	77586.1	NA	132921	68426	227910	100250
FRG1	NA	NA	NA	19647.9	16975.7	NA
FUS	10391300	17647800	16035100	15881400	7245880	10007900
G3BP1	1376310	1239270	1404200	1316480	1219900	1513250
G3BP2	1136030	847386	895140	976835	585840	771546
GADD45GIP1	NA	NA	NA	9081.28	7486.41	10526.9
GANAB	8241.68	NA	41636.9	NA	51433.3	17341.9
GAPDH	4684930	6157120	8067580	6610660	28916800	7846220
GARS1	NA	114737	176826	105119	147652	NA
GART	171552	175765	248816	106877	93723.2	66124.7
GBA1	NA	NA	NA	NA	674790	164329
GCLM	NA	NA	13429.4	11282.4	9642.59	NA
GDA	NA	NA	26403.1	46902.3	70533.3	22326.2
GDI2	125657	NA	266802	111134	245843	221966
GDPD3	NA	NA	NA	124803	1934650	190374
GET3	2865260	2832370	2354250	NA	219060	NA
GET4	162214	164247	NA	NA	NA	NA
GFP	20932000000	90331000000	41299000000	14992700	1468280	1332300
GGCT	1364730	2381990	2625430	1755650	4041270	2669930
GGH	124354	305188	320202	301604	843763	406130
GLO1	54602.7	54153.9	162924	100756	142305	73205.4
GLOD4	NA	27292	66174.2	40660.3	44856.7	26020.4
GLRX	NA	NA	NA	33121.2	123245	167408
GLUL	NA	NA	NA	286254	4166060	200979
GM2A	600408	898968	942507	626696	11540500	818757
GNAI1	399649	722707	615528	NA	69158.2	NA
GNB1	NA	NA	NA	NA	89785.6	58255.9
GOT1	NA	NA	64144.6	NA	72039.2	30230.8
GOT2	NA	NA	86793.9	18562.7	119714	NA
GPD1L	NA	NA	NA	199236	68013.4	NA
GPI	110592	200577	334090	165047	602334	112209
GPX1	NA	NA	NA	13837.6	NA	15580.4
GSDMA	5686940	8179560	7791570	7635870	18342500	6824730
GSS	NA	NA	128844	39943.2	182286	88515.4
GSTO1	NA	112959	114439	NA	311085	NA
GTF2F1	561708	183227	302339	NA	181473	108890
GTF2F2	392248	72037.8	186741	NA	58613.5	70328.1
GTF2I	1053830	1471090	1252140	1264890	844192	846851
H1-2	262299	857879	442620	431553	316264	191351
H2AC1	2334150	5191770	2830850	2165640	2935280	1476080
H2BC12	1962440	5281380	2561400	3764430	5508610	1387160
H2BC26	79939.9	152178	NA	NA	NA	NA
H3-3A	8472000	17901200	9715660	15157200	16379000	7219820
H4C1	581936	1426090	849149	1269490	4272560	625912
HADHB	62039.7	NA	135674	NA	268210	NA
HAL	446043	751232	736657	645809	1022810	1543970
HAX1	298127	483006	285969	NA	NA	NA
HDAC1	NA	NA	NA	45729.8	50571.6	49355.9
HDLBP	50496	52816.9	53229.9	NA	49805.9	NA
HDX	179721	415398	257655	312230	206222	181551
HEATR3	NA	NA	NA	1445950	1036730	1358340
HEXB	NA	NA	72454.3	292505	2066990	NA
HIRIP3	117926	NA	142261	NA	NA	NA
HMGA1	1302350	2738010	1717400	2183300	842495	845488
HMGA2	8423.4	NA	NA	39873	17393.7	24868.8
HMGB1	1620620	1453480	1578290	1376600	981131	954269
HMGB2	111140	144020	137779	160887	100549	97101.6
HMGB3	170303	155818	362499	182407	90463.5	99403.8
HMGN1	59548.2	873514	532882	386480	388503	307557
HMGN2	7303340	15125300	11402500	8421350	3080830	4245080
HMGN4	NA	NA	NA	21733	57788.3	NA
HNRNPA0	1118710	1527910	1240380	1105910	461206	701338
HNRNPA1	4471180	5640150	5428540	7113280	4882280	4979820
HNRNPA2B1	1041210	986602	1556220	1261210	1319630	975765
HNRNPA3	13146100	14107300	13117200	10314000	7235280	7003020
HNRNPC	519249	276577	422271	249173	722629	384453
HNRNPD	698845	957047	1060100	835644	606024	627841
HNRNPDL	52084	29497.4	NA	24033.1	31796.2	37888.9
HNRNPF	88773.2	NA	87992.6	123625	61520.8	NA
HNRNPH1	1362710	1711470	1801870	2189340	2458120	1545600
HNRNPK	593238	766514	882397	919059	807049	598153
HNRNPL	387686	404937	525725	353281	395912	250974
HNRNPM	246552	156539	221752	222932	344113	209035
HNRNPU	527980	556365	686099	635850	839714	449843
HNRNPUL1	254522	434237	229537	276154	234619	329015
HPRT1	NA	NA	261618	167633	258921	NA
HRNR	18096500	26937000	41977400	45813500	39662200	26181700
HSD17B10	119621	NA	218375	78237	143569	110673
HSD17B12	12275.1	NA	14752.3	NA	12242.2	NA
HSD17B4	NA	NA	NA	NA	41934.5	14107
HSP90AA1	12073200	15166000	11257700	11631700	9108980	9940310
HSP90AB1	6560710	7991050	4880700	5837310	5435420	5518520
HSP90B1	3617300	4203190	3604060	3089850	5769470	2727070
HSPA1A	18428300	26062100	18974400	69924300	53421700	67256000
HSPA1L	7018300	8691970	8225960	33397300	26952500	28304300
HSPA4	NA	NA	112735	NA	97573	102988
HSPA4L	NA	NA	126809	220157	236178	213717
HSPA5	25585300	39421800	35391900	131176000	96401400	112560000
HSPA8	21288600	34814200	24103800	104536000	85355700	97736800
HSPA9	1260740	1953090	1641490	735814	894774	843125
HSPB1	2746260	6547270	7752300	3629120	20240000	3400810
HSPBP1	NA	NA	NA	8953.86	7776.18	NA
HSPD1	1936730	2265060	3105390	1635690	1475700	1191660
HSPE1	156549	NA	313430	255038	1226030	402194
HSPH1	285784	686160	518548	1621530	1152120	1283350
HTATSF1	800934	NA	NA	266647	224578	397193
IARS1	218366	303250	303861	396608	388569	366174
IDE	232345	NA	511661	199446	834175	355671
IDH1	NA	NA	122185	NA	120732	118066
IGF2BP1	557109	184727	376063	319197	242710	718094
IGHA1	408942	775468	2447800	1891020	892738	1189170
IGHG1	695641	NA	1568710	788243	3179160	642905
IGHG2	577664	626885	486841	535349	288624	245872
IGKC	97721.6	211599	420322	506126	975223	393501
IGKV2-29	15000500	40864300	25649100	20875700	13688900	13312600
IGKV2D-24	10997500	58426700	30828500	16760400	7962430	13566800
IGLC2	331547	629227	898383	715115	1601090	484980
IL36G	NA	NA	NA	NA	74764	26057.6
IL37	54734.8	109609	NA	NA	76506.6	68538.7
IMPA2	NA	233048	292031	131521	725311	160833
IMPDH2	164204	219797	320610	77497.3	106794	89688.2
IPO5	27604	21894.4	27396	21087.6	25445.4	19455
IRS4	503184	769680	471408	64504.3	47721.7	NA
IVL	NA	NA	254052	399836	3208420	400831
IVNS1ABP	41271	NA	NA	62409.8	37323.3	NA
JUP	3213780	4159370	6362240	5467250	14738100	5403270
KARS1	136744	256891	NA	367869	289767	295477
KCTD12	49734.8	NA	78768.5	NA	54452.4	NA
KCTD9	3193410	6006570	3634250	6909580	4883640	4677530
KHDRBS1	287904	225996	478558	217841	127745	148473
KHSRP	62183.1	60243.7	90242.9	58735.7	47051.2	46526.1
KIF5B	NA	21873.2	20892.4	NA	20405.6	NA
KLK10	NA	NA	182304	NA	550468	146822
KPLCE	3812590	3094870	3338080	6538980	6735860	3701850
KPNA2	453319	332957	459245	261409	215565	234331
KPNB1	NA	59246.3	NA	NA	86050.6	30192.3
KPRP	2135320	2665740	2205520	4912780	13495900	2460010
KRT13	245175000	336799000	683127000	742079000	690628000	405147000
KRT14	11159200	17692700	28388500	33406500	109620000	34661400
KRT15	886995	2962550	7543980	NA	10497000	NA
KRT16	463165000	1167270000	1718900000	1884200000	6177770000	930922000
KRT17	18139100	39340400	56346800	51234300	502285000	32677200
KRT19	NA	1487470	2485910	NA	NA	NA
KRT23	1674900	10319700	5283320	5532240	10276500	2800580
KRT24	7501100	2387770	NA	NA	NA	NA
KRT25	252291000	612048000	696893000	423130000	321958000	652522000
KRT27	1279220	4773140	9032520	4454980	3293570	10734800
KRT28	117400	179549	601357	378995	409704	1014850
KRT3	50653500	138236000	144018000	98926900	470542000	54283400
KRT4	239445000	615301000	537127000	655022000	708993000	354304000
KRT5	390350000	774206000	907809000	913714000	2936690000	610052000
KRT6A	13968900	40818100	43776700	41312400	498241000	26572100
KRT6B	169158000	334849000	450361000	407175000	1556180000	186603000
KRT7	779832	10881900	5146940	2402610	1080760	1589630
KRT71	2486990	8519940	10800200	7464460	3851170	12504900
KRT72	5158050	8238720	12159800	8807880	4672410	12402400
KRT73	348440	NA	1037990	468338	414826	1165670
KRT75	7368160	17456800	28837800	29618100	278061000	13254300
KRT76	2101300	13321000	14841100	2523980	2852580	2080100
KRT77	200011000	618426000	472100000	448199000	599318000	376223000
KRT78	19803000	36950800	43490000	38423800	31314400	31432400
KRT79	22366900	35622100	35376600	82280700	97481600	63710800
KRT8	1784110	5204020	5851470	1600020	3325680	1218840
KRT80	1224690	2201400	2641390	2957430	5322720	2076370
LACRT	128719	NA	844929	NA	NA	NA
LAMP1	348520	655616	1033560	927475	2519790	1043460
LARS1	3098300	NA	4723760	5062210	4526110	5778220
LCN1	1499950	861024	3009090	1134460	420962	802240
LDHA	872122	1293590	2541140	1129470	2555020	1140320
LDHB	1265650	1237810	2660260	1166300	770504	1109590
LGALS3	NA	NA	166424	205085	329591	128979
LGALS7	990581	1512350	3802020	2674000	17700600	2908970
LMNA	287410	467250	937275	408009	3749980	398998
LORICRIN	449062	1102610	824589	1151370	2651480	1815040
LRP1	NA	NA	NA	70811.3	47459.4	44307.5
LRRC59	55272.9	55290.1	93136	NA	54788.6	32136.7
LSM4	227702	NA	1086080	111213	49278.1	201964
LUC7L	8063.24	9224.07	NA	NA	7545.84	NA
LUC7L2	6427220	2831690	2658150	2626740	2378970	2981000
LUC7L3	46417	NA	NA	53080.4	43115.9	56296.5
LYPD5	NA	NA	NA	54498	82887.6	100141
MAD2L1	1193460	1645600	958694	NA	155590	NA
MAGED1	161651	NA	192876	NA	NA	NA
MAGED2	196380	153465	155577	NA	NA	NA
MAP3K7	145454	177748	171471	NA	NA	NA
MAPRE2	NA	215151	661949	540402	586458	410023
MARCKSL1	91896.3	70102.1	154499	NA	68644.1	NA
MARS1	93310.9	160822	110036	259945	188555	164126
MAT2A	107581	NA	NA	NA	237384	146036
MCM2	NA	NA	NA	NA	5835.09	8305.6
MCM3	NA	NA	NA	11885.6	19483.6	23021.1
MCM4	23129.7	NA	NA	NA	12798.1	8433.61
MCM7	NA	NA	NA	NA	11807	22252.9
MDH1	NA	38601.9	148664	NA	75027	NA
MDH2	247091	354963	658378	176628	640702	236092
ME1	NA	NA	311384	142073	378281	242976
MGST2	NA	NA	440781	365278	1633040	403324
MIF	NA	NA	NA	89897.2	192619	NA
MORF4L2	621352	1513460	905716	696573	NA	NA
MROH8	2170110	NA	1049720	847697	NA	1274800
MRPL1	22618.7	30212.2	11317.9	NA	NA	NA
MRPL11	12763.1	26356.5	18987.1	32019.7	16802.3	23382.1
MRPL12	65838.3	NA	NA	185199	88845	74860.5
MRPL15	NA	NA	164196	NA	84805.3	88152.4
MRPL17	67273.5	105578	73216.2	108604	74834.2	90201.1
MRPL18	NA	NA	NA	13384.7	25798.6	36022.2
MRPL19	NA	60072.7	NA	74663.1	74259.8	59098.7
MRPL22	46660.9	67228.4	34683.7	61088.7	47975.4	42744.2
MRPL24	54689.3	85490.5	56872.5	NA	86177.2	44562.1
MRPL27	60572.9	NA	NA	201207	148708	NA
MRPL37	NA	NA	NA	20913.6	13943.4	11183.2
MRPL44	15565.8	NA	NA	51630.7	22763.2	19080.4
MRPL46	NA	NA	NA	131102	133103	102981
MRPL48	NA	NA	NA	66841.8	47207.4	35006.8
MRPL9	11116.8	NA	18018.7	79044.6	90849	NA
MRPS30	97429.4	153036	NA	104704	NA	NA
MRTO4	519922	309857	409267	420341	302117	564982
MTA2	NA	NA	NA	21892.3	21785	NA
MTHFD1	NA	NA	50945.6	NA	30619.4	49054.2
MUCL1	3864850	5921320	18821600	4570280	3817920	2211540
MYH9	1061170	1659950	1321760	933301	3398360	892163
MYL12A	NA	NA	83034.4	108535	247883	132675
MYL6	225092	NA	422508	714518	1606130	473854
NACA	624667	519062	653102	417105	585071	718046
NAP1L1	114385	NA	117791	111507	123539	161345
NASP	149028	144836	174621	NA	89418.1	NA
NCCRP1	1173090	2525420	2924760	2711710	8154560	2023780
NCL	5328380	1617610	2400670	1226800	1414800	2972880
NDUFA4	151615	257592	130330	NA	NA	92268.5
NEU2	NA	NA	235391	222027	592568	197215
NME1	1350670	1777250	2429670	1477770	855541	925705
NME2	923838	1264070	1656780	979696	434590	390136
NONO	570319	767628	890995	546941	508456	360782
NPEPPS	NA	NA	106538	99231.3	91268.2	93785.8
NPM1	2484560	1859550	2289860	1213710	1803880	1757530
NSRP1	40444.4	18740.9	40487.9	54440.1	NA	35433.6
NUCKS1	106592	NA	NA	112810	162502	124059
NUDC	176104	180885	304422	162206	134824	100812
NUDT21	NA	NA	NA	56363	44114.7	34214.7
NUDT5	72508.9	NA	116510	109081	311933	152006
OAT	NA	74371.5	86746.1	80229.5	93363.7	NA
P4HB	201411	280428	256734	109118	408250	151099
PA2G4	168736	170603	272119	NA	214100	258589
PABPC1	1135570	466561	748025	359326	574208	726325
PABPC4	562807	239714	318022	239269	383119	496765
PAFAH1B1	46988.8	37941.5	54162.1	NA	110646	22741.1
PAICS	92992.1	NA	162558	53938.8	93645.1	69396.3
PARK7	NA	161399	247286	634550	580442	477306
PARP1	536435	496677	571379	542845	676152	619534
PCBP1	1359450	2177690	2309630	1582060	1422400	1289780
PCBP2	1558220	1363270	1485930	936388	905737	743537
PCMT1	305550	558972	557012	418431	193546	252864
PCNA	NA	NA	NA	57244.2	53024.8	86024.5
PDAP1	810561	1125730	630760	955523	675119	799220
PDIA3	129415	NA	279357	113727	265303	NA
PDIA6	NA	NA	NA	77504.9	126637	54384.3
PEBP1	34210.1	NA	50592.2	44734	49820.3	48654.4
PFN1	66913.3	241501	207528	432057	1457910	405019
PGAM1	625276	430636	714075	547902	1625970	366252
PGD	94146.6	NA	211161	NA	101025	87155.6
PGK1	243045	352740	622269	284367	1190640	425983
PGM2	NA	NA	NA	NA	38318.5	14788.2
PGRMC2	11546.5	NA	14022.2	NA	10590.3	NA
PHB1	206620	269501	228910	486359	563991	410020
PHB2	221815	249221	304013	328050	644161	254374
PHF5A	111816	68068.1	NA	NA	62774.1	86912.1
PHF6	908999	1005820	973378	630924	477786	468220
PHGDH	166959	188000	304611	132636	146018	114709
PHRF1	78345.3	37044.2	28405.5	NA	NA	NA
PHYKPL	NA	46404.3	48986.9	NA	NA	NA
PIGR	NA	NA	157383	125667	53332.4	89025.4
PIN4	660658	819918	914998	1015090	694702	749374
PIP	1249120	1032940	3361660	2173070	1570790	2314680
PKM	1298210	1985010	3831160	1541600	3008770	1674680
PKP1	713221	1103340	1704540	2002150	4446790	1412630
PKP3	NA	NA	NA	84450.6	146091	32507.1
PLBD1	NA	NA	NA	NA	130708	95606.1
PLD3	NA	NA	NA	NA	457060	247133
PLEC	NA	NA	390466	384596	2232760	309239
PLS3	72426	NA	88862.8	73033.9	158584	81785.3
POF1B	189461	305079	542433	349870	1394350	491988
POLDIP3	63412.9	120450	69367.2	73398.7	54178.9	50090.1
POLR2E	35998.8	46723.8	39952.6	NA	5650.14	NA
POTEJ	NA	NA	NA	838876	467523	534042
PPA2	NA	NA	47239.2	NA	102980	33100.3
PPIB	2304920	3182210	2736580	2070610	1762720	1943450
PPIE	NA	139130	142790	NA	119469	NA
PPIL4	84488.4	92948.1	118108	131334	86220	118658
PPL	NA	NA	NA	73353	315968	NA
PPM1B	51569.1	105202	86889.1	68944.5	104976	40262.4
PPM1G	13556.8	NA	12286.3	NA	10823.3	17004.1
PPP1CA	111381	NA	NA	NA	258748	127296
PPP2CA	NA	NA	NA	321500	328334	275680
PPP2R1A	144948	174974	196013	348472	256056	287604
PRAF2	NA	NA	NA	30724.2	24281.6	30701
PRB1	318552	295376	546135	411384	182910	341089
PRDX2	3623700	4922440	7601720	4839670	13534700	5676660
PRDX3	170337	NA	154469	103390	167914	121418
PRDX4	1780440	2432680	4102780	3242690	5529910	3139390
PRDX6	2528310	3701370	3978240	2666570	1804950	2353490
PRH1	383864	192350	572222	552938	742569	1323230
PRKAR1A	190512	252410	186361	101659	123810	160754
PRKDC	54474.6	55957.8	62687.3	NA	52127.4	51543
PRMT1	194964	248598	273578	168558	177866	154781
PRMT5	7097950	12119100	8521080	14079600	10168000	10208100
PRPF31	NA	76199.4	NA	103415	72916.8	96970.4
PRPF8	65392	53451	41165.5	NA	50328.9	38221.3
PRPS1	269762	456177	409404	459650	353332	363890
PRPSAP2	126323	NA	99596.1	189588	170330	127306
PSAP	NA	902770	1000290	326396	1286290	NA
PSMA1	910770	1600870	1156040	1462030	2370120	1166480
PSMA2	716318	1198300	1047160	882736	1962710	991045
PSMA3	1240720	1940350	1836500	2221040	3538300	1790540
PSMA4	2005200	3134270	2695140	2845240	4510660	2534360
PSMA5	846815	1448460	1075450	1628970	2658060	1149590
PSMA6	932224	1540580	1069250	1625020	2749580	1614090
PSMA7	1075010	1588710	1359160	1437820	2138490	1239070
PSMB1	533259	749853	751880	1034530	2038480	885669
PSMB2	611356	770633	654883	1094740	1898230	644381
PSMB3	NA	NA	NA	320686	825420	207123
PSMB4	936659	1273660	1321380	2164750	3391780	1505640
PSMB5	306852	424890	408812	687758	769886	466230
PSMB6	724292	1023470	1028710	1459420	1931080	1090620
PSMB7	700702	1050920	941438	1896840	2641570	1314870
PSMB8	NA	NA	NA	NA	805526	150846
PSMC1	233090	310921	285193	425049	295810	295077
PSMC2	340650	383244	373583	465043	380687	456072
PSMC3	133432	162973	124420	273020	224050	194925
PSMC4	170304	136686	144238	209136	149559	166030
PSMC5	392321	672066	508165	689309	605515	572837
PSMC6	482363	568461	383032	900262	569913	653560
PSMD1	276786	321560	340691	640284	455034	409124
PSMD10	14393	NA	NA	NA	41293.4	10698.7
PSMD11	182352	210453	221916	269705	153375	243949
PSMD12	291156	308137	NA	378393	404700	370731
PSMD13	571079	706212	579774	609784	459060	534431
PSMD14	330316	391605	260008	510771	315327	366438
PSMD2	286807	467908	430716	686238	405702	465818
PSMD3	696155	1271290	807544	648973	508239	534726
PSMD4	76990.9	81836.3	53419.8	166494	88145.2	122437
PSMD6	537570	1104270	608791	585947	414828	403943
PSMD7	592920	1175860	1065220	985024	1122360	1370640
PSMD8	366791	512766	400241	730423	434094	659590
PSME3	NA	NA	NA	NA	61045.3	65720.8
PTBP1	NA	152965	270748	163763	297846	139713
PTCD3	NA	NA	NA	28063.8	22784.7	22607.2
PTGES3	417685	511786	317539	NA	352851	252540
PTMA	272175	471706	593797	340561	686223	327336
PTPRF	NA	NA	NA	13649.6	8466.19	18287.3
PTS	30981.7	52372.4	NA	47483.8	40625.4	41385
PUF60	4094810	726671	1077380	232742	602878	1088900
QARS1	188594	NA	223088	364932	325305	317590
QPCTL	273812	368442	261385	497166	376465	523920
RAB11A	173136	254220	312984	NA	540303	89854.5
RAB1A	986222	1264700	1484390	514431	1185800	586484
RAB2A	36031.4	25948	63944.9	NA	112969	NA
RAB5A	87043.6	187436	223533	NA	313493	71503.8
RAB7A	171601	241132	329985	166583	258701	122232
RACK1	3946880	2736260	3130810	3518890	3805900	3471410
RAN	1124700	1209470	2155730	844756	822434	921884
RANGAP1	79516.6	NA	NA	104678	103431	86832.9
RARS1	87426.8	106818	119309	142308	141532	153274
RBBP7	326211	NA	245549	146631	150069	182438
RBM3	4830830	7431930	6800180	9600240	4974690	5981320
RBM39	3074980	627864	900802	408539	950332	1059410
RBM8A	127290	383245	240965	NA	209608	185377
RBMX	52185.4	NA	27987.7	14641.2	15043.5	22111.2
RCC2	489003	549801	575448	687954	498915	567811
REXO2	27439.6	61289	54148.7	NA	50998.7	331784
RHOA	16943.5	32923.8	NA	NA	NA	NA
RIOK1	156297	137466	103604	135096	99224.8	162557
RLIM	396804	NA	501697	NA	NA	NA
RNASE7	NA	NA	NA	178145	611643	155854
RPL10	2057610	1720910	1723310	2508070	2172150	1793080
RPL10A	1759550	902008	775957	1431700	1420450	1622570
RPL11	3038120	2269860	2189980	2108940	2035450	2272730
RPL12	1547010	1094760	1181710	997486	1185040	1284620
RPL13	5378360	3921700	4885410	5366410	4520840	5858220
RPL13A	2134210	2125080	1896630	1856160	1805490	1909680
RPL14	3042250	1626660	2049550	2015120	1802530	2120760
RPL15	4049160	3008750	3221840	3474650	3266020	3324070
RPL17	3170540	2290650	2486530	2227390	2054150	2444430
RPL18	5117390	3870220	3678790	4758320	4426850	5224390
RPL18A	3599030	3229230	3366990	4533080	3433280	4129380
RPL19	1907080	1499820	1704870	2012470	1945350	2119910
RPL21	2770800	1498580	1728420	1423410	1729270	2224460
RPL22	4776150	3910640	3824620	3884670	3571650	3559080
RPL22L1	NA	NA	NA	120437	142732	130071
RPL23	3949210	2732170	2841080	1907310	1943230	2458830
RPL23A	6363420	4687850	4666360	3997600	2725790	3827910
RPL24	2529540	1820520	1786660	1398670	1430100	2082030
RPL26	2998980	2299810	2604000	2410920	2060860	2411650
RPL27	7647170	5439590	5176690	4537040	2720230	4149160
RPL27A	5780740	4619670	4324100	3926780	3211750	4530980
RPL28	3465360	3080660	3109770	3341690	2846730	3205840
RPL29	2224530	2230490	2261670	2474520	1488760	2073800
RPL3	4271500	3744590	3794770	3977680	3591480	3519310
RPL30	1944790	1499440	1623520	1684000	1758410	1851210
RPL31	2675250	2505430	2918260	3920150	2871500	3348040
RPL32	3015620	2096750	2041620	2157180	1682170	2085260
RPL34	1884570	1437280	1279940	1559060	1175930	1276800
RPL35	3925470	3132070	3253220	4078560	2793280	3766310
RPL35A	2714700	1441920	1649780	1605020	1181000	1798120
RPL36	564065	300269	349669	891783	871533	891151
RPL36A	2915650	2886840	2158300	1571430	1739670	2207870
RPL38	3078010	2409250	2592320	1687450	1468040	1758980
RPL39	3007860	1569060	1508660	2336420	1902940	1873660
RPL4	3300080	2589480	2821820	2237540	2266970	2855840
RPL5	4769760	2703000	3271260	5179970	4609990	4390880
RPL6	4513930	4198780	3866680	3374360	3431460	3412720
RPL7	3883220	2848180	3055640	2824070	2507540	2873980
RPL7A	4550620	3357390	3281070	2433760	2664760	3013330
RPL8	4811060	3890420	4055840	4424820	3362930	3856500
RPL9	2525550	1552790	1701100	1363370	1436920	1632110
RPLP0	2639420	1971730	2186210	1933810	2012000	2164230
RPLP1	NA	NA	NA	123562	283751	NA
RPLP2	5266730	4167700	4135650	2432250	2575670	3774850
RPN1	28180.9	NA	NA	NA	154908	69790.1
RPS10	7573400	6145050	7109090	5199080	4600840	5435710
RPS11	5263890	3250040	3320530	3985330	4025310	3980650
RPS12	3042090	2487830	2401930	3513530	2727890	3837880
RPS13	2361470	2022760	1832870	2197050	2222130	2402030
RPS14	4602550	3839430	4430960	2704100	2419490	3544230
RPS15	943058	NA	814115	900502	576203	724007
RPS15A	3472070	2220540	2499820	2809460	2618020	3213570
RPS16	4862180	3065470	3119160	3694220	3850670	4596890
RPS17	695559	359835	379726	446517	598861	637284
RPS18	3225550	2121770	2526640	3231870	2947510	3363920
RPS19	4363020	3035840	3276340	3009020	2283170	3777740
RPS2	6161280	4038110	4267970	3782210	3503070	3843700
RPS20	3143860	1765230	2065410	2832440	2898660	2725670
RPS21	26760.6	NA	NA	43817.8	32655.7	35540.7
RPS23	976434	800146	946590	1229710	971113	1116900
RPS24	2293930	1460800	1305410	1079750	1046290	1466920
RPS25	7009080	4993220	5554120	3119570	2939670	4632430
RPS26	2224490	1136860	1518430	1989690	1977450	1661090
RPS27	3657730	2878270	2490010	3103650	2743110	2791000
RPS28	NA	NA	NA	80715	89249.3	79309.7
RPS29	628321	479960	547614	1809930	960034	1332730
RPS3	3586210	2618600	2746140	2819560	2933920	3222860
RPS3A	6460320	4372590	4224930	4614540	4127800	5081110
RPS4X	5777160	4509320	4250800	4692570	4020560	4525430
RPS5	2562400	2710260	2189830	2985050	2582860	2522680
RPS6	5396240	5331650	4875100	3499760	2779780	4166050
RPS7	4345860	4596160	4665290	4912050	3672360	4341880
RPS8	8140760	6088830	6428050	5450430	5081830	6243590
RPS9	4766220	3311000	3926800	3386970	3825880	4191330
RPSA	6509560	3986670	4256780	4319970	4580370	5548390
RTCB	28523.4	NA	27839.2	142108	151249	138591
RTN3	91652.4	118361	64050.8	105377	189618	80277.3
RTN4	167188	NA	235563	324310	557104	NA
RTRAF	35570.3	49611.1	NA	NA	21966.2	NA
RUVBL1	385904	654998	451751	3032450	1805260	2367540
RUVBL2	399547	559276	550944	3528590	1870600	2443510
S100A10	110956	NA	208877	350050	2041030	272860
S100A11	329524	451675	960416	898319	7949270	810070
S100A14	296911	NA	453611	760423	2116270	608098
S100A2	407161	661081	1212310	670738	25042000	1184710
S100A6	NA	1477400	989508	NA	6911210	NA
S100A7	7958530	10711700	13246300	9033440	290067000	14865600
S100A7A	NA	NA	NA	144874	6489340	NA
S100A8	15004100	40062900	46574500	28579900	329850000	42278200
S100A9	23987500	39612500	62255200	42851900	544361000	56930300
S100P	320123	NA	308221	258316	5726250	523914
SAR1A	92793.1	124750	199830	NA	75786.9	NA
SBSN	473437	1245780	1480310	1943500	1813430	1611650
SCGB1D2	NA	NA	1232270	237821	117336	NA
SCO2	142786	194037	135068	NA	NA	NA
SDF2L1	411948	621018	339143	NA	NA	NA
SEC61A1	703317	995786	689154	1420480	898183	774553
SEC61B	46910.4	NA	37383.1	NA	NA	NA
SEPTIN11	85874	118640	NA	NA	64414.6	NA
SEPTIN2	28152.1	29943.8	NA	NA	29113.5	NA
SEPTIN7	50512.3	NA	48492.3	NA	63816.3	48386.8
SERBP1	2778590	2815550	2962700	2266450	1986130	2806460
SERPINA12	225516	387466	446827	430875	407404	356600
SERPINB12	2996530	4285190	5237280	4420650	4302290	3817830
SERPINB2	157505	291619	NA	332670	1543710	206151
SERPINB3	4859270	11200200	12567600	6320130	33459000	10420900
SERPINB4	481576	1410280	2713920	1361710	11794000	1367580
SERPINB5	NA	NA	383793	192671	956081	234733
SERPINB8	NA	NA	NA	NA	137413	101829
SET	462717	NA	460985	569750	963949	610026
SF3A1	452504	NA	288678	NA	207732	259862
SF3A2	319838	NA	250998	NA	202735	204934
SF3A3	105655	NA	39240.7	NA	56268.2	120530
SF3B1	681204	218040	267352	235036	301599	359214
SF3B2	529721	157785	260081	NA	221071	264732
SF3B3	551390	259390	280182	180215	247224	252574
SFN	1734100	2623520	3730500	1856140	8548960	1663050
SFPQ	224603	283280	405545	317685	311668	149347
SidL	NA	897537	529681000	30681000000	17300000000	20516000000
SKP1	889970	1284030	852723	NA	273050	290185
SLC16A1	671250	1073480	948452	NA	94746.9	365778
SLC1A5	561836	1132600	620592	NA	NA	NA
SLC25A11	141260	NA	181291	NA	30230.7	NA
SLC25A13	24503.9	NA	35359.8	NA	NA	NA
SLC25A18	378360	NA	569706	NA	42532.9	NA
SLC25A3	6264310	8965940	6322220	1107620	1480410	1010460
SLC25A5	4420100	4323760	4066120	502773	958133	677352
SLC25A6	26714300	30984100	25004500	3702360	4110910	3362000
SLC3A2	25896.5	NA	17891.1	NA	6418.2	NA
SLIT2	18702.1	39026.7	26319.5	24347.3	9360.97	13173
SMC4	NA	35793.8	NA	29623.1	22570.7	22970.8
SNAP29	NA	NA	NA	816188	513795	541653
SNCA	65922.1	NA	83861.3	108854	34794.4	26305.5
SND1	308058	325873	330210	NA	165770	NA
SNRNP200	15108.8	NA	NA	NA	22771.4	15830.8
SNRNP27	204368	153214	130628	152713	127131	211824
SNRPA1	316048	NA	177236	NA	200364	183682
SNRPB	227818	266500	233767	359930	262494	276202
SNRPB2	1161980	583990	593347	458414	435008	571899
SNRPD1	412998	425455	319697	433434	631966	307341
SNRPD2	526832	561919	400421	538505	482074	469123
SNRPD3	400229	616130	574391	745094	677720	678125
SNRPE	NA	NA	NA	55670.8	83826.4	NA
SNRPF	56371.4	NA	NA	NA	42632.6	42694.8
SPIN1	411259	879110	640548	780362	492573	601185
SPIN2A	41822.3	44358.5	36381.2	54181	64292.4	48275.4
SPRR1B	NA	1049240	NA	500542	3384010	250607
SPRR2A	72850.1	155515	NA	513885	2335050	NA
SPRR3	NA	NA	302612	1642940	525475	NA
SPTAN1	457616	460699	496541	556468	296810	422682
SPTBN1	22432.7	38894.8	NA	58788.3	41905.2	17255.6
SPTLC1	53779.3	NA	61590.2	NA	28291.8	NA
SREK1	43776.7	NA	11839.4	NA	21554.6	16870.8
SRP14	NA	NA	NA	56567.7	74817	52870.7
SRP9	NA	NA	148685	NA	114902	77581.2
SRPRB	NA	NA	NA	32206.8	35473.5	NA
SRSF1	1221280	332073	459408	379098	287707	438441
SRSF11	350143	NA	NA	60737.7	190128	401836
SRSF2	3234860	1553990	1771860	786241	807273	939990
SRSF3	3153610	610615	903669	443301	537654	1050130
SRSF6	1421020	533200	565087	NA	294078	293274
SRSF7	408036	NA	102508	NA	129150	148907
SSB	234046	133698	280945	85356.6	182665	180386
SSBP1	90518.5	NA	17991.4	106888	105571	89510.9
SSR1	348614	822389	398909	NA	825852	262906
SSRP1	554322	749233	1204870	67698.3	174454	271554
ST13	333693	215663	279310	152994	191562	278830
STIP1	1875490	3761150	2388160	NA	422594	465971
STK38	12449500	20073500	14010900	17622300	13118700	13474300
STRAP	27419.5	68039.6	NA	NA	20629.1	NA
STX12	NA	NA	NA	284574	209278	192471
SUB1	2009550	2022890	3860400	515520	938672	951686
SUMO2	47548.7	57889	96749.4	28136.6	44181	NA
SUPT16H	2896170	6075860	8442010	1159730	1949210	2347530
SURF4	132966	185388	177294	116402	367977	153114
SYNCRIP	95813.2	NA	160411	72774.6	133515	109113
SYNGR2	NA	NA	NA	133969	186091	77728
SYPL1	NA	NA	NA	194264	2241610	218052
TAB1	90784.5	77906.7	41315	NA	NA	NA
TAB2	92824.9	186383	131772	NA	NA	NA
TAF15	376582	483787	395089	251559	169421	188410
TALDO1	296875	NA	610579	270926	855678	334476
TCEAL1	NA	NA	NA	56979.7	68880.3	59941.1
TCOF1	1538340	381050	560864	178967	289016	371094
TCP1	437326	620531	657481	247319	326885	357773
TECR	272363	448245	381293	251284	572405	275448
TFAM	110742	117150	104280	196055	121160	110872
TFG	968206	1516300	980904	1679650	1206380	990542
TGM1	746269	1740340	1759180	2130480	6592220	1632250
TGM3	1723650	2702930	3385160	3174020	6735140	3787340
TGM5	51477	NA	103464	92790	96634.2	76583.9
TIMM50	107511	190336	124958	NA	NA	NA
TKT	404604	431442	979229	360322	742392	537335
TMA7	9706490	21994900	17418400	13002900	6282500	8162940
TMED10	79773.8	177966	199418	NA	548424	118657
TMED2	24275.5	NA	89116.3	NA	545667	NA
TMED9	261089	NA	343833	263060	897349	272753
TMEM109	NA	NA	91966.7	57366.8	115836	NA
TMEM167A	NA	NA	NA	12081.2	8662.29	NA
TMOD3	NA	NA	NA	1092720	634098	601817
TOLLIP	88822.7	78458.5	178964	129667	435977	175266
TOMM20	150040	NA	326190	NA	52770.4	NA
TPI1	937491	1069480	2412270	1265620	2194930	1405660
TPM3	NA	NA	294118	152926	883577	148122
TPM4	NA	NA	444732	234417	1437110	296886
TPP1	NA	NA	NA	NA	3067030	400211
TPT1	120783	NA	538305	197489	1061490	NA
TRAP1	2861200	2646560	2794110	4345500	4307290	NA
TRIM21	896720	1583440	1039570	1090750	620909	730361
TRIM27	NA	NA	NA	33899.4	23775.7	NA
TRIM28	310471	270181	297447	NA	196508	168562
TRIM29	NA	NA	NA	NA	576804	99740.7
TRMT112	NA	NA	NA	201952	183397	200511
TUBA1B	8986250	13275700	13301600	4298780	6346780	3105940
TUBA4A	8341620	12493100	12352000	4443070	9589330	3947330
TUBA8	18197.5	NA	NA	15847.8	18150.2	NA
TUBB	3295300	4177200	4543310	2532020	4810630	2304990
TUBB4B	735895	679737	935631	427719	1199520	200843
TUFM	106690	118367	310518	NA	249280	NA
U2AF1	580055	251732	303517	661062	570151	462189
U2AF2	91318.5	NA	NA	69828.8	88289.9	113639
UBA1	93629	57107	151672	131399	113075	103888
UBAP2L	793307	1398550	1221500	456226	557683	549862
UBE2N	NA	NA	117917	NA	69784.1	38967.5
UBL4A	NA	381542	187620	NA	NA	NA
UPF1	10000.8	NA	NA	NA	10554.9	9877.68
USP11	NA	NA	NA	413826	265683	372937
USP7	NA	NA	NA	86612	96537.9	68573.3
VARS1	NA	NA	NA	NA	38246.6	37839.4
VAT1	11570.9	11957.8	14014.4	NA	11023.5	NA
VCL	44362.2	204700	232893	153083	498106	167770
VCP	377657	561342	574276	408487	736559	302808
VDAC1	254020	219547	188451	101276	919582	151944
VDAC2	113766	181791	227995	101967	708147	147966
WDR77	4928190	6614440	4928180	8999870	7514890	7275530
WDR82	64520.8	NA	64820.8	NA	41756.3	83254.1
XRCC5	275099	265547	402038	150856	276994	104625
XRCC6	NA	NA	NA	73401.8	158396	113104
YBX1	900080	1385970	1276940	1151370	1085960	1115040
YBX3	39598.9	56807	74510.3	53020	68509.6	83906.5
YWHAB	206327	477181	438666	366063	904362	324649
YWHAE	1003490	1166780	1935910	1194890	2224220	1007650
YWHAG	94253.6	NA	146726	176278	426961	NA
YWHAQ	222011	NA	748497	926163	2584040	578048
YWHAZ	582303	1133450	1460880	1362690	3772150	961313
ZG16B	604761	NA	256095	706177	427017	1081940
ZGPAT	NA	NA	NA	180120	94591.3	107566
