# Supplementary material for: The Legionella pneumophila effector SidL is an adenylyltransferase that modifies the glycolytic intermediate 3-phosphoglycerate
Source: Mol Cell. Author manuscript; Available in PMC 2026 Aug 3. (PMC13431035; doi:10.1016/j.molcel.2026.07.007)
Supplement: 7 — Table S6. LC-MS analysis of metabolites from L. pneumophila-infected THP-1 cells. Related to Figs. 6, S8, and S9. [file NIHMS2196818-supplement-7.xlsx]

## Sheet: Table S3
Black et al (2025)
Table S3: Metabolite library compounds and sources. Related to Figs. 4B, S3A-C, and S5.
These tables list the comercial sources of the compounds.
For Figs. S3A-C, compounds were pooled together based on their plate and well positions in each 384-well plate.
Tabs:
384-well plate A: Compounds used in the sub-pooling experiments in Figs. S3A-C.
384-well plate B: Compounds used in the sub-pooling experiments in Figs. S3A-C.
Fig. S5 compounds: 3PG and structurally similar compounds that were tested for SidL-mediated modification in Fig. S5.
Note that the pooled library of all the metabolites in plates A and B was used in Fig. 4B.

## Sheet: 384-well plate A
#	Metabolite_Name	well position	HMDB_ID	KEGG_ID	MIDAS_ID	CAS	MolPort_ID	Supplier	Supplier_ID	SMILES_Metabolite
1	Biocytin	A1	HMDB0003134	C05552	CNC_48	576-19-2	MolPort-003-926-464	Angene (China)	AG00IA9B	[H][C@]12CS[C@@H](CCCCC(=O)NCCCC[C@H](N)C(O)=O)[C@@]1([H])NC(=O)N2
2	Taurocholic acid	A2	HMDB0000036	C05122	MP_47	81-24-3	MolPort-039-063-004	Angene (China) [74]	AG00C6JX	[H][C@@]1(CC[C@@]2([H])[C@]3([H])[C@H](O)C[C@]4([H])C[C@H](O)CC[C@]4(C)[C@@]3([H])C[C@H](O)[C@]12C)[C@H](C)CCC(=O)NCCS(O)(=O)=O
3	Uridine diphosphate glucose	A3	HMDB0000286	C00029	CNC_46	28053-08-09	MolPort-003-939-824	TargetMol Chemicals	T4743	OC[C@H]1O[C@H](OP(O)(=O)OP(O)(=O)OC[C@H]2O[C@H]([C@H](O)[C@@H]2O)N2C=CC(=O)NC2=O)[C@H](O)[C@@H](O)[C@@H]1O
4	3-Amino-2-piperidone	A4	HMDB0000323		CNC_119	1892-22-4	MolPort-002-017-447	BLD Pharmatech Ltd. [82]	BD162055	NC1CCCNC1=O
5	Octanoyl-CoA	A5	HMDB0001070	C01944	CNC_78	324518-20-9	MolPort-046-857-059	Cayman Europe	27868	CCCCCCCC(=O)SCCNC(=O)CCNC(=O)C(O)C(C)(C)COP(O)(=O)OP(O)(=O)OCC1OC(C(O)C1OP(O)(O)=O)N1C=NC2=C(N)N=CN=C12
6	Alloepipregnanolone	A6	HMDB0001455	C15484	MP_19	516-55-2	MolPort-006-069-252	TargetMol Chemicals [67]	T7646	[H][C@@]12CC[C@H](C(C)=O)[C@@]1(C)CC[C@@]1([H])[C@@]2([H])CC[C@@]2([H])C[C@@H](O)CC[C@]12C
7	NADH	A7	HMDB0001487	C00004	CNC_101	104809-32-7	MolPort-044-183-325	BLD Pharmatech Ltd.	BD116580	NC(=O)C1=CN(C=CC1)[C@@H]1O[C@H](COP(O)(=O)OP(O)(=O)OC[C@H]2O[C@H]([C@H](O)[C@@H]2O)N2C=NC3=C2N=CN=C3N)[C@@H](O)[C@H]1O
8	D-Lactic acid	A8	HMDB0001311	C00256	MP_252	10326-41-7	MolPort-003-936-000	BLD Pharmatech Ltd. [81]	BD126386	C[C@@H](O)C(O)=O
9	Succinylacetone	A9	HMDB0000635		CNC_56	51568-18-4	MolPort-003-940-967	TargetMol Chemicals	T8273	CC(=O)CC(=O)CCC(O)=O
10	all-trans-Retinoic acid	A10	HMDB0001852	C00777	MP_28	302-79-4	MolPort-000-883-857	Angene (China) [239]	AG00I5O2	C\C(\C=C\C1=C(C)CCCC1(C)C)=C/C=C/C(/C)=C/C(O)=O
11	5a-Pregnane-3,20-dione	A11	HMDB0003759	C03681	MP_18	566-65-4	MolPort-002-500-165	TargetMol Chemicals	T5556	[H][C@@]12CC[C@H](C(C)=O)[C@@]1(C)CC[C@@]1([H])[C@@]2([H])CC[C@@]2([H])CC(=O)CC[C@]12C
12	CDP	A12	HMDB0001546	C00112	CNC_70	63-38-7	MolPort-039-063-379	Angene (China) [107]	AG00I9PY	NC1=NC(=O)N(C=C1)[C@@H]1O[C@H](COP(O)(=O)OP(O)(O)=O)[C@@H](O)[C@H]1O
13	6-Hydroxymelatonin	A13	HMDB0004081	C05643	MP_76	2208-41-5	MolPort-003-847-892	MedChemExpress Europe	HY-W011956	COC1=C(O)C=C2NC=C(CCNC(C)=O)C2=C1
14	6-Dimethylaminopurine	A14	HMDB0000473		CNC_43	938-55-6	MolPort-003-984-182	Angene (China) [53]	AG003SKS	CN(C)C1=NC=NC2=C1NC=N2
15	Isomaltose	A15	HMDB0002923		CNC_41	499-40-1	MolPort-006-169-513	BLD Pharmatech Ltd.	BD148565	OC[C@H]1O[C@H](OC[C@H]2O[C@@H](O)[C@H](O)[C@@H](O)[C@@H]2O)[C@H](O)[C@@H](O)[C@@H]1O
16	Flavin mononucleotide	A16	HMDB0001520	C00061	20C_71	146-17-8	MolPort-003-939-021	BLD Pharmatech Ltd. [81]	BD130395	CC1=CC2=C(C=C1C)N(C[C@H](O)[C@H](O)[C@H](O)COP(O)(O)=O)C1=NC(=O)NC(=O)C1=N2
17	Lithocholic acid glycine conjugate	A17	HMDB0000698	C15557	MP_17	474-74-8	MolPort-044-561-883	Cayman Europe	21723	[H][C@@]1(CC[C@@]2([H])[C@]3([H])CC[C@]4([H])C[C@H](O)CC[C@]4(C)[C@@]3([H])CC[C@]12C)[C@H](C)CCC(=O)NCC(O)=O
18	Spermidine	A18	HMDB0001257	C00315	MP_202	124-20-9	MolPort-001-761-230	Angene (China) [53]	AG000LDG	NCCCCNCCCN
19	5'-Methylthioadenosine	A19	HMDB0001173	C00170	MP_134	2457-80-9	MolPort-001-834-574	Angene (China)	AG002OLP	CSC[C@H]1O[C@H]([C@H](O)[C@@H]1O)N1C=NC2=C1N=CN=C2N
20	Succinic acid semialdehyde	A20	HMDB0001259	C00232	MP_240	692-29-5	MolPort-001-788-264	A2B Chem LLC	AB79238	OC(=O)CCC=O
21	gamma-Glutamylcysteine	A21	HMDB0001049	C00669	CNC_82	636-58-8	MolPort-047-898-026	Cayman Europe	30569	N[C@@H](CCC(=O)N[C@@H](CS)C(O)=O)C(O)=O
22	Glycylvaline	A22	HMDB0028854		MP_196	1963-21-9	MolPort-004-963-653	Angene (China) [107]	AG00I3KH	CC(C)[C@H](NC(=O)CN)C(O)=O
23	Protoporphyrin IX	A23	HMDB0000241	C02191	MP_36	553-12-8	MolPort-027-845-926	TargetMol Chemicals	T5515	CC1=C(CCC(O)=O)/C2=C/C3=N/C(=C\C4=C(C)C(C=C)=C(N4)/C=C4\N=C(\C=C\1/N\2)C(C=C)=C4C)/C(C)=C3CCC(O)=O
24	4-Hydroxynonenal	A24	HMDB0004362		MP_131	75899-68-2	MolPort-009-018-546	MedChemExpress Europe	HY-113466	CCCCCC(O)\C=C\C=O
25	Desaminotyrosine	B1	HMDB0002199	C01744	MP_120	501-97-3	MolPort-001-769-769	BLD Pharmatech Ltd. [85]	BD6690	OC(=O)CCC1=CC=C(O)C=C1
26	2-Ethylhydracrylic acid	B2	HMDB0000396		CNC_104	4374-62-3	MolPort-022-364-882	HTS Biochemie Innovationen	HTS043271	CCC(CO)C(O)=O
27	Glycylleucine	B3	HMDB0000759	C02155	MP_175	869-19-2	MolPort-003-847-626	BLD Pharmatech Ltd. [81]	BD5495	CC(C)C[C@H](NC(=O)CN)C(O)=O
28	L-Arabitol	B4	HMDB0001851	C00532	CNC_42	7643-75-6	MolPort-003-925-840	Angene (China) [107]	AG00G2HL	OC[C@H](O)C(O)[C@@H](O)CO
29	Dihydroxyacetone	B5	HMDB0001882	C00184	MP_257	96-26-4	MolPort-001-785-638	BLD Pharmatech Ltd. [85]	BD125085	OCC(=O)CO
30	Prostaglandin F2b	B6	HMDB0001483	C02314	MP_57	4510-16-1	MolPort-009-018-428	Cayman Europe	16420	CCCCC[C@H](O)\C=C\[C@H]1[C@H](O)C[C@@H](O)[C@@H]1C\C=C/CCCC(O)=O
31	(S)-Lipoic acid	B7	HMDB0014312		MP_71	1077-27-6	MolPort-003-848-397	BLD Pharmatech Ltd. [81]	BD17470	OC(=O)CCCC[C@H]1CCSS1
32	4-Acetamidobutanoic acid	B8	HMDB0003681	C02946	MP_191	3025-96-5	MolPort-000-881-927	AK Scientific, Inc. [64]	X5240	CC(=O)NCCCC(O)=O
33	D-Alanyl-D-alanine	B9	HMDB0003459	C00993	MP_215	923-16-0	MolPort-004-813-921	AA BLOCKS [223]	AA00IGZQ	C[C@@H](N)C(=O)N[C@H](C)C(O)=O
34	Uridine diphosphate-N-acetylglucosamine	B10	HMDB0000290	C00043	CNC_61	91183-98-1	MolPort-039-337-033	BLD Pharmatech Ltd.	BD00772265	CC(=O)N[C@@H]1[C@@H](O)[C@H](O)[C@@H](CO)O[C@@H]1OP(O)(=O)OP(O)(=O)OC[C@H]1O[C@H]([C@H](O)[C@@H]1O)N1C=CC(=O)NC1=O
35	Cysteine-S-sulfate	B11	HMDB0000731	C05824	MP_209	1637-71-4	MolPort-035-765-648	Tocris Bioscience [155]	162	N[C@@H](CSS(O)(=O)=O)C(O)=O
36	Lipoamide	B12	HMDB0000962	C00248	MP_61	940-69-2	MolPort-002-904-190	BLD Pharmatech Ltd. [81]	BD126379	NC(=O)CCCCC1CCSS1
37	(S)-Propane-1,2-diol	B13	HMDB0006213	C02917	MP_259	4254-15-3	MolPort-003-928-366	BLD Pharmatech Ltd. [81]	BD48194	C[C@H](O)CO
38	Butyrylcarnitine	B14	HMDB0002013	C02862	MP_50	162067-50-7	MolPort-039-063-311	Chem-Impex International, Inc.	01863	CCCC(=O)O[C@H](CC([O-])=O)C[N+](C)(C)C
39	3-Hexenedioic acid	B15	HMDB0000393		CNC_146	4436-74-2	MolPort-003-941-617	BLD Pharmatech Ltd. [81]	BD154654	OC(=O)C\C=C\CC(O)=O
40	Coumarin	B16	HMDB0001218	C05851	MP_104	91-64-5	MolPort-000-881-054	BLD Pharmatech Ltd. [85]	BD122318	O=C1OC2=CC=CC=C2C=C1
41	15(R)-hydroperoxy-EPE	B17	HMDB0062295		MP_201	7365-45-9	MolPort-003-935-593	BLD Pharmatech Ltd. [82]	BD17277	OCCN1CCN(CCS(O)(=O)=O)CC1
42	3,3'-Diiodothyronine	B18	HMDB0005869		MP_45	70-40-6	MolPort-003-846-785	Angene (China)	AG0032CC	N[C@H](CC1=CC(I)=C(OC2=CC(I)=C(O)C=C2)C=C1)C(O)=O
43	L-Arginine α-ketoglutarate	B19	HMDB0062762		MP_188	16856-18-1	MolPort-023-220-205	BLD Pharmatech Ltd. [69]	BD18803	N[C@@H](CCCNC(N)=[NH2+])C(O)=O
44	Geranyl-PP	B20	HMDB0001285	C05847	MP_79	763-10-0	MolPort-042-665-699	Axon Medchem	1489	CC(C)=CCC\C(C)=C\COP(O)(=O)OP(O)(O)=O
45	L-Pipecolic acid	B21	HMDB0000716	C00408	MP_235	3105-95-1	MolPort-000-158-310	Angene (China) [78]	AG00320V	OC(=O)[C@@H]1CCCCN1
46	5,10-Methenyltetrahydrofolic acid	B22	HMDB0001354	C00445	MP_58	7444-29-3	MolPort-047-605-665	Cayman Europe	31333	[H][C@@]12CN(C=[N+]1C1=C(NC2)NC(N)=NC1=O)C1=CC=C(C=C1)C(=O)N[C@@H](CCC(O)=O)C([O-])=O
47	Acetylglycine	B23	HMDB0000532		CNC_13	543-24-8	MolPort-000-894-307	Angene (China) [97]	AG00332K	CC(=O)NCC(O)=O
48	Methylimidazoleacetic acid	B24	HMDB0002820	C05828	MP_157	2625-49-2	MolPort-003-958-868	Chemscene	CS-0052324	CN1C=NC(CC(O)=O)=C1
49	Hydroxyphenyllactic acid	C1	HMDB0000755	C03672	MP_141	306-23-0	MolPort-002-344-103	Angene (China)	AG00I5R6	OC(CC1=CC=C(O)C=C1)C(O)=O
50	Mannose 6-phosphate	C2	HMDB0001078	C00275	CNC_73	33068-18-7	MolPort-046-702-629	Angene (China)	AG007HG9	O[C@@H]1O[C@H](COP(O)(O)=O)[C@@H](O)[C@H](O)[C@@H]1O
51	Acetylcysteine	C3	HMDB0001890	C06809	MP_145	616-91-1	MolPort-000-150-826	BLD Pharmatech Ltd. [85]	BD34319	CC(=O)N[C@@H](CS)C(O)=O
52	D-Arginine	C4	HMDB0003416	C00792	MP_117	157-06-2	MolPort-003-925-879	BLD Pharmatech Ltd. [81]	BD32099	N[C@H](CCCNC(N)=N)C(O)=O
53	Hydroxyphenylacetylglycine	C5	HMDB0000735	C05596	CNC_111	28116-23-6	MolPort-005-236-140	BLD Pharmatech (made-to-order)	BD601250	OC(=O)CNC(=O)CC1=CC=C(O)C=C1
54	Fumaric acid	C6	HMDB0000134	C00122	MP_199	110-17-8	MolPort-001-780-031	BLD Pharmatech Ltd. [85]	BD01384161	OC(=O)\C=C\C(O)=O
55	Creatinine	C7	HMDB0000562	C00791	MP_177	60-27-5	MolPort-003-803-357	BLD Pharmatech Ltd. [81]	BD122372	CN1CC(=O)NC1=N
56	Senecioic acid	C8	HMDB0000509		CNC_114	541-47-9	MolPort-000-676-892	AK Scientific, Inc. [64]	J93066	CC(C)=CC(O)=O
57	2-Hydroxyglutarate	C9	HMDB0059655	C02630	MP_233	2889-31-8	MolPort-003-917-254	Cayman Europe	16374	OC(CCC(O)=O)C(O)=O
58	D-Leucic acid	C10	HMDB0000624	C03264	CNC_118	20312-37-2	MolPort-000-003-940	Angene (China) [53]	AG0028ON	CC(C)C[C@@H](O)C(O)=O
59	(-)-Limonene	C11	HMDB0004321	C00521	MP_86	5989-54-8	MolPort-003-927-778	Angene (China) [239]	AG003CE6	CC(=C)[C@H]1CCC(C)=CC1
60	Racemethionine	C12	HMDB0033951	C01733	MP_194	59-51-8	MolPort-000-928-154	BLD Pharmatech Ltd. [85]	BD34239	CSCCC(N)C(O)=O
61	L-Alloisoleucine	C13	HMDB0000557		CNC_171	1509-34-8	MolPort-003-925-479	TargetMol Chemicals	T5219	CC[C@@H](C)[C@H](N)C(O)=O
62	3-Phosphoglyceric acid	C14	HMDB0000807	C00597	MP_182	820-11-1	MolPort-003-939-103	Cayman Europe [157]	20123	OC(COP(O)(O)=O)C(O)=O
63	N6-Acetyl-L-lysine	C15	HMDB0000206	C02727	CNC_164	1946-82-3	MolPort-003-940-155	BLD Pharmatech Ltd. [81]	BD144183	CC(=O)NCCCC[C@H](N)C(O)=O
64	Estrone	C16	HMDB0000145	C00468	MP_22	53-16-7	MolPort-001-742-529	Angene (China) [78]	AG00361G	[H][C@@]12CCC(=O)[C@@]1(C)CC[C@]1([H])C3=C(CC[C@@]21[H])C=C(O)C=C3
65	Bilirubin	C17	HMDB0000054	C00486	MP_31	635-65-4	MolPort-000-771-191	BLD Pharmatech Ltd.	BD9299	CC1=C(C=C)\C(NC1=O)=C\C1=C(C)C(CCC(O)=O)=C(CC2=C(CCC(O)=O)C(C)=C(N2)\C=C2/NC(=O)C(C=C)=C2C)N1
66	Homocitrulline	C18	HMDB0000679	C02427	CNC_125	1190-49-4	MolPort-008-268-134	Angene (China) [53]	AG000P0D	N[C@@H](CCCCNC(N)=O)C(O)=O
67	Anserine	C19	HMDB0000194	C01262	20C_58	584-85-0	MolPort-006-111-940	BLD Pharmatech Ltd. [82]	BD262213	CN1C=NC=C1C[C@H](NC(=O)CCN)C(O)=O
68	Chenodeoxycholic acid	C20	HMDB0000518	C02528	MP_39	474-25-9	MolPort-001-794-647	Angene (China) [78]	AG0039AV	[H][C@@]1(CC[C@@]2([H])[C@]3([H])[C@H](O)C[C@]4([H])C[C@H](O)CC[C@]4(C)[C@@]3([H])CC[C@]12C)[C@H](C)CCC(O)=O
69	Hydroxykynurenine	C21	HMDB0000732	C02794	CNC_179	2147-61-7	MolPort-003-941-616	Cayman Europe	27778	NC(CC(=O)C1=C(N)C(O)=CC=C1)C(O)=O
70	Isovalerylglycine	C22	HMDB0000678		CNC_117	16284-60-9	MolPort-001-791-795	BLD Pharmatech Ltd. [85]	BD144844	CC(C)CC(=O)NCC(O)=O
71	Glycylproline	C23	HMDB0000721		MP_237	704-15-4	MolPort-002-499-499	BLD Pharmatech Ltd. [82]	BD34687	NCC(=O)N1CCC[C@H]1C(O)=O
72	Beta-Guanidinopropionic acid	C24	HMDB0013222	C03065	MP_139	353-09-3	MolPort-001-792-360	BLD Pharmatech Ltd. [85]	BD9459	NC(=N)NCCC(O)=O
73	Imidazolelactic acid	D1	HMDB0002320	C05132	MP_168	876-19-7	MolPort-019-905-626	HTS Biochemie Innovationen [261]	HTS041990	OC(CN1C=CN=C1)C(O)=O
74	Deoxyribose 1-phosphate	D2	HMDB0001351	C00672	20C_90	102783-28-8		Sigma-Aldrich	D6539	OC[C@H]1OC(C[C@@H]1O)OP(O)(O)=O
75	Pelargonic acid	D3	HMDB0000847	C01601	MP_75	112-05-0	MolPort-000-881-522	BLD Pharmatech Ltd. [82]	BD146886	CCCCCCCCC(O)=O
76	ortho-Hydroxyphenylacetic acid	D4	HMDB0000669	C05852	H_12	614-75-5		Sigma-Aldrich	H49804-10G	OC(=O)CC1=C(O)C=CC=C1
77	beta-Lactose	D5	HMDB0041627	C01970	MP_238	5965-66-2	MolPort-006-110-166	Aldlab [263]	AJP00065	OC[C@H]1O[C@@H](O[C@H]2[C@H](O)[C@@H](O)[C@H](O)O[C@@H]2CO)[C@H](O)[C@@H](O)[C@H]1O
78	gamma-Glutamylvaline	D6	HMDB0011172		MP_150	2746-34-1		Toronto Research Chemicals	H253810	CC(C)[C@H](NC(=O)CC[C@H](N)C(O)=O)C(O)=O
79	Caproic acid	D7	HMDB0000535	C01585	MP_176	142-62-1	MolPort-001-769-761	AK Scientific, Inc. [64]	M557	CCCCCC(O)=O
80	gamma-Aminobutyric acid	D8	HMDB0000112	C00334	A_5	56-12-2		Sigma-Aldrich	A2129-10G	NCCCC(O)=O
81	Hexanoylglycine	D9	HMDB0000701		CNC_110	24003-67-6	MolPort-002-134-301	ChemBridge Corporation	5173510	CCCCCC(=O)NCC(O)=O
82	Dihomo-gamma-linolenic acid	D10	HMDB0002925	C03242	MP_7	1783-84-2	MolPort-003-933-184	Cayman Chem	90230	CCCCC\C=C/C\C=C/C\C=C/CCCCCCC(O)=O
83	Glycine	D11	HMDB0000123	C00037	MP_255	56-40-6	MolPort-000-871-607	BLD Pharmatech Ltd. [82]	BD41802	NCC(O)=O
84	Thiamine monophosphate	D12	HMDB0002666	C01081	4C_30	273724-21-3		Sigma-Aldrich	T8637-5G	CC1=C(CCOP(O)(O)=O)SC=[N+]1CC1=CN=C(C)N=C1N
85	N-Acetyl-L-alanine	D13	HMDB0000766		CNC_2	97-69-8	MolPort-003-940-175	BLD Pharmatech Ltd. [81]	BD23297	C[C@H](NC(C)=O)C(O)=O
86	Homovanillic acid	D14	HMDB0000118	C05582	H_10	306-08-1		Sigma-Aldrich	H1252-1G	COC1=C(O)C=CC(CC(O)=O)=C1
87	2-Hydroxy-3-methylbutyric acid	D15	HMDB0000407		MP_239	4026-18-0	MolPort-000-557-723	Angene (China) [78]	AG003HE1	CC(C)C(O)C(O)=O
88	L-Tryptophan	D16	HMDB0000929	C00078	T_6	73-22-3		Sigma-Aldrich	93659-10G	N[C@@H](CC1=CNC2=C1C=CC=C2)C(O)=O
89	Valylglycine	D17	HMDB0029127		MP_192	686-43-1	MolPort-012-232-134	Angene (China) [97]	AG005OY6	CC(C)[C@H](N)C(=O)NCC(O)=O
90	Gentisic acid	D18	HMDB0000152	C00628	D_9	490-79-9		Sigma-Aldrich	149357-10G	OC(=O)C1=C(O)C=CC(O)=C1
91	Eicosapentaenoic acid	D19	HMDB0001999	C06428	MP_14	10417-94-4	MolPort-003-933-180	Angene (China) [78]	AG00380L	CC\C=C/C\C=C/C\C=C/C\C=C/C\C=C/CCCC(O)=O
92	Xanthurenic acid	D20	HMDB0000881	C02470	X_5	59-00-7		Sigma-Aldrich	D120804-1G	OC(=O)C1=NC2=C(O)C=CC=C2C(O)=C1
93	4-Nitrophenyl phosphate	D21	HMDB0060272	C03360	MP_95	333338-18-4	MolPort-006-069-332	Angene (China) [53]	AG00I6IJ	OP(O)(=O)OC1=CC=C(C=C1)[N+]([O-])=O
94	L-Cysteine	D22	HMDB0000574	C00097	C_3	52-89-1		Sigma-Aldrich	30120-10G	N[C@@H](CS)C(O)=O
95	Perillyl alcohol	D23	HMDB0003634	C02452	MP_113	536-59-4	MolPort-003-665-516	TargetMol Chemicals [67]	T3314	CC(=C)C1CCC(CO)=CC1
96	Creatine	D24	HMDB0000064	C00300	C_8	6020-87-7		Sigma-Aldrich	C3630-100G	CN(CC(O)=O)C(N)=N
97	Pterin	E1	HMDB0000802	C00715	MP_110	2236-60-4	MolPort-001-684-161	Sigma Aldrich	P1132	NC1=NC2=NC=CN=C2C(=O)N1
98	Glutathione	E2	HMDB0000125	C00051	MP_78	70-18-8	MolPort-000-003-913	BLD Pharmatech Ltd. [82]	BD132398	N[C@@H](CCC(=O)N[C@@H](CS)C(=O)NCC(O)=O)C(O)=O
99	4-Pyridoxic acid	E3	HMDB0000017	C00847	CNC_187	82-82-6	MolPort-003-959-390	Cayman Europe	33968	CC1=NC=C(CO)C(C(O)=O)=C1O
100	2-Furoylglycine	E4	HMDB0000439		CNC_154	5657-19-2	MolPort-000-869-425	ENAMINE Ltd. [143]	EN300-08091	OC(=O)CNC(=O)C1=CC=CO1
101	Isobutyryl-L-carnitine	E5	HMDB0000736		MP_52	25518-49-4	MolPort-044-561-431	A2B Chem LLC	AF76910	CC(C)C(=O)O[C@H](CC([O-])=O)C[N+](C)(C)C
102	L-Dihydroorotic acid	E6	HMDB0003349	C00337	MP_173	5988-19-2	MolPort-003-941-134	BLD Pharmatech Ltd. [81]	BD136055	OC(=O)[C@@H]1CC(=O)NC(=O)N1
103	Inosine triphosphate	E7	HMDB0000189	C00081	CNC_91	35908-31-7	MolPort-027-835-776	Angene (China)	AG007D9X	O[C@@H]1[C@@H](COP(O)(=O)OP(O)(=O)OP(O)(O)=O)O[C@H]([C@@H]1O)N1C=NC2=C1N=CN=C2O
104	Leucinic acid	E8	HMDB0000665		CNC_123	498-36-2	MolPort-002-344-095	BLD Pharmatech Ltd. [82]	BD21025	CC(C)CC(O)C(O)=O
105	Adenosine 3',5'-diphosphate	E9	HMDB0000061	C00054	CNC_92	75431-54-8	MolPort-046-426-409	Cayman Europe	24265	NC1=C2N=CN([C@@H]3O[C@H](COP(O)(O)=O)[C@@H](OP(O)(O)=O)[C@H]3O)C2=NC=N1
106	Dodecanedioic acid	E10	HMDB0000623	C02678	CNC_133	693-23-2	MolPort-001-783-887	BLD Pharmatech Ltd. [85]	BD22214	OC(=O)CCCCCCCCCCC(O)=O
107	Aminoacetone	E11	HMDB0002134	C01888	MP_254	298-08-8	MolPort-000-001-252	Angene (China)	AG0034GH	CC(=O)CN
108	Erythronic acid	E12	HMDB0000613		MP_246	13752-84-6	MolPort-003-698-799	AK Scientific, Inc. [64]	9018AJ	OC[C@@H](O)[C@@H](O)C(O)=O
109	dCDP	E13	HMDB0001245	C00705	CNC_53	151151-32-5	MolPort-023-331-535	TargetMol Chemicals	T4972	NC1=NC(=O)N(C=C1)[C@H]1C[C@H](O)[C@@H](COP(O)(=O)OP(O)(O)=O)O1
110	5-Methoxytryptophol	E14	HMDB0001896		MP_84	712-09-4	MolPort-001-760-542	BIONET - Key Organics Ltd. [241]	3Y-5037	COC1=CC=C2NC=C(CCO)C2=C1
111	5-Aminolevulinic acid	E15	HMDB0001149	C00430	MP_236	106-60-5	MolPort-001-757-321	TargetMol	T1662	NCC(=O)CCC(O)=O
112	3-Hydroxybutyric acid	E16	HMDB0000011	C01089	CNC_153	625-72-9	MolPort-003-824-846	Angene (China) [239]	AG0032DL	C[C@@H](O)CC(O)=O
113	Ursodeoxycholic acid	E17	HMDB0000946	C07880	MP_40	128-13-2	MolPort-001-794-630	TargetMol Chemicals	T0700	[H][C@@]1(CC[C@@]2([H])[C@]3([H])[C@@H](O)C[C@]4([H])C[C@H](O)CC[C@]4(C)[C@@]3([H])CC[C@]12C)[C@H](C)CCC(O)=O
114	(R)-3-Hydroxyisobutyric acid	E18	HMDB0000336		CNC_161	1228078-57-6	MolPort-023-330-997	Fluorochem Limited [147]	222639	C[C@H](CO)C(O)=O
115	Oxoadipic acid	E19	HMDB0000225	C00322	CNC_129	3184-35-8	MolPort-002-489-955	Cayman Europe	34574	OC(=O)CCCC(=O)C(O)=O
116	5-Hydroxytryptophol	E20	HMDB0001855		MP_112	154-02-9	MolPort-003-848-109	TargetMol Chemicals	T7641	OCCC1=CNC2=CC=C(O)C=C12
117	2-Amino-3-phosphonopropionic acid	E21	HMDB0000370	C05672	CNC_172	20263-06-03	MolPort-001-759-594	TargetMol Chemicals	T22730	NC(CP(O)(O)=O)C(O)=O
118	Glycyl-Phenylalanine	E22	HMDB0028848		MP_81	721-66-4	MolPort-000-690-811	BLD Pharmatech Ltd. [85]	BD132263	NCC(O)=NC(CC1=CC=CC=C1)C(O)=O
119	Ureidoisobutyric acid	E23	HMDB0002031	C05100	CNC_202	2905-86-4	MolPort-013-379-669	Sigma Aldrich	74005	C[C@@H](CNC(N)=O)C(O)=O
120	Lithocholic acid	E24	HMDB0000761	C03990	MP_15	434-13-9	MolPort-001-794-648	Angene (China) [78]	AG00DEOX	[H][C@@]1(CC[C@@]2([H])[C@]3([H])CC[C@]4([H])C[C@H](O)CC[C@]4(C)[C@@]3([H])CC[C@]12C)[C@H](C)CCC(O)=O
121	Glutaric acid	F1	HMDB0000661	C00489	CNC_5	110-94-1	MolPort-001-759-254	BLD Pharmatech Ltd. [85]	BD132120	OC(=O)CCCC(O)=O
122	L-Kynurenine	F2	HMDB0000684	C00328	CNC_165	2922-83-0	MolPort-003-941-884	TargetMol Chemicals	T4928	N[C@@H](CC(=O)C1=CC=CC=C1N)C(O)=O
123	Mandelic acid	F3	HMDB0000703	C01984	CNC_3	90-64-2	MolPort-001-759-996	BLD Pharmatech Ltd. [85]	BD11147	O[C@H](C(O)=O)C1=CC=CC=C1
124	(S)-3-Hydroxybutyric acid	F4	HMDB0000442	C03197	CNC_151	6168-83-8	MolPort-003-824-847	Angene (China) [97]	AG000X7H	C[C@H](O)CC(O)=O
125	Hippuric acid	F5	HMDB0000714	C01586	CNC_132	495-69-2	MolPort-000-182-644	BLD Pharmatech Ltd. [85]	BD209560	OC(=O)CNC(=O)C1=CC=CC=C1
126	Homocysteine	F6	HMDB0000742	C00155	CNC_196	454-29-5	MolPort-006-112-528	Angene (China)	AG0037FN	N[C@@H](CCS)C(O)=O
127	Luteolin	F7	HMDB0005800	C01514	MP_60	491-70-3	MolPort-000-706-683	BLD Pharmatech Ltd. [82]	BD6331	OC1=CC2=C(C(O)=C1)C(=O)C=C(O2)C1=CC=C(O)C(O)=C1
128	Nicotinic acid ribonucleoside	F8	HMDB0006809	C05841	MP_127	771913	MolPort-046-691-824	Chemscene [115]	CS-0157010	OC[C@H]1O[C@H]([C@H](O)[C@@H]1O)[N+]1=CC=CC(=C1)C(O)=O
129	Glycyl-glycine	F9	HMDB0011733	C02037	MP_225	556-50-3	MolPort-002-507-601	BLD Pharmatech Ltd. [85]	BD8612	NCC(=O)NCC(O)=O
130	Asymmetric dimethylarginine	F10	HMDB0001539	C03626	MP_148	30315-93-6	MolPort-009-018-779	TargetMol Chemicals	T7682	N[C@@H](CCC\N=C(/N)N(C)C)C(O)=O
131	(+)-Limonene	F11	HMDB0003375	C06099	MP_85	5989-27-5	MolPort-002-507-206	AK Scientific, Inc. [64]	6458AE	CC(=C)[C@@H]1CCC(C)=CC1
132	Phenylacetylglycine	F12	HMDB0000821	C05598	MP_88	500-98-1	MolPort-000-872-512	BLD Pharmatech Ltd. [82]	BD147381	OC(=O)CNC(=O)CC1=CC=CC=C1
133	Guanosine triphosphate	F13	HMDB0001273	C00044	CNC_50	36051-31-7	MolPort-028-744-556	BLD Pharmatech Ltd. [81]	BD01420290	NC1=NC2=C(N=CN2[C@@H]2O[C@H](COP(O)(=O)OP(O)(=O)OP(O)(O)=O)[C@@H](O)[C@H]2O)C(=O)N1
134	Glycerol 3-phosphate	F14	HMDB0000126	C00093	CNC_158	29849-82-9	MolPort-003-935-373	Angene (China)	AG00BG17	OC[C@@H](O)COP(O)(O)=O
135	(R)-Lipoic acid	F15	HMDB0001451	C16241	MP_70	1200-22-2	MolPort-002-520-478	BLD Pharmatech Ltd. [82]	BD17749	OC(=O)CCCC[C@@H]1CCSS1
136	dGDP	F16	HMDB0000960	C00361	CNC_76	102783-74-4	MolPort-023-331-536	Angene (China) [97]	AG00H9UZ	NC1=NC2=C(N=CN2[C@H]2C[C@H](O)[C@@H](COP(O)(=O)OP(O)(O)=O)O2)C(=O)N1
137	DL-Homocystine	F17	HMDB0000575	C01817	CNC_178	870-93-9	MolPort-001-790-237	BLD Pharmatech Ltd. [85]	BD20916	NC(CCSSCCC(N)C(O)=O)C(O)=O
138	25-Hydroxycholesterol	F18	HMDB0006247	C15519	MP_11	2140-46-7	MolPort-006-169-893	TargetMol	T4717	[H]C12CC[C@H]([C@H](C)CCCC(C)(C)O)[C@@]1(C)CCC1([H])[C@@]2([H])CC=C2C[C@@H](O)CC[C@]12C
139	Adipic acid	F19	HMDB0000448	C06104	CNC_44	626-51-7	MolPort-000-872-003	BLD Pharmatech Ltd. [85]	BD17848	OC(=O)CCCCC(O)=O
140	Taurochenodesoxycholic acid	F20	HMDB0000951	C05465	MP_26	516-35-8	MolPort-020-005-770	Angene (China) [107]	AG00D7ZJ	[H][C@@]1(CC[C@@]2([H])[C@]3([H])[C@H](O)C[C@]4([H])C[C@H](O)CC[C@]4(C)[C@@]3([H])CC[C@]12C)[C@H](C)CCC(=O)NCCS(O)(=O)=O
141	3-Hydroxyglutaric acid	F21	HMDB0000428		CNC_109	638-18-6	MolPort-003-847-865	ENAMINE Ltd. [139]	EN300-190087	OC(CC(O)=O)CC(O)=O
142	6-Keto-prostaglandin F1a	F22	HMDB0002886	C05961	MP_73	58962-34-8	MolPort-027-640-896	Cayman Europe	15210	CCCCC[C@H](O)\C=C\[C@H]1[C@H](O)C[C@H](O)[C@@H]1CC(=O)CCCCC(O)=O
143	Pipecolic acid	F23	HMDB0000070	C00408	CNC_36	3105-95-1	MolPort-000-165-545	BLD Pharmatech Ltd. [82]	BD2946	OC(=O)C1CCCCN1
144	Normetanephrine	F24	HMDB0000819	C05589	MP_161	97-31-4	MolPort-003-929-238	Angene (China)	AG0003RF	COC1=CC(=CC=C1O)C(O)CN
145	Vitamin A	G1	HMDB0000305	C17276	MP_33	68-26-8	MolPort-001-785-962	TargetMol Chemicals	T1183	C\C(=C/CO)\C=C\C=C(/C)\C=C\C1=C(C)CCCC1(C)C
146	Itaconic acid	G2	HMDB0002092	C00490	MP_218	97-65-4	MolPort-001-779-972	BLD Pharmatech Ltd. [85]	BD23294	OC(=O)CC(=C)C(O)=O
147	L-alpha-Aminobutyric acid	G3	HMDB0000452	C02356	CNC_7	1492-24-6	MolPort-000-165-277	BLD Pharmatech Ltd. [85]	BD18232	CC[C@H](N)C(O)=O
148	beta-D-Glucose 6-phosphate	G4	HMDB0003498	C01172	MP_187	15209-12-8	MolPort-003-929-226	Manchester Organics [140]	Y49863	O[C@@H]1O[C@H](COP(O)(O)=O)[C@@H](O)[C@H](O)[C@H]1O
149	alpha-Linolenic acid	G5	HMDB0001388	C06427	MP_13	463-40-1	MolPort-003-937-817	TargetMol Chemicals	T3P2904	CC\C=C/C\C=C/C\C=C/CCCCCCCC(O)=O
150	Aldehydo-N-acetyl-D-glucosamine	G6	HMDB0062641		MP_226	7512-17-6	MolPort-002-506-942	BLD Pharmatech Ltd. [82]	BD22489	[H]C(=O)[C@H](NC(C)=O)[C@@H](O)[C@H](O)[C@H](O)CO
151	Estriol	G7	HMDB0000153	C05141	MP_59	50-27-1	MolPort-030-084-234	Angene (China) [107]	AG003AAT	[H][C@@]12C[C@@H](O)[C@H](O)[C@@]1(C)CC[C@]1([H])C3=C(CC[C@@]21[H])C=C(O)C=C3
152	2-Methylglutaric acid	G8	HMDB0000422		CNC_122	18069-17-5	MolPort-003-926-237	BLD Pharmatech Ltd. [69]	BD491242	CC(CCC(O)=O)C(O)=O
153	Leucyl-Glycine	G9	HMDB0028929		MP_167	615-82-7	MolPort-002-130-845	Angene (China)	AG003PU2	CC(C)CC(N)C(=O)NCC(O)=O
154	(R)-beta-Aminoisobutyric acid	G10	HMDB0002299	C01205	MP_248	2140-95-6	MolPort-027-834-672	BLD Pharmatech Ltd. [81]	BD242559	C[C@H](CN)C(O)=O
155	dIMP	G11	HMDB0006555	C06196	MP_100	3393-18-8	MolPort-020-003-818	BLD Pharmatech Ltd. [81]	BD74342	O[C@H]1C[C@@H](O[C@@H]1COP(O)(O)=O)N1C=NC2=C1NC=NC2=O
156	Tryptamine	G12	HMDB0000303	C00398	MP_106	61-54-1	MolPort-001-002-280	Angene (China) [78]	AG003I04	NCCC1=CNC2=C1C=CC=C2
157	L-Cystathionine	G13	HMDB0000099	C02291	CNC_190	56-88-2	MolPort-003-926-924	Cayman Europe	16061	N[C@@H](CCSC[C@H](N)C(O)=O)C(O)=O
158	Metyrosine	G14	HMDB0014903	C07921	MP_115	672-87-7	MolPort-001-792-900	BLD Pharmatech Ltd. [85]	BD0208	C[C@](N)(CC1=CC=C(O)C=C1)C(O)=O
159	DL-O-Phosphoserine	G15	HMDB0001721	C01005	MP_181	17885-08-4	MolPort-003-909-633	TargetMol Chemicals [67]	T5057	NC(COP(O)(O)=O)C(O)=O
160	1-Methylhistamine	G16	HMDB0000898	C05127	CNC_32	6481-48-7	MolPort-006-803-985	BIONET - Key Organics Ltd. [246]	AS-50436	CN1C=NC(CCN)=C1
161	5-Methyltetrahydrofolic acid	G17	HMDB0001396	C00440	20C_48	134-35-0	MolPort-027-836-784	TargetMol Chemicals	T7593	CN1C(CNC2=CC=C(C=C2)C(=O)N[C@H](CCC(O)=O)C(O)=O)CNC2=C1C(=O)NC(N)=N2
162	gamma-Glutamylalanine	G18	HMDB0006248	C03740	MP_166	5875-41-2	MolPort-003-934-504	MedChemExpress Europe [100]	HY-112171	C[C@H](NC(=O)CC[C@H](N)C(O)=O)C(O)=O
163	Glutaconic acid	G19	HMDB0000620	C02214	CNC_150	1724-02-03	MolPort-001-763-653	BLD Pharmatech Ltd. [82]	BD132111	OC(=O)C\C=C\C(O)=O
164	Cholesterol	G20	HMDB0000067	C00187	MP_4	57-88-5	MolPort-002-506-911	AK Scientific, Inc. [64]	J91024	[H][C@@]1(CC[C@@]2([H])[C@]3([H])CC=C4C[C@@H](O)CC[C@]4(C)[C@@]3([H])CC[C@]12C)[C@H](C)CCCC(C)C
165	Sphingosine	G21	HMDB0000252	C00319	MP_21	123-78-4	MolPort-003-850-275	BLD Pharmatech Ltd.	BD123802	CCCCCCCCCCCCC\C=C\[C@@H](O)[C@@H](N)CO
166	Indoxyl sulfate	G22	HMDB0000682		MP_89	487-94-5	MolPort-000-141-472	BLD Pharmatech Ltd. [69]	BD87438	OS(=O)(=O)OC1=CNC2=CC=CC=C12
167	Arachidonic acid	G23	HMDB0001043	C00219	MP_9	506-32-1	MolPort-003-666-529	Angene (China) [78]	AG0034H5	CCCCC\C=C/C\C=C/C\C=C/C\C=C/CCCC(O)=O
168	Leukoaminochrome	G24	HMDB0012992	C17756	MP_183	29539-03-5	MolPort-004-764-987	BIONET - Key Organics Ltd. [202]	STR10072	OC1=C(O)C=C2NCCC2=C1
169	Reduced glutathione	H1	HMDB0062697		MP_67	76946-74-2	MolPort-005-935-487	AK Scientific, Inc. [64]	J91462	NC(CCC(O)=NC(CS)C(O)=NCC(O)=O)C(O)=O
170	Orotidylic acid	H2	HMDB0000218	C01103	CNC_77	68244-58-6	MolPort-003-959-063	Sigma-Aldrich	O1376	O[C@H]1[C@@H](O)[C@@H](O[C@@H]1COP(O)(O)=O)N1C(=O)NC(=O)C=C1C(O)=O
171	delta-Hexanolactone	H3	HMDB0000453		MP_200	823-22-3	MolPort-003-960-073	Angene (China) [97]	AG003VGK	CC1CCCC(=O)O1
172	L-Histidine	H4	HMDB0000177	C00135	H_6	71-00-1		Sigma-Aldrich	53319-25G	N[C@@H](CC1=CN=CN1)C(O)=O
173	4-Ethylphenylsulfate	H5	HMDB0062551		MP_91	85734-98-1	MolPort-047-940-953	Apexbio Technology LLC	B6051	CCC1=CC=C(OS(O)(=O)=O)C=C1
174	N8-Acetylspermidine	H6	HMDB0002189	C01029	MP_136	13431-24-8	MolPort-035-912-948	Santa Cruz Biotech	sc-236151	CC(=O)NCCCCNCCCN
175	Indole-3-carbinol	H7	HMDB0005785		MP_138	700-06-1	MolPort-000-139-921	Angene (China) [107]	AG003R07	OCC1=CNC2=C1C=CC=C2
176	beta-Alanine	H8	HMDB0000056	C00099	A_4	107-95-9		Sigma-Aldrich	146064-25G	NCCC(O)=O
177	Guanosine diphosphate	H9	HMDB0001201	C00035	CNC_88	43139-22-6	MolPort-008-266-530	TargetMol Chemicals	T7210	NC1=NC2=C(N=CN2[C@@H]2O[C@H](COP(O)(=O)OP(O)(O)=O)[C@@H](O)[C@H]2O)C(=O)N1
178	Cholic acid	H10	HMDB0000619	C00695	C_4	81-25-4		Sigma-Aldrich	C1129-25G	C[C@H](CCC(O)=O)[C@H]1CC[C@H]2[C@@H]3[C@H](O)C[C@@H]4C[C@H](O)CC[C@]4(C)[C@H]3C[C@H](O)[C@]12C
179	3-Hydroxydodecanoic acid	H11	HMDB0000387		MP_74	45162-48-9	MolPort-003-941-643	Manchester Organics [140]	L40928	CCCCCCCCC[C@H](O)CC(O)=O
180	AICAR	H12	HMDB0001517	C04677	CNC_180	3031-94-5		Sigma-Aldrich	A1393	NC(=O)C1=C(N)N(C=N1)[C@@H]1O[C@H](COP(O)(O)=O)[C@@H](O)[C@H]1O
181	3-Indoleacetonitrile	H13	HMDB0006524	C02938	MP_82	771-51-7	MolPort-001-759-332	BLD Pharmatech Ltd. [85]	BD12713	N#CCC1=CNC2=C1C=CC=C2
182	Deoxyuridine	H14	HMDB0000012	C00526	D_6	951-78-0		Sigma-Aldrich	D5412-1G	OC[C@H]1O[C@H](C[C@@H]1O)N1C=CC(=O)NC1=O
183	Ergothioneine	H15	HMDB0003045	C05570	MP_54	497-30-3	MolPort-003-941-320	Angene (China) [107]	AG003R6O	C[N+](C)(C)[C@@H](CC1=CNC(=S)N1)C([O-])=O
184	Tyramine	H16	HMDB0000306	C00483	T_9	51-67-2		Sigma-Aldrich	T90344-5G	NCCC1=CC=C(O)C=C1
185	Debrisoquine	H17	HMDB0006543	C13650	MP_96	1131-64-2	MolPort-005-828-631	ENAMINE Ltd. [139]	EN300-69426	NC(=N)N1CCC2=CC=CC=C2C1
186	Dimethylglycine	H18	HMDB0000092	C01026	D_7	1118-68-9		Sigma-Aldrich	D1156-5G	CN(C)CC(O)=O
187	Nicotinamide ribotide	H19	HMDB0000229	C00455	CNC_14	1094-61-7	MolPort-006-106-514	Angene (China) [78]	AG003880	NC(=O)C1=C[N+](=CC=C1)[C@@H]1O[C@H](COP(O)(O)=O)[C@@H](O)[C@H]1O
188	Ureidopropionic acid	H20	HMDB0000026	C02642	U_6	462-88-4		Sigma-Aldrich	94295-1G	NC(=O)NCCC(O)=O
189	N1-Methyl-4-pyridone-3-carboxamide	H21	HMDB0004194	C05843	CNC_108	769-49-3	MolPort-030-005-336	ENAMINE Ltd. [139]	EN300-180111	CN1C=CC(=O)C(=C1)C(N)=O
190	L-Dopa	H22	HMDB0000181	C00355	D_8	59-92-7		Sigma-Aldrich	D9628-5G	N[C@@H](CC1=CC=C(O)C(O)=C1)C(O)=O
191	Malonyl-CoA	H23	HMDB0001175	C03188	CNC_74	108347-84-8	MolPort-044-561-344	Cayman Europe	16455	CC(C)(COP(O)(=O)OP(O)(=O)OC[C@H]1O[C@H]([C@H](O)[C@@H]1OP(O)(O)=O)N1C=NC2=C1N=CN=C2N)[C@@H](O)C(=O)NCCC(=O)NCCSC(=O)CC(O)=O
192	L-Tyrosine	H24	HMDB0000158	C00082	T_8	60-18-4		Sigma-Aldrich	93829-25G	N[C@@H](CC1=CC=C(O)C=C1)C(O)=O
193	L-Targinine	I1	HMDB0029416	C03884	MP_105	17035-90-4	MolPort-003-849-265	Cayman Europe	10005031	CNC(=N)NCCC[C@H](N)C(O)=O
194	Levoinositol	I2	HMDB0034220		MP_243	551-72-4	MolPort-003-933-929	BIONET - Key Organics Ltd. [246]	TS-04221	O[C@H]1[C@H](O)[C@@H](O)[C@H](O)[C@H](O)[C@H]1O
195	Folinic acid	I3	HMDB0001562	C03479	CNC_52	1492-18-8	MolPort-020-001-403	TargetMol Chemicals	T6431	NC1=NC(=O)C2=C(NC[C@H](CNC3=CC=C(C=C3)C(=O)N[C@@H](CCC(O)=O)C(O)=O)N2C=O)N1
196	Glycerophosphocholine	I4	HMDB0000086	C00670	CNC_79	28319-77-9	MolPort-006-666-494	BLD Pharmatech Ltd. [82]	BD135811	C[N+](C)(C)CCOP([O-])(=O)OC[C@H](O)CO
197	3-Methylglutaconic acid	I5	HMDB0000522		CNC_140	5746-90-7	MolPort-001-788-299	BLD Pharmatech Ltd.	BD88233	C\C(CC(O)=O)=C/C(O)=O
198	Oleic acid	I6	HMDB0000207	C00712	MP_8	112-80-1	MolPort-001-788-274	BLD Pharmatech Ltd. [85]	BD00781195	CCCCCCCC\C=C/CCCCCCCC(O)=O
199	Tetradecanoylcarnitine	I7	HMDB0005066		MP_3	25597-07-3	MolPort-039-063-175	Chem Impex International	1868	CCCCCCCCCCCCCC(=O)O[C@H](CC([O-])=O)C[N+](C)(C)C
200	Suberic acid	I8	HMDB0000893	C08278	MP_147	505-48-6	MolPort-001-759-311	BLD Pharmatech Ltd. [85]	BD152028	OC(=O)CCCCCCC(O)=O
201	Uridine diphosphategalactose	I9	HMDB0000302	C00052	CNC_58	137868-52-1	MolPort-003-911-063	Angene (China)	AG0013ZN	OC[C@H]1O[C@H](OP(O)(=O)OP(O)(=O)OC[C@H]2O[C@H]([C@H](O)[C@@H]2O)N2C=CC(=O)NC2=O)[C@H](O)[C@@H](O)[C@H]1O
202	Mevalonic acid	I10	HMDB0000227	C00418	MP_244	17817-88-8	MolPort-047-483-065	ENAMINE Ltd. [139]	EN300-25091230	C[C@@](O)(CCO)CC(O)=O
203	3'-Monoiodo-L-thyronine	I11	HMDB0062356		MP_46	4732-82-5	MolPort-038-942-449	Labseeker	SC-97521	N[C@@H](CC1=CC=C(OC2=CC(I)=C(O)C=C2)C=C1)C(O)=O
204	Propionic acid	I12	HMDB0000237	C00163	MP_249	79-09-4	MolPort-003-927-296	Angene (China) [239]	AG0012OC	CCC(O)=O
205	Dihydrofolic acid	I13	HMDB0001056	C00415	MP_55	4033-27-6	MolPort-046-689-539	Cayman Europe	32750	NC1=NC(=O)C2=C(NCC(CNC3=CC=C(C=C3)C(=O)N[C@@H](CCC(O)=O)C(O)=O)=N2)N1
206	7-Methylguanine	I14	HMDB0000897	C02242	MP_151	578-76-7	MolPort-003-938-549	Angene (China) [97]	AG00IAAH	CN1C=NC2=C1C(=O)N=C(N)N2
207	Uridine diphosphate glucuronic acid	I15	HMDB0000935	C00167	CNC_93	63700-19-6	MolPort-044-561-743	BLD Pharmatech Ltd.	BD156146	O[C@@H]1[C@@H](COP(O)(=O)OP(O)(=O)O[C@H]2O[C@@H]([C@@H](O)[C@H](O)[C@H]2O)C(O)=O)O[C@H]([C@@H]1O)N1C=CC(=O)NC1=O
208	Trimethylamine N-oxide	I16	HMDB0000925	C01104	MP_229	1184-78-7	MolPort-047-917-826	Angene (China) [239]	AG003V3Q	C[N+](C)(C)[O-]
209	Coenzyme A	I17	HMDB0001423	C00010	CNC_97	18439-24-2	MolPort-044-561-320	TargetMol Chemicals	T10857	CC(C)(COP(O)(=O)OP(O)(=O)OC[C@H]1O[C@H]([C@H](O)[C@@H]1OP(O)(O)=O)N1C=NC2=C1N=CN=C2N)[C@@H](O)C(=O)NCCC(=O)NCCS
210	Galactinol	I18	HMDB0005826	C01235	CNC_201	16908-86-4	MolPort-046-871-281	Angene (China) [107]	AG003QPZ	[H][C@]1(O[C@H]2[C@@H](O)[C@@H](O)[C@H](O)[C@@H](O)[C@@H]2O)O[C@H](CO)[C@H](O)[C@H](O)[C@H]1O
211	Tetrahydrobiopterin	I19	HMDB0000027	C00272	MP_109	62989-33-7	MolPort-003-959-732	TargetMol Chemicals	T7117	[H][C@@]1(CNC2=C(N1)C(=O)N=C(N)N2)[C@@H](O)[C@H](C)O
212	Pyridoxylamine	I20	HMDB0062696		MP_179	524-36-7	MolPort-002-137-857	BLD Pharmatech Ltd. [85]	BD149811	CC1=C(O)C(C[NH3+])=C(CO)C=N1
213	Dihydrobiopterin	I21	HMDB0000038	C02953	MP_103	6779-87-9	MolPort-044-183-541	BLD Pharmatech Ltd.	BD01283024	C[C@H](O)[C@H](O)C1=NC2=C(NC1)NC(N)=NC2=O
214	3-Hydroxyisovaleric acid	I22	HMDB0000754		MP_245	625-08-1	MolPort-047-917-798	Angene (China) [239]	AG003ONL	CC(C)(O)CC(O)=O
215	N-Glycolylneuraminic acid	I23	HMDB0000833	C03410	CNC_34	1113-83-3	MolPort-028-599-844	Chem Impex International	31907	OC[C@@H](O)[C@@H](O)[C@@H]1O[C@@](O)(C[C@H](O)[C@H]1NC(=O)CO)C(O)=O
216	Phenyl acetate	I24	HMDB0040733	C15583	MP_121	122-79-2	MolPort-000-219-473	Angene (China) [74]	AG0016JX	CC(=O)OC1=CC=CC=C1
217	4-Hydroxycinnamic acid	J1	HMDB0002035	C00811	MP_98	501-98-4	MolPort-000-860-894	BLD Pharmatech Ltd. [85]	BD22446	OC(=O)\C=C\C1=CC=C(O)C=C1
218	Acetyl-CoA	J2	HMDB0001206	C00024	CNC_84	102029-73-2	MolPort-044-561-323	Cayman Europe	16160	CC(=O)SCCNC(=O)CCNC(=O)[C@H](O)C(C)(C)COP(O)(=O)OP(O)(=O)OC[C@H]1O[C@H]([C@H](O)[C@@H]1OP(O)(O)=O)N1C=NC2=C1N=CN=C2N
219	4-Hydroxyphenyl acetate	J3	HMDB0060390	C13636	MP_133	3233-32-7	MolPort-003-665-684	BLD Pharmatech Ltd. [81]	BD228216	CC(=O)OC1=CC=C(O)C=C1
220	Tolbutamide	J4	HMDB0015256	C07148	MP_65	64-77-7	MolPort-001-783-540	Angene (China) [107]	AG00E9I8	CCCCNC(=O)NS(=O)(=O)C1=CC=C(C)C=C1
221	Deoxycholic acid	J5	HMDB0000626	C04483	MP_38	83-44-3	MolPort-002-507-414	Angene (China) [239]	AG003A7N	[H][C@@]1(CC[C@@]2([H])[C@]3([H])CC[C@]4([H])C[C@H](O)CC[C@]4(C)[C@@]3([H])C[C@H](O)[C@]12C)[C@H](C)CCC(O)=O
222	Sphinganine	J6	HMDB0000269	C00836	MP_24	764-22-7	MolPort-000-006-297	Cayman Europe	10007945	CCCCCCCCCCCCCCC[C@@H](O)[C@@H](N)CO
223	Palmitic acid	J7	HMDB0000220	C00249	MP_16	57-10-3	MolPort-001-780-241	BLD Pharmatech Ltd. [85]	BD21542	CCCCCCCCCCCCCCCC(O)=O
224	Carveol	J8	HMDB0036083		MP_129	99-48-9	MolPort-003-959-979	Angene (China) [78]	AG0034KZ	CC(=C)C1CC=C(C)C(O)C1
225	Maltotriose	J9	HMDB0001262	C01835	MP_234	1109-28-0	MolPort-016-638-384	AK Scientific, Inc. [64]	J93117	OC[C@H]1O[C@H](O[C@H]2[C@H](O)[C@@H](O)[C@@H](O[C@H]3[C@H](O)[C@@H](O)C(O)O[C@@H]3CO)O[C@@H]2CO)[C@H](O)[C@@H](O)[C@@H]1O
227	D-Lysine	J11	HMDB0003405	C00739	MP_228	923-27-3	MolPort-003-937-842	Angene (China) [78]	AG003PUU	NCCCC[C@@H](N)C(O)=O
229	3-Hydroxymethylglutaric acid	J13	HMDB0000355	C03761	CNC_80	503-49-1	MolPort-000-883-332	BLD Pharmatech Ltd. [85]	BD87230	CC(O)(CC(O)=O)CC(O)=O
231	Arabinonic acid	J15	HMDB0000539	C00878	CNC_157	109175-66-8	MolPort-006-823-481	Angene [229]	AG00I4F1	OC[C@@H](O)[C@@H](O)[C@H](O)C(O)=O
233	Aspartylphenylalanine	J17	HMDB0000706		CNC_112	13433-09-05	MolPort-003-925-947	BLD Pharmatech Ltd. [82]	BD132751	N[C@@H](CC(O)=O)C(=O)N[C@@H](CC1=CC=CC=C1)C(O)=O
234	Chenodeoxycholic acid glycine conjugate	J18	HMDB0000637	C05466	CNC_33	16564-43-5	MolPort-023-335-113	Angene (China)	AG001WA1	[H][C@@]1(CC[C@@]2([H])[C@]3([H])[C@H](O)C[C@]4([H])C[C@H](O)CC[C@]4(C)[C@@]3([H])CC[C@]12C)[C@H](C)CCC(=O)NCC(O)=O
235	3,5-Dimethoxybenzaldehyde	J19	HMDB0062348		MP_108	7311-34-4	MolPort-001-768-643	BLD Pharmatech Ltd. [85]	BD22410	COC1=CC(C=O)=CC(OC)=C1
237	Cholic acid	J21	HMDB0000619	C00695	MP_260	81-25-4	MolPort-003-892-613	Angene (China) [74]	AG00ID5L	C[C@H](CCC(O)=O)[C@H]1CC[C@H]2[C@@H]3[C@H](O)C[C@@H]4C[C@H](O)CC[C@]4(C)[C@H]3C[C@H](O)[C@]12C
239	3-Furoic acid	J23	HMDB0000444		CNC_148	488-93-7	MolPort-000-142-217	BLD Pharmatech Ltd. [85]	BD20994	OC(=O)C1=COC=C1
241	gamma-Glutamylleucine	K1	HMDB0011171		MP_126	2566-39-4	MolPort-028-744-806	Cayman Europe	33923	CC(C)C[C@H](NC(=O)CC[C@H](N)C(O)=O)C(O)=O
242	Prostaglandin F1a	K2	HMDB0002685	C06475	MP_56	745-62-0	MolPort-003-939-185	Cayman Europe	15010	CCCCC[C@H](O)\C=C\[C@H]1[C@H](O)C[C@H](O)[C@@H]1CCCCCCC(O)=O
243	5-Methyldeoxycytidine	K3	HMDB0002224	C03592	MP_159	838-07-3	MolPort-004-960-206	TargetMol Chemicals [67]	T7457	CC1=CN([C@H]2CC(O)[C@@H](CO)O2)C(=O)N=C1N
244	Butyric acid	K4	HMDB0000039	C00246	MP_242	107-92-6	MolPort-001-769-669	AK Scientific, Inc. [64]	V2319	CCCC(O)=O
245	Homogentisic acid	K5	HMDB0000130	C00544	CNC_23	451-13-8	MolPort-003-936-134	AK Scientific, Inc.	X6953	OC(=O)CC1=C(O)C=CC(O)=C1
246	Cyclic AMP	K6	HMDB0000058	C00575	CNC_59	37839-81-9	MolPort-003-925-182	BLD Pharmatech Ltd. [82]	BD12006	[H][C@@]12COP(O)(=O)O[C@@]1([H])[C@@H](O)[C@@H](O2)N1C=NC2=C1N=CN=C2N
247	Allantoin	K7	HMDB0000462	C01551	MP_143	97-59-6	MolPort-001-779-876	Angene (China) [239]	AG003NPB	NC(=O)NC1NC(=O)NC1=O
248	Galactaric acid	K8	HMDB0000639	C00879	CNC_145	526-99-8	MolPort-003-939-262	BLD Pharmatech Ltd. [81]	BD140530	O[C@@H]([C@@H](O)[C@H](O)C(O)=O)[C@@H](O)C(O)=O
249	Maltohexaose	K9	HMDB0012253	C01936	MP_206	34620-77-4	MolPort-044-754-075	A2B Chem LLC	AB75321	OC[C@H]1O[C@H](O[C@H]2[C@H](O)[C@@H](O)[C@@H](O[C@H]3[C@H](O)[C@@H](O)[C@@H](O[C@H]4[C@H](O)[C@@H](O)[C@@H](O[C@H]5[C@H](O)[C@@H](O)[C@@H](O[C@H]6[C@H](O)[C@@H](O)[C@@H](O)O[C@@H]6CO)O[C@@H]5CO)O[C@@H]4CO)O[C@@H]3CO)O[C@@H]2CO)[C@H](O)[C@@H](O)[C@@H]1O
250	Uridine 3'-monophosphate	K10	HMDB0060282	C01368	MP_156	84-53-7	MolPort-047-807-261	Angene (China) [53]	AG00G44M	[H][C@]1(CO)O[C@@]([H])(N2C=CC(O)=NC2=O)[C@]([H])(O)[C@]1([H])OP(O)(O)=O
251	Alloxan	K11	HMDB0002818	C07599	MP_170	50-71-5	MolPort-002-497-743	Angene (China) [107]	AG0034FT	O=C1NC(=O)C(=O)C(=O)N1
252	Phenylacetaldehyde	K12	HMDB0006236	C00601	MP_125	122-78-1	MolPort-001-780-108	Angene (China) [239]	AG0016JY	O=CCC1=CC=CC=C1
253	Erythro-4-hydroxy-L-glutamate(1-)	K13	HMDB0062752	C03079	MP_216	3913-68-6	MolPort-019-996-770	Chem Impex International	07065	NC(CC(O)C(O)=O)C(O)=O
254	Arachidic acid	K14	HMDB0002212	C06425	MP_6	506-30-9	MolPort-002-534-221	BLD Pharmatech Ltd. [82]	BD9111	CCCCCCCCCCCCCCCCCCCC(O)=O
255	Isoleucyl-Glycine	K15	HMDB0028907		MP_174	868-28-0	MolPort-012-232-126	Angene (China) [239]	AG004QYE	CCC(C)C(N)C(=O)NCC(O)=O
256	D-Alanine	K16	HMDB0001310	C00133	MP_250	338-69-2	MolPort-001-792-137	BLD Pharmatech Ltd. [85]	BD33271	C[C@@H](N)C(O)=O
257	FAD	K17	HMDB0001248	C00016	CNC_11	84366-81-4	MolPort-046-936-504	BLD Pharmatech Ltd.	BD01145227	CC1=CC2=C(C=C1C)N(C[C@H](O)[C@H](O)[C@H](O)COP(O)(=O)OP(O)(=O)OC[C@H]1O[C@H]([C@H](O)[C@@H]1O)N1C=NC3=C1N=CN=C3N)C1=NC(=O)NC(=O)C1=N2
258	N-Formyl-L-methionine	K18	HMDB0001015	C03145	MP_164	4289-98-9	MolPort-006-116-105	BLD Pharmatech Ltd. [81]	BD144401	CSCC[C@H](NC=O)C(O)=O
259	9,13-cis-Retinoic acid	K19	HMDB0012874	C00777	MP_30	5352-74-9	MolPort-006-167-625	Apexbio Technology LLC [245]	A4330	C\C(\C=C\C1=C(C)CCCC1(C)C)=C\C=C\C(\C)=C/C(O)=O
260	N-Acetylserine	K20	HMDB0002931		MP_224	16354-58-8	MolPort-012-204-296	AA BLOCKS [223]	AA001U5C	CC(=O)N[C@@H](CO)C(O)=O
261	1-Methyladenosine	K21	HMDB0003331	C02494	MP_142	15763-06-1	MolPort-028-959-671	TargetMol Chemicals	T7571	CN1C=NC2=C(N=CN2[C@@H]2O[C@H](CO)[C@@H](O)[C@H]2O)C1=N
262	Leucylalanine	K22	HMDB0028922		MP_180	7298-84-2	MolPort-003-666-420	BLD Pharmatech Ltd. [81]	BD136542	CC(C)C[C@H](N)C(=O)N[C@@H](C)C(O)=O
263	4-Trimethylammoniobutanoic acid	K23	HMDB0001161	C01181	MP_72	407-64-7	MolPort-003-931-976	BLD Pharmatech Ltd. [82]	BD45070	C[N+](C)(C)CCCC([O-])=O
264	Taurodeoxycholic acid	K24	HMDB0000896	C05463	MP_27	516-50-7	MolPort-002-512-234	Cayman Europe [164]	15935	[H][C@@]1(CC[C@@]2([H])[C@]3([H])CC[C@]4([H])C[C@H](O)CC[C@]4(C)[C@@]3([H])C[C@H](O)[C@]12C)[C@H](C)CCC(=O)NCCS(O)(=O)=O
265	L-Acetylcarnitine	L1	HMDB0000201	C02571	CNC_45	5080-50-2	MolPort-003-925-122	AK Scientific, Inc. [64]	C508	CC(=O)O[C@H](CC([O-])=O)C[N+](C)(C)C
266	Cyclic GMP	L2	HMDB0001314	C00942	CNC_51	7665-99-8	MolPort-027-950-785	Sigma	G7504	NC1=NC2=C(N=CN2[C@@H]2O[C@@H]3COP(O)(=O)O[C@H]3[C@H]2O)C(=O)N1
267	myo-Inositol hexakisphosphate	L3	HMDB0003502	C01204	MP_132	83-86-3	MolPort-003-937-546	AK Scientific, Inc. [64]	R238	OP(O)(=O)O[C@H]1[C@H](OP(O)(O)=O)[C@@H](OP(O)(O)=O)[C@H](OP(O)(O)=O)[C@H](OP(O)(O)=O)[C@@H]1OP(O)(O)=O
268	Cysteic acid	L4	HMDB0002757	C00506	C_10	23537-25-9		Sigma-Aldrich	30170-10G	NC(CS(O)(=O)=O)C(O)=O
269	Imidazolepropionic acid	L5	HMDB0002271	C20522	MP_214	1074-59-5	MolPort-020-015-105	Chemscene	CS-0038274	OC(=O)CCC1=CNC=N1
270	(S)-3-Sulfonatolactate	L6	HMDB0060176	C11499	MP_217	38769-05-0	MolPort-006-168-317	BLD Pharmatech (made-to-order)	BD00997202	O[C@H](CS(O)(=O)=O)C(O)=O
271	Methylphosphate	L7	HMDB0061711		MP_203	812-00-0	MolPort-006-112-406	HTS Biochemie Innovationen [88]	HTS052312	COP(O)(O)=O
272	5-Hydroxy-L-tryptophan	L8	HMDB0000472	C00643	4C_27	895096		Sigma-Aldrich	H9772-1G	N[C@@H](CC1=CNC2=C1C=C(O)C=C2)C(O)=O
273	D-Tagatose	L9	HMDB0003418	C00795	MP_253	7660-25-5	MolPort-006-168-466	Apexbio Technology LLC	N1503	OC[C@@]1(O)OC[C@@H](O)[C@H](O)[C@@H]1O
274	Dihydrouracil	L10	HMDB0000076	C00429	D_5	504-07-4		Sigma-Aldrich	D7628-5G	O=C1CCNC(=O)N1
275	Phenylacetic acid	L11	HMDB0000209	C07086	MP_140	103-82-2	MolPort-047-917-654	Angene (China) [78]	AG003NVJ	OC(=O)CC1=CC=CC=C1
276	NAD	L12	HMDB0000902	C00003	20C_70	53-84-9		Sigma-Aldrich	N1636-100MG	NC(=O)C1=C[N+](=CC=C1)[C@@H]1O[C@H](COP([O-])(=O)OP(O)(=O)OC[C@H]2O[C@H]([C@H](O)[C@@H]2O)N2C=NC3=C2N=CN=C3N)[C@@H](O)[C@H]1O
277	Ureidosuccinic acid	L13	HMDB0000828	C00438	MP_185	13184-27-5	MolPort-006-112-629	ENAMINE Ltd. [143]	EN300-117030	NC(=O)N[C@@H](CC(O)=O)C(O)=O
278	Hypotaurine	L14	HMDB0000965	C00519	H_13	300-84-5		Sigma-Aldrich	H1384-1G	NCCS(O)=O
279	dTDP	L15	HMDB0001274	C00363	MP_123	491-97-4	MolPort-027-835-577	BLD Pharmatech Ltd. [81]	BD154047	CC1=CN([C@H]2C[C@H](O)[C@@H](COP(O)(=O)OP(O)(O)=O)O2)C(=O)NC1=O
280	5-Methoxytryptamine	L16	HMDB0004095	C05659	M_7	608-07-1		Sigma-Aldrich	286583-1G	COC1=CC2=C(NC=C2CCN)C=C1
281	Ethylmalonic acid	L17	HMDB0000622		CNC_156	601-75-2	MolPort-001-783-288	BLD Pharmatech Ltd. [82]	BD2837	CCC(C(O)=O)C(O)=O
282	L-Carnitine	L18	HMDB0000062	C00318	C_11	461-05-2		Sigma-Aldrich	C9500-5G	C[N+](C)(C)C[C@H](O)CC([O-])=O
283	Phenylalanylglycine	L19	HMDB0028995		MP_261	721-90-4	MolPort-004-960-238	BLD Pharmatech Ltd. [82]	BD133803	N[C@@H](CC1=CC=CC=C1)C(=O)NCC(O)=O
284	Thymidine	L20	HMDB0000273	C00214	T_5	50-89-5		Sigma-Aldrich	89270-1G	CC1=CN([C@H]2C[C@H](O)[C@@H](CO)O2)C(=O)NC1=O
285	Glycerol	L21	HMDB0000131	C00116	MP_258	56-81-5	MolPort-001-785-853	BLD Pharmatech Ltd. [85]	BD132150	OCC(O)CO
286	L-Fucose	L22	HMDB0000174	C01019	F_3	2438-80-4		Sigma-Aldrich	F2252-5G	[H][C@@]1(C)OC([H])(O)[C@@]([H])(O)[C@]([H])(O)[C@]1([H])O
287	dGTP	L23	HMDB0001440	C00286	CNC_85	18423-40-0	MolPort-003-941-065	Apollo Scientific	BID6721	NC1=NC2=C(N=CN2[C@H]2C[C@H](O)[C@@H](COP(O)(=O)OP(O)(=O)OP(O)(O)=O)O2)C(=O)N1
288	Uracil	L24	HMDB0000300	C00106	U_4	66-22-8		Sigma-Aldrich	U0750-25G	O=C1NC=CC(=O)N1
289	2-Methylcitric acid	M1	HMDB0000379		MP_231	6061-96-7	MolPort-046-692-273	MedChemExpress Europe	HY-113371	CC(C(O)=O)C(O)(CC(O)=O)C(O)=O
290	Retinal	M2	HMDB0001358	C00376	MP_23	116-31-4	MolPort-003-850-152	BLD Pharmatech Ltd. [81]	BD113031	C\C(\C=C\C=C(/C)\C=C\C1=C(C)CCCC1(C)C)=C/C=O
291	N,N'-diacetylchitobiose	M3	HMDB0062702	C01674	MP_208	35061-50-8	MolPort-044-724-374	AA BLOCKS	AA00I6V6	CC(=O)N[C@H]1C(O)O[C@H](CO)[C@@H](O[C@@H]2O[C@H](CO)[C@@H](O)[C@H](O)[C@H]2NC(C)=O)[C@@H]1O
292	Oleoylethanolamide	M4	HMDB0002088		MP_12	111-58-0	MolPort-003-959-060	AK Scientific, Inc. [64]	O253	CCCCCCCC\C=C/CCCCCCCC(=O)NCCO
293	Cinnavalininate	M5	HMDB0004078	C05640	CNC_177	606-59-7	MolPort-006-393-295	Axon Medchem	3333	NC1=C(C(O)=O)C2=NC3=C(C=CC=C3OC2=CC1=O)C(O)=O
294	Nicotinamide riboside	M6	HMDB0000855	C03150	MP_128	1341-23-7	MolPort-046-591-337	Angene (China) [78]	AG01DJ4H	NC(=O)C1=C[N+](=CC=C1)[C@@H]1O[C@H](CO)[C@@H](O)[C@H]1O
295	1-Methylnicotinamide	M7	HMDB0000699	C02918	CNC_149	1005-24-9	MolPort-006-838-488	TargetMol Chemicals	T4853	C[N+]1=CC=CC(=C1)C(N)=O
296	Methylglutaric acid	M8	HMDB0000752		CNC_6	626-51-7	MolPort-001-768-068	BLD Pharmatech Ltd. [82]	BD34388	CC(CC(O)=O)CC(O)=O
297	6-phosphonatooxy-D-gluconate	M9	HMDB0062800		MP_172	53411-70-4	MolPort-003-939-100	Angene (China)	AG00DEOT	OC(COP(O)(O)=O)C(O)C(O)C(O)C(O)=O
298	Serotonin	M10	HMDB0000259	C00780	CNC_1	153-98-0	MolPort-003-933-638	Angene (China) [74]	AG00HY3J	NCCC1=CNC2=C1C=C(O)C=C2
299	4-Hydroxyphenylacetaldehyde	M11	HMDB0003767	C03765	MP_158	7339-87-9	MolPort-003-847-979	Angene	AG005OBU	OC1=CC=C(CC=O)C=C1
300	Tyrosylglycine	M12	HMDB0029105		MP_101	673-08-5	MolPort-012-232-133	Apollo Scientific [162]	BIT3162	N[C@@H](CC1=CC=C(O)C=C1)C(=O)NCC(O)=O
301	L-Palmitoylcarnitine	M13	HMDB0000222	C02990	MP_2	2364-67-2	MolPort-003-938-958	Chem Impex International	1871	CCCCCCCCCCCCCCCC(=O)O[C@H](CC([O-])=O)C[N+](C)(C)C
302	Leucylleucine	M14	HMDB0028933	C11332	MP_118	3303-31-9	MolPort-003-948-894	BLD Pharmatech Ltd. [82]	BD133615	CC(C)C[C@H](N)C(=O)N[C@@H](CC(C)C)C(O)=O
303	2-Hydroxyestradiol	M15	HMDB0000338	C05301	MP_49	362-05-0	MolPort-039-138-933	Cayman Europe	13019	[H][C@@]12CC[C@H](O)[C@@]1(C)CC[C@]1([H])C3=C(CC[C@@]21[H])C=C(O)C(O)=C3
304	Homocarnosine	M16	HMDB0000745	C00884	MP_144	3650-73-5	MolPort-033-355-742	ENAMINE Ltd. [143]	EN300-172450	NCCCC(=O)N[C@@H](CC1=CNC=N1)C(O)=O
305	Maleic acid	M17	HMDB0000176	C01384	CNC_22	110-16-7	MolPort-000-871-627	TargetMol Chemicals	T4913	OC(=O)\C=C/C(O)=O
306	IDP	M18	HMDB0003335	C00104	CNC_86	81012-88-6	MolPort-027-835-777	BLD Pharmatech Ltd. [81]	BD134704	O[C@@H]1[C@@H](COP(O)(=O)OP(O)(O)=O)OC([C@@H]1O)N1C=NC2=C1NC=NC2=O
307	Maltopentaose	M19	HMDB0012254		MP_211	34620-76-3	MolPort-003-934-332	Chengdu Biopurify Phytochemicals Ltd.	BP4014	OC[C@H]1O[C@H](O[C@H]2[C@H](O)[C@@H](O)[C@@H](O[C@H]3[C@H](O)[C@@H](O)[C@@H](O[C@H]4[C@H](O)[C@@H](O)[C@@H](O[C@H]5[C@H](O)[C@@H](O)[C@@H](O)O[C@@H]5CO)O[C@@H]4CO)O[C@@H]3CO)O[C@@H]2CO)[C@H](O)[C@@H](O)[C@@H]1O
308	Maltotetraose	M20	HMDB0001296	C02052	MP_221	34612-38-9	MolPort-046-851-699	TargetMol Chemicals	T5785	OC[C@H]1O[C@H](O[C@H]2[C@H](O)[C@@H](O)[C@@H](O[C@H]3[C@H](O)[C@@H](O)[C@@H](O[C@H]4[C@H](O)[C@@H](O)C(O)O[C@@H]4CO)O[C@@H]3CO)O[C@@H]2CO)[C@H](O)[C@@H](O)[C@@H]1O
309	Beta-D-Fructose 6-phosphate	M21	HMDB0003971	C05345	MP_189	26177-86-6	MolPort-046-795-891	TargetMol Chemicals	T4941	OC[C@@]1(O)O[C@H](COP(O)(O)=O)[C@@H](O)[C@@H]1O
310	Citicoline	M22	HMDB0001413	C00307	CNC_152	33818-15-4	MolPort-027-720-548	BLD Pharmatech Ltd. [82]	BD123164	C[N+](C)(C)CCOP([O-])(=O)OP(O)(=O)OC[C@H]1O[C@H]([C@H](O)[C@@H]1O)N1C=CC(N)=NC1=O
311	3,4-Dihydroxyphenylglycol	M23	HMDB0000318	C05576	CNC_75	28822-73-3	MolPort-003-941-213	Ramidus	RAM1638	OCC(O)C1=CC(O)=C(O)C=C1
312	Homocysteine thiolactone	M24	HMDB0002287		MP_220	3622-59-1	MolPort-003-917-816	BLD Pharmatech Ltd. [81]	BD21716	NC1CCSC1=O
313	N-Acetyl-L-methionine	N1	HMDB0011745	C02712	MP_149	65-82-7	MolPort-001-791-786	BLD Pharmatech Ltd. [82]	BD34536	CSCC[C@H](NC(C)=O)C(O)=O
314	Phosphoribosyl pyrophosphate	N2	HMDB0000280	C00119	20C_49	7540-64-9	MolPort-044-724-196	Angene	AG008SO5	O[C@H]1[C@@H](O)[C@@H](OP(O)(=O)OP(O)(O)=O)O[C@@H]1COP(O)(O)=O
315	Isobutyrylglycine	N3	HMDB0000730		CNC_173	15926-18-8	MolPort-003-739-435	WuXi LabNetwork [185]	WXCD00301327	CC(C)C(=O)NCC(O)=O
316	Tauroursodeoxycholic acid	N4	HMDB0000874		MP_25	14605-22-2	MolPort-039-070-083	Angene (China)	AG00C5QP	[H][C@@]12CC[C@H]([C@H](C)CCC(=O)NCCS(O)(=O)=O)[C@@]1(C)CC[C@@]1([H])[C@@]2([H])[C@@H](O)CC2C[C@H](O)CC[C@]12C
317	Uridine 5'-diphosphate	N5	HMDB0000295	C00015	CNC_25	27821-45-0	MolPort-020-003-811	BLD Pharmatech Ltd. [82]	BD156223	O[C@H]1[C@@H](O)[C@@H](O[C@@H]1COP(O)(=O)OP(O)(O)=O)N1C=CC(=O)NC1=O
318	Biliverdin	N6	HMDB0001008	C00500	CNC_128	856699-18-8	MolPort-044-561-562	Cayman Europe	19257	CC1=C(C=C)\C(NC1=O)=C\C1=C(C)C(CCC(O)=O)=C(N1)\C=C1/N=C(/C=C2\NC(=O)C(C=C)=C2C)C(C)=C1CCC(O)=O
319	Hydroxyacetone	N7	HMDB0006961	C05235	MP_256	116-09-6	MolPort-000-716-994	AK Scientific, Inc. [64]	U243	CC(=O)CO
320	(alpha-D-mannosyl)7-beta-D-mannosyl-diacetylchitobiosyl-L-asparagine, isoform A (protein)	N8	HMDB0062251	C01401	MP_251	302-72-7	MolPort-001-573-589	BLD Pharmatech Ltd. [85]	BD33123	CC(N)C(O)=O
321	L-3-Cyanoalanine	N9	HMDB0060245	C02512	MP_212	6232-19-5	MolPort-003-940-876	MedChemExpress Europe [100]	HY-125773	N[C@@H](CC#N)C(O)=O
322	Methylcysteine	N10	HMDB0002108		MP_219	1187-84-4	MolPort-003-876-437	Fluorochem Limited	520663	CSC[C@@H](N)C(O)=O
323	3'-carboxy-alpha-chromanol	N11	HMDB0062349		MP_197	1481-93-2	MolPort-000-724-482	AK Scientific, Inc. [64]	6151AJ	OC1CCOC2=CC=CC=C12
324	Alanylleucine	N12	HMDB0028691		MP_190	3303-34-2	MolPort-006-115-232	Chemscene [115]	CS-W020828	CC(C)C[C@H](NC(=O)[C@H](C)N)C(O)=O
325	Cytosine	N13	HMDB0000630	C00380	MP_210	71-30-7	MolPort-001-759-997	BLD Pharmatech Ltd. [85]	BD8569	NC1=CC=NC(=O)N1
326	2-Methoxyestradiol	N14	HMDB0000405	C05302	MP_35	362-07-2	MolPort-003-927-295	TargetMol Chemicals	T2220	[H][C@@]12CC[C@H](O)[C@@]1(C)CC[C@]1([H])C3=C(CC[C@@]21[H])C=C(O)C(OC)=C3
327	p-Cresol sulfate	N15	HMDB0011635		MP_107	3233-58-7	MolPort-039-137-997	ENAMINE Ltd. [139]	EN300-245072	CC1=CC=C(OS(O)(=O)=O)C=C1
328	alpha-Dimorphecolic acid	N16	HMDB0004670	C14767	MP_20	73543-67-6	MolPort-039-139-000	ChemFaces	CFN95313	CCCCC\C=C/C=C/[C@@H](O)CCCCCCCC(O)=O
329	Norepinephrine	N17	HMDB0000216	C00547	CNC_95	55-27-6	MolPort-003-932-051	Angene (China) [97]	AG00IKHB	NC[C@H](O)C1=CC(O)=C(O)C=C1
330	3-Mercaptopyruvic acid	N18	HMDB0001368	C00957	MP_171	2464-23-5	MolPort-035-395-274	BIONET - Key Organics Ltd.	EK-0017	OC(=O)C(=O)CS
331	beta-Glycerophosphoric acid	N19	HMDB0002520	C02979	MP_195	17181-54-3	MolPort-016-582-427	BLD Pharmatech Ltd. [81]	BD116536	OCC(CO)OP(O)(O)=O
332	Pyruvaldehyde	N20	HMDB0001167	C00546	MP_241	78-98-8	MolPort-001-769-006	Angene (China) [78]	AG0035K2	CC(=O)C=O
333	Ribitol	N21	HMDB0000508	C00474	CNC_12	488-81-3	MolPort-003-895-940	BLD Pharmatech Ltd. [81]	BD2506	OC[C@H](O)[C@H](O)[C@H](O)CO
334	Linoleic acid	N22	HMDB0000673	C01595	MP_10	60-33-3	MolPort-001-788-459	BLD Pharmatech Ltd. [85]	BD136376	CCCCC\C=C/C\C=C/CCCCCCCC(O)=O
335	Erythrono-1,4-lactone	N23	HMDB0000349		CNC_126	15667-21-7	MolPort-003-847-092	BLD Pharmatech Ltd. [81]	BD123799	O[C@@H]1COC(=O)[C@@H]1O
336	Glutaryl-CoA	N24	HMDB0001339	C00527	20C_88	103192-48-9		Sigma-Aldrich	G9510	CC(C)(COP(O)(=O)OP(O)(=O)OC[C@H]1O[C@H]([C@H](O)[C@@H]1OP(O)(O)=O)N1C=NC2=C1N=CN=C2N)C(O)C(=O)NCCC(=O)NCCSC(=O)CCCC(O)=O
337	S-Adenosylhomocysteine	O1	HMDB0000939	C00021	CNC_203	979-92-0	MolPort-003-925-198	Angene (China)	AG006AE7	N[C@@H](CCSC[C@H]1O[C@H]([C@H](O)[C@@H]1O)N1C=NC2=C1N=CN=C2N)C(O)=O
338	Oxalic acid	O2	HMDB0002329	C00209	MP_227	144-62-7	MolPort-001-779-798	BLD Pharmatech Ltd. [83]	BD146403	OC(=O)C(O)=O
339	N-Acetyl-L-phenylalanine	O3	HMDB0000512	C03519	MP_94	2018-61-3	MolPort-002-893-883	BLD Pharmatech Ltd. [85]	BD13206	CC(=O)N[C@@H](CC1=CC=CC=C1)C(O)=O
340	L-Homoserine	O4	HMDB0000719	C00263	MP_247	672-15-1	MolPort-002-499-364	BLD Pharmatech Ltd. [85]	BD9462	N[C@@H](CCO)C(O)=O
341	16a-Hydroxyestrone	O5	HMDB0000335	C05300	MP_48	566-76-7	MolPort-044-561-252	Cayman Europe	15208	[H][C@@]12C[C@@H](O)C(=O)[C@@]1(C)CC[C@]1([H])C3=C(CC[C@@]21[H])C=C(O)C=C3
342	Pseudouridine	O6	HMDB0000767	C02067	MP_207	1445-07-4	MolPort-035-683-247	BLD Pharmatech Ltd. [81]	BD116603	OC[C@H]1O[C@H]([C@H](O)[C@@H]1O)C1=CNC(=O)NC1=O
343	Indole	O7	HMDB0000738	C00463	MP_160	120-72-9	MolPort-001-738-532	AK Scientific, Inc. [64]	J90770	N1C=CC2=C1C=CC=C2
344	3-O-Methyl-a-methyldopa	O8	HMDB0060747		MP_119	300-48-1	MolPort-003-958-735	Acrotein ChemBio (China) [247]	A-6687	COC1=C(O)C=CC(C[C@H](N)C(O)=O)=C1
345	1-Methylhistidine	O9	HMDB0000001	C01152	CNC_127	332-80-9	MolPort-003-938-564	Chem Impex International	09483	CN1C=NC(C[C@H](N)C(O)=O)=C1
346	Benzenebutanoic acid	O10	HMDB0000543		CNC_147	1821-12-1	MolPort-000-871-587	BLD Pharmatech Ltd. [85]	BD12033	OC(=O)CCCC1=CC=CC=C1
347	Methylsuccinic acid	O11	HMDB0001844		MP_230	2174-58-5	MolPort-003-932-332	BLD Pharmatech Ltd. [82]	BD48149	C[C@@H](CC(O)=O)C(O)=O
348	3-Methylthiopropionic acid	O12	HMDB0001527	C08276	MP_204	646-01-5	MolPort-001-794-407	ENAMINE Ltd. [139]	EN300-16207	CSCCC(O)=O
349	N1-Acetylspermidine	O13	HMDB0001276	C00612	MP_137	34450-16-3	MolPort-035-775-949	BLD Pharmatech Ltd.	BD251323	CC(=O)NCCCNCCCCN
350	Vitamin K1	O14	HMDB0003555	C05850	MP_5	84-80-0	MolPort-003-666-819	BLD Pharmatech Ltd. [82]	BD156568	CC(C)CCC[C@@H](C)CCC[C@@H](C)CCC\C(C)=C\CC1=C(C)C(=O)C2=C(C=CC=C2)C1=O
351	Spermine	O15	HMDB0001256	C00750	MP_111	71-44-3	MolPort-047-917-762	Angene (China) [107]	AG0030NR	NCCCNCCCCNCCCN
352	2-Methylhippuric acid	O16	HMDB0011723	C01586	MP_80	42013-20-7	MolPort-000-183-524	BLD Pharmatech Ltd. [82]	BD77266	CC1=C(C=CC=C1)C(=O)NCC(O)=O
353	Citramalic acid	O17	HMDB0000426	C00815	CNC_139	1030365-02-6	MolPort-046-795-892	TargetMol Chemicals	T4948	CC(O)(CC(O)=O)C(O)=O
354	Glycoursodeoxycholic acid	O18	HMDB0000708		MP_32	64480-66-6	MolPort-003-847-623	Angene (China) [97]	AG0036XT	[H][C@@]1(CC[C@@]2([H])[C@]3([H])[C@@H](O)C[C@]4([H])C[C@H](O)CC[C@]4(C)[C@@]3([H])CC[C@]12C)[C@H](C)CCC(=O)NCC(O)=O
355	Indole-3-propionic acid	O19	HMDB0002302		MP_90	830-96-6	MolPort-000-139-896	BLD Pharmatech Ltd. [85]	BD13027	OC(=O)CCC1=CNC2=C1C=CC=C2
356	Polylimonene	O20	HMDB0032473	C06078	MP_87	9003-73-0	MolPort-001-782-985	Fluorochem Limited [111]	46838	CC(=C)C1CCC(C)=CC1
357	(±)-Tryptophan	O21	HMDB0030396	C00806	MP_102	54-12-6	MolPort-001-018-010	BLD Pharmatech Ltd. [85]	BD212306	NC(CC1=CNC2=C1C=CC=C2)C(O)=O
358	2-Methylbutyrylglycine	O22	HMDB0000339		CNC_106	52320-67-9	MolPort-004-307-302	ENAMINE Ltd. [139]	EN300-51961	CCC(C)C(=O)NCC(O)=O
359	dUMP	O23	HMDB0001409	C00365	CNC_87	42155-08-08	MolPort-020-004-722	BLD Pharmatech Ltd. [81]	BD74351	O[C@H]1C[C@@H](O[C@@H]1COP(O)(O)=O)N1C=CC(=O)NC1=O
360	Isovaleric acid	O24	HMDB0000718	C08262	CNC_115	503-74-2	MolPort-000-871-620	AK Scientific, Inc. [64]	S153	CC(C)CC(O)=O
361	Thiamine(1+) Diphosphate(1-)	P1	HMDB0062636		MP_66	136-09-4	MolPort-003-925-718	BLD Pharmatech Ltd. [81]	BD122114	CC1=C(CCO[P@](O)(=O)O[P@](O)([O-])=O)SC=[N+]1CC1=CN=C(C)N=C1N
362	dADP	P2	HMDB0001508	C00206	20C_74	72003-83-9	MolPort-020-000-685	Santa Cruz BT	sc-214052A	NC1=NC=NC2=C1N=CN2C1C[C@H](O)[C@@H](COP(O)(=O)OP(O)(O)=O)O1
363	Dopamine	P3	HMDB0000073	C03758	MP_163	62-31-7	MolPort-001-769-140	ENAMINE Ltd. [139]	EN300-19500	NCCC1=CC(O)=C(O)C=C1
364	L-Arginine	P4	HMDB0000517	C00062	A_15	74-79-3		Sigma-Aldrich	11009-25G-F	N[C@@H](CCCNC(N)=N)C(O)=O
365	Prostaglandin E2	P5	HMDB0001220	C00584	Cay_2	363-24-6	MolPort-003-939-184	TargetMol Chemicals	T5014	CCCCC[C@H](O)\C=C\[C@H]1[C@H](O)CC(=O)[C@@H]1C\C=C/CCCC(O)=O
366	3,4-Dihydroxyphenylacetaldehyde	P6	HMDB0003791	C04043	MP_165	5707-55-1	MolPort-019-905-076	Cayman Chem	18448	OC1=C(O)C=C(CC=O)C=C1
367	DL-Glutamate	P7	HMDB0060475	C00302	MP_222	617-65-2	MolPort-001-779-720	BLD Pharmatech Ltd. [85]	BD21810	NC(CCC(O)=O)C(O)=O
368	Cysteamine	P8	HMDB0002991	C01678	4C_39	156-57-0		Sigma-Aldrich	M6500-25G	NCCS
369	D-Arabitol	P9	HMDB0000568	C01904	CNC_8	488-82-4	MolPort-002-911-501	AK Scientific, Inc. [64]	C453	OC[C@@H](O)C(O)[C@H](O)CO
370	Deoxyguanosine	P10	HMDB0000085	C00330	D_14	207121-55-9		Sigma-Aldrich	854999-100MG	NC1=NC2=C(N=CN2[C@H]2C[C@H](O)[C@@H](CO)O2)C(=O)N1
371	L-Thyronine	P11	HMDB0000667		MP_51	1596-67-4	MolPort-006-113-444	Chem Impex International [254]	7089	N[C@@H](CC1=CC=C(OC2=CC=C(O)C=C2)C=C1)C(O)=O
372	N-Acetylputrescine	P12	HMDB0002064	C02714	4C_35	18233-70-0		Sigma-Aldrich	A8784-25MG	CC(=O)NCCCCN
373	N-Acetylneuraminic acid	P13	HMDB0000230	C19910	CNC_57	131-48-6	MolPort-004-956-456	BLD Pharmatech Ltd. [81]	BD13467	[H][C@]1(O[C@@](O)(C[C@H](O)[C@H]1NC(C)=O)C(O)=O)[C@H](O)[C@H](O)CO
374	L-Isoleucine	P14	HMDB0000172	C00407	I_5	73-32-5		Sigma-Aldrich	58879-10G	CC[C@H](C)[C@H](N)C(O)=O
375	Selenomethionine	P15	HMDB0003966	C05335	MP_223	3211-76-5	MolPort-003-959-530	TargetMol Chemicals [67]	T5372	C[Se]CC[C@H](N)C(O)=O
376	Taurocholic acid	P16	HMDB0000036	C05122	T_3	345909-26-4		Sigma-Aldrich	86339-1G	[H][C@@]1(CC[C@@]2([H])[C@]3([H])[C@H](O)C[C@]4([H])C[C@H](O)CC[C@]4(C)[C@@]3([H])C[C@H](O)[C@]12C)[C@H](C)CCC(=O)NCCS(O)(=O)=O
377	Glyceric acid	P17	HMDB0000139	C00258	CNC_113	6000-40-4	MolPort-047-660-047	BIONET - Key Organics Ltd. [246]	TS-04757	OC[C@@H](O)C(O)=O
378	Citrulline	P18	HMDB0000904	C00327	C_13	372-75-8		Sigma-Aldrich	C7629-5G	N[C@@H](CCCNC(N)=O)C(O)=O
379	3-Methyl-2-oxovaleric acid	P19	HMDB0000491	C03465	CNC_37	3715-31-9	MolPort-000-004-564	TargetMol Chemicals [67]	T8264	CCC(C)C(=O)C(O)=O
380	Glycerophosphocholine	P20	HMDB0000086	C00670	G_23	28319-77-9		Sigma-Aldrich	G5291	C[N+](C)(C)CCOP([O-])(=O)OC[C@H](O)CO
381	Methionine sulfoxide	P21	HMDB0002005	C02989	MP_213	3226-65-1	MolPort-003-958-630	BLD Pharmatech Ltd. [83]	BD2486	CS(=O)CC[C@H](N)C(O)=O
382	Hypoxanthine	P22	HMDB0000157	C00262	H_2	68-94-0		Sigma-Aldrich	H9377-5G	OC1=NC=NC2=C1NC=N2
383	Cytidine triphosphate	P23	HMDB0000082	C00063	CNC_68	36051-68-0	MolPort-038-934-349	BLD Pharmatech Ltd.	BD123171	NC1=NC(=O)N(C=C1)[C@@H]1O[C@H](COP(O)(=O)OP(O)(=O)OP(O)(O)=O)[C@@H](O)[C@H]1O
384	Thymine	P24	HMDB0000262	C00178	T_4	65-71-4		Sigma-Aldrich	T0376-25G	CC1=CNC(=O)NC1=O

## Sheet: 384-well plate B
#	Metabolite_Name	well position	HMDB_ID	KEGG_ID	MIDAS_ID	CAS	MolPort_ID	Supplier	Supplier_ID	SMILES_Metabolite
1	Glucaric acid	A1	HMDB0000663	C00818	S_5	576-42-1		Sigma-Aldrich	S4140-10G	O[C@@H]([C@H](O)[C@@H](O)C(O)=O)[C@H](O)C(O)=O
2	Ophthalmic acid	A2	HMDB0005765		MP_114	495-27-2	MolPort-019-879-465	Chem Impex International	09652	CC[C@H](NC(=O)CC[C@H](N)C(O)=O)C(=O)NCC(O)=O
3	D-Aspartic acid	A3	HMDB0006483	C00402	A_12	1783-96-6		Sigma-Aldrich	219096-25G	N[C@H](CC(O)=O)C(O)=O
4	3-Hydroxyanthranilic acid	A4	HMDB0001476	C00632	H_15	548-93-6	MolPort-001-739-603	Sigma-Aldrich	148776-250MG	NC1=C(O)C=CC=C1C(O)=O
5	Inosine	A5	HMDB0000195	C00294	I_4	58-63-9		Sigma-Aldrich	I4125-10G	OC[C@H]1O[C@H]([C@H](O)[C@@H]1O)N1C=NC2=C(O)N=CN=C12
6	L-Xylulose	A6	HMDB0000751	C00312	MP_269	527-50-4	MolPort-004-780-318	Santa Cruz Biotechnology	sc-221815	OC[C@]1(O)OC[C@H](O)[C@H]1O
7	D-Glucose	A7	HMDB0000122	C00221	G_1	50-99-7		Sigma-Aldrich	G8270-100G	OC[C@H]1O[C@@H](O)[C@H](O)[C@@H](O)[C@@H]1O
8	D-Mannose 1-phosphate	A8	HMDB0006330	C00636	CNC_69	15978-07-1		Sigma	M1755	OC[C@H]1O[C@H](OP(O)(O)=O)[C@@H](O)[C@@H](O)[C@@H]1O
9	Thiamine	A9	HMDB0000235	C00378	T_11	67-03-8		Sigma-Aldrich	T4625-5G	CC1=C(CCO)SC=[N+]1CC1=CN=C(C)N=C1N
10	Prostaglandin B1	A10	HMDB0002982	C00959	MP_37	13345-51-2	MolPort-003-939-178	Cayman Europe	11110	CCCCC[C@H](O)\C=C\C1=C(CCCCCCC(O)=O)C(=O)CC1
11	L-Arabinose	A11	HMDB0000646	C02479	A_1	5328-37-0		Sigma-Aldrich	A3256-25G	O[C@H]1CO[C@H](O)[C@H](O)[C@H]1O
12	Oxalic acid	A12	HMDB0002329	C00209	O_4	144-62-7	MolPort-001-779-798	Sigma-Aldrich	658537-25G	OC(=O)C(O)=O
13	Nicotinic acid	A13	HMDB0001488	C00253	N_2	59-67-6		Sigma-Aldrich	72309-100G	OC(=O)C1=CN=CC=C1
14	Adenosine phosphosulfate	A14	HMDB0001003	C00224	CNC_26_R	102029-95-8	MolPort-047-115-974	Cayman	21226	NC1=NC=NC2=C1N=CN2[C@@H]1O[C@H](COP(O)(=O)OS(O)(=O)=O)[C@@H](O)[C@H]1O
15	D-Fructose	A15	HMDB0000660	C02336	F_2	57-48-7		Sigma-Aldrich	F0127-100G	OC[C@H]1O[C@](O)(CO)[C@@H](O)[C@@H]1O
16	5-Hydroxylysine	A16	HMDB0000450	C16741	H_3	13204-98-3	MolPort-003-936-647	Sigma-Aldrich	H0377-1G	NC[C@H](O)CC[C@H](N)C(O)=O
17	Putrescine	A17	HMDB0001414	C00134	P_3	333-93-7		Sigma-Aldrich	P7505-25G	NCCCCN
18	D-Lactaldehyde	A18	HMDB0006458	C00937	20C_14	3946-09-6		Sigma-Aldrich	42418-1ML	C[C@@H](O)C=O
19	L-Arabitol	A19	HMDB0001851	C00532	A_2	7643-75-6		Sigma-Aldrich	A3506-10G	OC[C@H](O)C(O)[C@@H](O)CO
20	Folic acid	A20	HMDB0000121	C00504	F_5	59-30-3	MolPort-003-665-625	Sigma-Aldrich	F7876-1G	NC1=NC(=O)C2=NC(CNC3=CC=C(C=C3)C(=O)N[C@@H](CCC(O)=O)C(O)=O)=CN=C2N1
21	L-Cystine	A21	HMDB0000192	C00491	C_9	56-89-3		Sigma-Aldrich	30200-25G	N[C@@H](CSSC[C@H](N)C(O)=O)C(O)=O
22	Adenine	A22	HMDB0000034	C00147	A_8	73-24-5	MolPort-001-785-186	Sigma-Aldrich	A8626-5G	NC1=C2NC=NC2=NC=N1
23	Aminoadipic acid	A23	HMDB0000510	C00956	A_14	542-32-5		Sigma-Aldrich	A0637-1G	N[C@@H](CCCC(O)=O)C(O)=O
24	Guanosine monophosphate	A24	HMDB0001397	C00144	G_17	85-32-5	MolPort-003-935-460	Sigma-Aldrich	G8377-1G	NC1=NC2=C(N=CN2[C@@H]2O[C@H](COP(O)(O)=O)[C@@H](O)[C@H]2O)C(=O)N1
25	D-Glucuronic acid	B1	HMDB0000127	C00191	G_7	207300-70-7	MolPort-046-760-737	Sigma-Aldrich	G8645-5G	O[C@H]1O[C@@H]([C@@H](O)[C@H](O)[C@H]1O)C(O)=O
26	Pyridoxamine 5'-phosphate	B2	HMDB0001555	C00647	CNC_144	529-96-4	MolPort-003-939-201	Sigma-Aldrich	82890	CC1=NC=C(COP(O)(O)=O)C(CN)=C1O
27	2-Oxoarginine	B3	HMDB0004225	C03771	MP_280	663193	MolPort-051-516-155	Toronto Research Chemicals	G412100	NC(N)=NCCCC(=O)C(O)=O
28	Maltoheptaose	B4	HMDB0013000		MP_205	34620-78-5	MolPort-028-960-120	Sigma-Aldrich	M7753	OC[C@H]1O[C@H](O[C@H]2[C@H](O)[C@@H](O)[C@@H](O[C@H]3[C@H](O)[C@@H](O)[C@@H](O[C@H]4[C@H](O)[C@@H](O)[C@@H](O[C@H]5[C@H](O)[C@@H](O)[C@@H](O[C@H]6[C@H](O)[C@@H](O)[C@@H](O[C@H]7[C@H](O)[C@@H](O)[C@@H](O)O[C@@H]7CO)O[C@@H]6CO)O[C@@H]5CO)O[C@@H]4CO)O[C@@H]3CO)O[C@@H]2CO)[C@H](O)[C@@H](O)[C@@H]1O
29	3-Methoxyanthranilate	B5	HMDB0060374	C05831	A_18	3177-80-8	MolPort-003-930-520	Sigma-Aldrich	340103-1G	COC1=CC=CC(C(O)=O)=C1N
30	Mevalonic acid-5P	B6	HMDB0001343	C01107	20C_92	73566-35-5	MolPort-051-516-099	Sigma-Aldrich	7841	C[C@@](O)(CCOP(O)(O)=O)CC(O)=O
31	S-Lactoylglutathione	B7	HMDB0001066	C03451	CNC_28	54398-03-7	MolPort-051-516-124	Sigma-Aldrich	L7140	C[C@@H](O)C(=O)SC[C@H](NC(=O)CC[C@H](N)C(O)=O)C(=O)NCC(O)=O
32	3-Methylhistamine	B8	HMDB0001861		MP_154	36475-47-5	MolPort-003-958-832	Sigma-Aldrich	M7780	CN1C=NC=C1CCN
33	4,5-Dihydroorotic acid	B9	HMDB0000528	C00337	D_12	5988-19-2	MolPort-003-941-134	Sigma-Aldrich	D7128-1G	OC(=O)C1CC(=O)NC(=O)N1
34	3-hydroxydecanoyl carnitine	B10	HMDB0061636		MP_266	1469900-97-7	MolPort-051-516-102	Sigma-Aldrich	92372	CCCCCCCC(O)CC(=O)OC(CC([O-])=O)C[N+](C)(C)C
35	Dopamine	B11	HMDB0000073	C03758	4C_22	62-31-7	MolPort-001-769-140	Sigma-Aldrich	H8502-5G	NCCC1=CC(O)=C(O)C=C1
36	N-Acetyl-glucosamine 1-phosphate	B12	HMDB0001367	C04256	20C_68	31281-59-1	MolPort-003-940-089	Sigma-Aldrich	A2142-25MG	CC(=O)N[C@@H]1[C@@H](O)[C@H](O)[C@@H](CO)OC1OP(O)(O)=O
37	Succinylacetone	B13	HMDB0000635		CNC_56	51568-18-4	MolPort-003-940-967	Sigma-Aldrich	D1415-100MG	CC(=O)CC(=O)CCC(O)=O
38	N-Acetyl-D-Glucosamine 6-Phosphate	B14	HMDB0001062	C00357	CNC_71	18191-20-3	MolPort-003-940-165	Sigma-Aldrich	A4394	CC(=O)N[C@H]1C(O)O[C@H](COP(O)(O)=O)[C@@H](O)[C@@H]1O
39	Epinephrine	B15	HMDB0000068	C00788	4C_21	51-43-4	MolPort-002-051-368	Sigma-Aldrich	E4250-1G	CNC[C@H](O)C1=CC(O)=C(O)C=C1
40	Succinyl-CoA	B16	HMDB0001022	C00091	20C_52	108347-97-3	MolPort-039-142-132	Santa Cruz Biotechnology	sc-215917A	CC(C)(COP(O)(=O)OP(O)(=O)OC[C@H]1O[C@H]([C@H](O)[C@@H]1OP(O)(O)=O)N1C=NC2=C1N=CN=C2N)[C@@H](O)C(=O)NCCC(=O)NCCSC(=O)CCC(O)=O
41	Deoxyadenosine	B17	HMDB0000101	C00559	4C_15	16373-93-6	MolPort-001-792-488	Sigma-Aldrich	D7400-1G	NC1=C2N=CN([C@H]3C[C@H](O)[C@@H](CO)O3)C2=NC=N1
42	7,8-Dihydroneopterin	B18	HMDB0002275	C04874	CNC_142	1218-98-0	MolPort-003-931-239	Sigma-Aldrich	37343	NC1=NC(=O)C2=C(NCC(=N2)[C@H](O)[C@H](O)CO)N1
43	Melatonin	B19	HMDB0001389	C01598	20C_31	73-31-4	MolPort-000-737-883	Sigma-Aldrich	M5250-1G	COC1=CC2=C(NC=C2CCNC(C)=O)C=C1
44	Deoxyuridine triphosphate	B20	HMDB0001191	C00460	20C_81	102814-08-4	MolPort-028-744-552	Toronto Research Chemicals	D288038	O[C@H]1C[C@@H](O[C@@H]1COP(O)(=O)OP(O)(=O)OP(O)(O)=O)N1C=CC(=O)NC1=O
45	N,N'-diacetylchitobiose	B21	HMDB0062702	C01674	CNC_100	35061-50-8	MolPort-003-929-910	Toronto Research Chemicals	D310500	CC(=O)N[C@H]1C(O)O[C@H](CO)[C@@H](O[C@@H]2O[C@H](CO)[C@@H](O)[C@H](O)[C@H]2NC(C)=O)[C@@H]1O
46	D-Ribulose 5-phosphate	B22	HMDB0000618	C00199	20C_86	93-87-8	MolPort-051-516-120	Sigma-Aldrich	R9875	OCC(=O)[C@H](O)[C@H](O)COP(O)(O)=O
47	Acetylphosphate	B23	HMDB0001494	C00227	20C_13	94249-01-1	MolPort-006-106-873	Sigma-Aldrich	A0262-1G	CC(=O)OP(O)(O)=O
48	Tetradecanoyl-CoA	B24	HMDB0001521	C02593	MP_77	3130-72-1	MolPort-047-587-201	Chem Impex International	01889	CCCCCCCCCCCCCC(=O)SCCNC(=O)CCNC(=O)C(O)C(C)(C)COP(O)(=O)OP(O)(=O)OC[C@H]1O[C@H]([C@H](O)[C@@H]1OP(O)(O)=O)N1C=NC2=C1N=CN=C2N
49	Trehalose	C1	HMDB0000975	C01083	T_1	6138-23-4		Sigma-Aldrich	T9531-5G	OC[C@H]1O[C@H](O[C@H]2O[C@H](CO)[C@@H](O)[C@H](O)[C@H]2O)[C@H](O)[C@@H](O)[C@@H]1O
50	alpha-Ketoisovaleric acid	C2	HMDB0000019	C00141	M_9	3715-29-5	MolPort-003-927-545	Sigma-Aldrich	198994-5G	CC(C)C(=O)C(O)=O
51	3,5-Diiodo-L-tyrosine	C3	HMDB0003474	C01060	20C_28	18835-59-1		Sigma-Aldrich	D0754-10G	[H][C@](N)(CC1=CC(I)=C(O)C(I)=C1)C(O)=O
52	Phenylacetylglycine	C4	HMDB0000821	C05598	20C_57	500-98-1		Sigma-Aldrich	96408	OC(=O)CNC(=O)CC1=CC=CC=C1
53	Phosphoenolpyruvic acid	C5	HMDB0000263	C00074	20C_59	53823-68-0		Sigma-Aldrich	P0564-100MG	OC(=O)C(=C)OP(O)(O)=O
54	L-Gulonolactone	C6	HMDB0003466	C01040	4C_7	1128-23-0	MolPort-003-929-829	Sigma-Aldrich	310301-5G	[H][C@@]1(OC(=O)[C@@H](O)[C@H]1O)[C@@H](O)CO
55	O-Phosphoethanolamine	C7	HMDB0000224	C00346	20C_20	1071-23-4		Sigma-Aldrich	P0503-5G	NCCOP(O)(O)=O
56	PS(16:0/16:0)	C8	HMDB0000614	C02737	AVL_6	321862-85-5	MolPort-051-516-160	Avanti Polar Lipids	840030	CCCCCCCCCCCCCCCC(=O)OC[C@H](COP(O)(=O)OC[C@H](N)C(O)=O)OC(=O)CCCCCCCCCCCCCCC
57	cis-Aconitic acid	C9	HMDB0000072	C00417	20C_8	585-84-2		Sigma-Aldrich	A3412-1G	OC(=O)C\C(=C\C(O)=O)C(O)=O
58	Oxidized glutathione	C10	HMDB0003337	C00127	4C_29	27025-41-8	MolPort-003-926-623	Sigma-Aldrich	G4376-1G	N[C@@H](CCC(=O)N[C@@H](CSSC[C@H](NC(=O)CC[C@H](N)C(O)=O)C(=O)NCC(O)=O)C(=O)NCC(O)=O)C(O)=O
59	Quinolinic acid	C11	HMDB0000232	C03722	P_7	89-00-9		Sigma-Aldrich	P63204-25G	OC(=O)C1=CC=CN=C1C(O)=O
60	Sorbitol	C12	HMDB0000247	C00794	S_2	50-70-4	MolPort-003-928-393	Sigma-Aldrich	240850-5G	OC[C@H](O)[C@@H](O)[C@H](O)[C@H](O)CO
61	Glyoxylic acid	C13	HMDB0000119	C00048	20C_15	918149-31-2		Sigma-Aldrich	G4502-1G	OC(=O)C=O
62	Betaine aldehyde	C14	HMDB0001252	C00576	4C_42_R	7758-31-8	MolPort-001-761-299	Cayman Chemical	17270	C[N+](C)(C)CC=O
63	L-Methionine	C15	HMDB0000696	C00073	M_6	63-68-3		Sigma-Aldrich	64319-25G-F	CSCC[C@H](N)C(O)=O
64	D-Glutamic acid	C16	HMDB0003339	C00217	G_21	6893-26-1	MolPort-002-499-418	Sigma-Aldrich	G1001-1G	N[C@H](CCC(O)=O)C(O)=O
65	Pyridoxamine	C17	HMDB0001431	C00534	20C_34	524-36-7		Sigma-Aldrich	P9380-1G	CC1=C(O)C(CN)=C(CO)C=N1
66	Adenosylcobalamin	C18	HMDB0002086	C00194	CNC_30_R	13870-90-1	MolPort-047-605-361	Cayman Chemical	21571	[C@H]1(C[Co-3]2345[N+]6=C7C(C)=C8N2[C@]([H])([C@H](CC(=O)N)[C@]8(CCC(=O)NC[C@@H](C)OP([O-])(=O)O[C@@H]2[C@@H](CO)O[C@H](N8C=[N+]3C3=CC(C)=C(C)C=C83)[C@@H]2O)C)[C@@]2(C)[C@@](CC(=O)N)([C@H](CCC(=O)N)C(C(C)=C3[N+]4=C(C=C6C([C@@H]7CCC(=O)N)(C)C)[C@@H](CCC(=O)N)[C@@]3(CC(=O)N)C)=[N+]52)C)O[C@@H](N2C3=NC=NC(=C3N=C2)N)[C@H](O)[C@@H]1O
67	Uridine	C19	HMDB0000296	C00299	U_5	58-96-8		Sigma-Aldrich	U3750-1G	OC[C@H]1O[C@H]([C@H](O)[C@@H]1O)N1C=CC(=O)NC1=O
68	Guanine	C20	HMDB0000132	C00242	G_18	73-40-5	MolPort-000-891-035	Sigma-Aldrich	G11950-10G	NC1=NC(=O)C2=C(N1)N=CN2
69	Phosphocreatine	C21	HMDB0001511	C02305	20C_26	19333-65-4		Sigma-Aldrich	P7936	CN(CC(O)=O)C(=N)NP(O)(O)=O
70	myo-Inositol 1-phosphate	C22	HMDB0000213	C01177	Cay_12	15421-51-9	MolPort-044-183-086	Cayman Chemical	10007777	O[C@H]1[C@H](O)[C@@H](O)[C@H](OP(O)(O)=O)[C@H](O)[C@@H]1O
71	Gentisate aldehyde	C23	HMDB0004062	C05585	D_11	1194-98-5		Sigma-Aldrich	D108200-5G	OC1=CC(C=O)=C(O)C=C1
72	Uric acid	C24	HMDB0000289	C00366	U_2	1198-77-2	MolPort-003-959-857	Sigma-Aldrich	U2875-5G	O=C1NC2=C(N1)C(=O)NC(=O)N2
73	2-Hydroxybutyric acid	D1	HMDB0000008	C05984	20C_56	600-15-7	MolPort-004-288-401	Sigma-Aldrich	CDS000492-1G	CC[C@H](O)C(O)=O
74	Phosphodimethylethanolamine	D2	HMDB0060244	C13482	MP_279	6909-62-2	MolPort-046-689-599	Toronto Research Chemicals	D471010	CN(C)CCOP(O)(O)=O
75	5-Thymidylic acid	D3	HMDB0001227	C00364	20C_37	33430-62-5	MolPort-039-141-139	Sigma-Aldrich	T7004-1G	CC1=CN([C@H]2C[C@H](O)[C@@H](COP(O)(O)=O)O2)C(=O)NC1=O
77	L-Lactic acid	D5	HMDB0000190	C00186	4C_3	79-33-4	MolPort-003-848-345	Sigma-Aldrich	L6402-1G	C[C@H](O)C(O)=O
78	N2-gamma-Glutamylglutamine	D6	HMDB0011738	C05283	MP_135	10148-81-9	MolPort-035-882-147	A2B Chem LLC	AA05743	N[C@@H](CCC(=O)N[C@@H](CCC(N)=O)C(O)=O)C(O)=O
79	2-Ketobutyric acid	D7	HMDB0000005	C00109	4C_9	600-18-0	MolPort-001-792-044	Sigma-Aldrich	K401-5G	CCC(=O)C(O)=O
81	Spermidine	D9	HMDB0001257	C00315	S_8	124-20-9	MolPort-001-761-230	Sigma-Aldrich	85558-1G	NCCCCNCCCN
82	Phosphohydroxypyruvic acid	D10	HMDB0001024	C03232	MP_169	3913-50-6	MolPort-003-941-597	Sigma-Aldrich (Alternative)	2711-50MG	OC(=O)C(=O)COP(O)(O)=O
83	D-Ribose 5-phosphate	D11	HMDB0001548	C03736	20C_9	34980-65-9	MolPort-028-959-896	Sigma-Aldrich	R7750-10MG	O[C@H]1O[C@H](COP(O)(O)=O)[C@@H](O)[C@H]1O
85	Phosphoadenosine phosphosulfate	D13	HMDB0001134	C00053	70C_1	102029-54-9	MolPort-051-516-141	Sigma-Aldrich	118410-10MG	NC1=C2N=CN([C@@H]3O[C@H](COP(O)(=O)OS(O)(=O)=O)[C@@H](OP(O)(O)=O)[C@H]3O)C2=NC=N1
87	Isovaleryl-CoA	D15	HMDB0001113	C02939	20C_46	6244-91-3	MolPort-051-516-103	Sigma-Aldrich	I9381-10MG	CC(C)CC(=O)SCCNC(=O)CCNC(=O)[C@H](O)C(C)(C)COP(O)(=O)OP(O)(=O)OC[C@H]1O[C@H]([C@H](O)[C@@H]1OP(O)(O)=O)N1C=NC2=C1N=CN=C2N
89	Guanosine diphosphate mannose	D17	HMDB0001163	C00096	CNC_83	103301-73-1	MolPort-003-941-493	Sigma-Aldrich	G5131	NC1=NC2=C(N=CN2[C@@H]2O[C@H](COP(O)(=O)OP(O)(=O)O[C@H]3O[C@H](CO)[C@@H](O)[C@H](O)[C@@H]3O)[C@@H](O)[C@H]2O)C(=O)N1
91	Uridine diphosphate-N-acetylgalactosamine	D19	HMDB0000304	C00203	20C_47	108320-87-2	MolPort-003-939-822	Sigma-Aldrich	U5252-5MG	CC(O)=NC1C(OP(O)(=O)OP(O)(=O)OCC2OC(C(O)C2O)N2C=CC(O)=NC2=O)OC(CO)C(O)C1O
93	2,3-Diphosphoglyceric acid	D21	HMDB0001294	C01159	CNC_94	102783-53-9	MolPort-003-941-104	Sigma-Aldrich	D5764	OC(=O)[C@@H](COP(O)(O)=O)OP(O)(O)=O
95	2-Phospho-D-glyceric acid	D23	HMDB0003391	C00631	20C_83	70195-25-4	MolPort-046-197-096	Santa Cruz Biotech	sc-218005	OC[C@@H](OP(O)(O)=O)C(O)=O
97	L-Valine	E1	HMDB0000883	C00183	V_1	72-18-4		Sigma-Aldrich	94619-25G	CC(C)[C@H](N)C(O)=O
98	dCTP	E2	HMDB0000998	C00458	CNC_99	102783-51-7	MolPort-003-941-085	Chem Impex International	37446	NC1=NC(=O)N(C=C1)[C@H]1C[C@H](O)[C@@H](COP(O)(=O)OP(O)(=O)OP(O)(O)=O)O1
99	L-Glutamic acid	E3	HMDB0000148	C00025	G_12	56-86-0		Sigma-Aldrich	G1251-100G	N[C@@H](CCC(O)=O)C(O)=O
100	Pyruvaldehyde	E4	HMDB0001167	C00546	4C_8	78-98-8	MolPort-001-769-006	Sigma-Aldrich	67028-100ML	CC(=O)C=O
101	D-Xylose	E5	HMDB0000098	C00181	X_1	58-86-6		Sigma-Aldrich	X3877-25G	O[C@@H]1COC(O)[C@H](O)[C@H]1O
102	Dephospho-CoA	E6	HMDB0001373	C00882	CNC_18	3633-59-8	MolPort-046-856-887	Cayman Europe	27390	CC(C)(COP(O)(=O)OP(O)(=O)OC[C@H]1O[C@H]([C@H](O)[C@@H]1O)N1C=NC2=C1N=CN=C2N)[C@@H](O)C(=O)NCCC(=O)NCCS
103	D-Glucurono-6,3-lactone	E7	HMDB0006355	C02670	G_10	32449-92-6		Sigma-Aldrich	851450-100G-A	O[C@@H]1O[C@@H]2[C@@H](O)C(=O)O[C@@H]2[C@H]1O
104	Ethanolamine	E8	HMDB0000149	C00189	Base_2	141-43-5	MolPort-001-785-860	Sigma-Aldrich	398136-25ML	NCCO
105	Guanidoacetic acid	E9	HMDB0000128	C00581	G_20	352-97-6		Sigma-Aldrich	G11608-25G	NC(=N)NCC(O)=O
106	Prostaglandin J2	E10	HMDB0002710	C05957	MP_41	60203-57-8	MolPort-046-702-685	Cayman Chem	18500	CCCCC[C@H](O)\C=C\[C@@H]1[C@@H](C\C=C/CCCC(O)=O)C=CC1=O
107	Betaine	E11	HMDB0000043	C00719	B_1	107-43-7		Sigma-Aldrich	61962-50G	C[N+](C)(C)CC(O)=O
108	Malic acid	E12	HMDB0000156	C00149	M_1	97-67-6	MolPort-003-925-208	Sigma-Aldrich	02288-10G	O[C@@H](CC(O)=O)C(O)=O
109	Niacinamide	E13	HMDB0001406	C00153	N_1	98-92-0		Sigma-Aldrich	72340-100G	NC(=O)C1=CC=CN=C1
110	Ribose 1-phosphate	E14	HMDB0001489	C00620	20C_54	58459-37-3	MolPort-039-336-916	Sigma	83866	OC[C@H]1O[C@H](OP(O)(O)=O)[C@H](O)[C@@H]1O
111	Glycine	E15	HMDB0000123	C00037	G_13	56-40-6		Sigma-Aldrich	G7126-100G	NCC(O)=O
112	Chenodeoxycholic acid	E16	HMDB0000518	C02528	C_5	2646-38-0	MolPort-003-940-841	Sigma-Aldrich	C8261-1G	[H][C@@]1(CC[C@@]2([H])[C@]3([H])[C@H](O)C[C@]4([H])C[C@H](O)CC[C@]4(C)[C@@]3([H])CC[C@]12C)[C@H](C)CCC(O)=O
113	Riboflavin	E17	HMDB0000244	C00255	R_2	83-88-5		Sigma-Aldrich	R4500-25G	CC1=C(C)C=C2N(C[C@H](O)[C@H](O)[C@H](O)CO)C3=NC(=O)NC(=O)C3=NC2=C1
114	Glyceraldehyde 3-phosphate	E18	HMDB0001112	C00118	20C_4	591-57-1		Sigma-Aldrich	39705-1ML	O[C@H](COP(O)(O)=O)C=O
115	L-Asparagine	E19	HMDB0000168	C00152	A_11	70-47-3		Sigma-Aldrich	A0884-25G	N[C@@H](CC(N)=O)C(O)=O
116	Inosinic acid	E20	HMDB0000175	C00130	I_3	352195-40-5	MolPort-003-937-229	Sigma-Aldrich	57510-5G	O[C@@H]1[C@@H](COP(O)(O)=O)O[C@H]([C@@H]1O)N1C=NC2=C1N=CNC2=O
117	Cellobiose	E21	HMDB0000055	C06422	C_2	528-50-7		Sigma-Aldrich	C7252-25G	OC[C@H]1O[C@@H](O[C@H]2[C@H](O)[C@@H](O)[C@H](O)O[C@@H]2CO)[C@H](O)[C@@H](O)[C@@H]1O
118	Benzoic acid	E22	HMDB0001870	C00539	B_2	65-85-0	MolPort-000-871-563	Sigma-Aldrich	242381-25G	OC(=O)C1=CC=CC=C1
119	Biotin	E23	HMDB0000030	C00120	B_4	58-85-5		Sigma-Aldrich	14400-1G	[H][C@]12CS[C@@H](CCCCC(O)=O)[C@@]1([H])NC(=O)N2
120	cis-4-Hydroxy-D-proline	E24	HMDB0060460	C03440	H_5	2584-71-6	MolPort-000-882-830	Sigma-Aldrich	H5877-1G	O[C@H]1CN[C@H](C1)C(O)=O
121	Adenosine monophosphate	F1	HMDB0000045	C00020	A_7	4578-31-8	MolPort-003-911-132	Sigma-Aldrich	01930-5G	NC1=C2N=CN([C@@H]3O[C@H](COP(O)(O)=O)[C@@H](O)[C@H]3O)C2=NC=N1
122	4-Hydroxy-L-glutamic acid	F2	HMDB0002273	C03079	CNC_81	2485-33-8	MolPort-039-140-807	Sigma-Aldrich	76157	N[C@@H](C[C@@H](O)C(O)=O)C(O)=O
123	Aspartylglycosamine	F3	HMDB0000489	C04540	MP_184	2776-93-4	MolPort-003-940-259	Santa Cruz Biotechnology	sc-235991A	CC(=O)N[C@@H]1[C@@H](O)[C@H](O)[C@@H](CO)O[C@H]1NC(=O)C[C@H](N)C(O)=O
124	Allantoic acid	F4	HMDB0001209	C00499	CNC_200	99-16-1	MolPort-002-915-359	Toronto Research Chemicals	A541500	NC(=O)NC(NC(N)=O)C(O)=O
125	3-Aminoisobutanoic acid	F5	HMDB0003911	C05145	A_19	144-90-1	MolPort-003-925-603	Sigma-Aldrich	217794-1G	CC(CN)C(O)=O
126	3-Sulfopyruvic acid	F6	HMDB0004045	C05528	CNC_102	98022-26-5	MolPort-006-168-201	Sigma-Aldrich	39584	OC(=O)C(=O)CS(O)(=O)=O
127	Acetoacetic acid	F7	HMDB0000060	C00164	20C_16	541-50-4	MolPort-028-746-056	Sigma-Aldrich	A8509-1G	CC(=O)CC(O)=O
128	Propionyl-CoA	F8	HMDB0001275	C00100	CNC_55	108321-21-7	MolPort-051-516-125	Sigma-Aldrich	P5397	CCC(=O)SCCNC(=O)CCNC(=O)[C@H](O)C(C)(C)COP(O)(=O)OP(O)(=O)OC[C@H]1O[C@H]([C@H](O)[C@@H]1OP(O)(O)=O)N1C=NC2=C1N=CN=C2N
129	Citraconic acid	F9	HMDB0000634	C02226	CNC_19	498-23-7	MolPort-001-780-040	Sigma-Aldrich	C82604	C\C(=C\C(O)=O)C(O)=O
130	Farnesyl pyrophosphate	F10	HMDB0000961	C00448	MP_53	13058-04-3	MolPort-003-941-307	Sigma-Aldrich	44270	CC(C)=CCC\C(C)=C\CC\C(C)=C\COP(O)(=O)OP(O)(O)=O
131	N-Acetyl-L-glutamic acid	F11	HMDB0001138	C00624	4C_18	1188-37-0	MolPort-003-666-323	Sigma-Aldrich	855642-25G	CC(=O)N[C@@H](CCC(O)=O)C(O)=O
132	Argininosuccinic acid	F12	HMDB0000052	C03406	20C_98	2387-71-5	MolPort-051-516-113	Sigma-Aldrich	95148	N[C@@H](CCCNC(=N)N[C@@H](CC(O)=O)C(O)=O)C(O)=O
133	2-Oxo-4-methylthiobutanoic acid	F13	HMDB0001553	C01180	4C_43	51828-97-8	MolPort-035-899-770	Sigma-Aldrich	K6000-10MG	CSCCC(=O)C(O)=O
134	Pantetheine	F14	HMDB0003426	C00831	CNC_136	496-65-1	MolPort-006-111-470	Sigma-Aldrich	16702	CC(C)(CO)C(O)C(=O)NCCC(=O)NCCS
135	N-Acetyl-D-glucosamine	F15	HMDB0000215	C00140	20C_11	7512-17-6	MolPort-001-769-950	Sigma-Aldrich	A8625-5G	CC(=O)N[C@H]1C(O)O[C@H](CO)[C@@H](O)[C@@H]1O
136	Uridine triphosphate	F16	HMDB0000285	C00075	CNC_49	108321-53-5	MolPort-046-760-735	Sigma-Aldrich	U6875	O[C@H]1[C@@H](O)[C@@H](O[C@@H]1COP(O)(=O)OP(O)(=O)OP(O)(O)=O)N1C=CC(=O)NC1=O
137	Lysylproline	F17	HMDB0028959		MP_278	52766-27-5	MolPort-051-516-154	Toronto Research Chemicals	L488800	NCCCC[C@H](N)C(=O)N1CCC[C@H]1C(O)=O
138	Metanephrine	F18	HMDB0004063	C05588	4C_44	881-95-8	MolPort-003-958-856	Sigma-Aldrich	SML0399-10MG	CNCC(O)C1=CC(OC)=C(O)C=C1
139	Folinic acid	F19	HMDB0001562	C03479	CNC_52	1492-18-8	MolPort-051-516-170	Sigma-Aldrich	F7878-500MG	NC1=NC(=O)C2=C(NC[C@H](CNC3=CC=C(C=C3)C(=O)N[C@@H](CCC(O)=O)C(O)=O)N2C=O)N1
140	Glyceraldehyde	F20	HMDB0001051	C02154	4C_5	453-17-8	MolPort-001-779-924	Cayman Chem	16493	OCC(O)C=O
141	Thiamine triphosphate	F21	HMDB0001512	C03028	MP_286	3475-65-8	MolPort-051-516-158	Toronto Research Chemicals	T344100	CC1=C(CCOP(O)(=O)OP(O)(=O)OP(O)(O)=O)SC=[N+]1CC1=C(N)N=C(C)N=C1
142	Glucose 6-phosphate	F22	HMDB0001401	C00092	20C_5	54010-71-8	MolPort-051-516-165	Sigma-Aldrich	G7879	OC1O[C@H](COP(O)(O)=O)[C@@H](O)[C@H](O)[C@H]1O
143	Thyroxine	F23	HMDB0000248	C01829	20C_94	51-48-9	MolPort-003-666-820	Sigma-Aldrich	T2376	N[C@@H](CC1=CC(I)=C(OC2=CC(I)=C(O)C(I)=C2)C(I)=C1)C(O)=O
144	Thromboxane B2	F24	HMDB0003252	C05963	MP_64	54397-85-2	MolPort-003-939-612	Cayman Europe	19030	CCCCC[C@H](O)\C=C\[C@H]1OC(O)C[C@H](O)[C@@H]1C\C=C/CCCC(O)=O
145	6-Phosphogluconic acid	G1	HMDB0001316	C00345	20C_61	53411-70-4		Sigma-Aldrich	P7877	O[C@H](COP(O)(O)=O)[C@@H](O)[C@H](O)[C@@H](O)C(O)=O
146	Pyridoxal	G2	HMDB0001545	C00250	P_10	65-22-5	MolPort-002-137-858	Sigma-Aldrich	93759-5G	CC1=NC=C(CO)C(C=O)=C1O
147	Adenosine triphosphate	G3	HMDB0000538	C00002	20C_17	34369-07-8		Sigma-Aldrich	A2383	NC1=NC=NC2=C1N=CN2[C@@H]1O[C@H](COP(O)(=O)OP(O)(=O)OP(O)(O)=O)[C@@H](O)[C@H]1O
148	D-Lactic acid	G4	HMDB0001311	C00256	20C_69	920-49-0	MolPort-003-938-711	Santa Cruz Biotechnology	sc-236900	C[C@@H](O)C(O)=O
149	Phosphorylcholine	G5	HMDB0001565	C00588	20C_21	72556-74-2		Sigma-Aldrich	P0378-5G	C[N+](C)(C)CCOP(O)(O)=O
150	Indoleacetic acid	G6	HMDB0000197	C00954	4C_28	6505-45-9	MolPort-023-221-873	Sigma-Aldrich	I5148-2G	OC(=O)CC1=CNC2=C1C=CC=C2
151	Pyroglutamic acid	G7	HMDB0000267	C01879	P_9	98-79-3		Sigma-Aldrich	83160-25G	OC(=O)[C@@H]1CCC(=O)N1
152	PG(18:0/18:0)	G8	HMDB0010602	C00344	AVL_8	322647-18-7	MolPort-051-516-162	Avanti Polar Lipids	840432	[H][C@](O)(CO)COP(O)(=O)OC[C@@]([H])(COC(=O)CCCCCCCCCCCCCCCCC)OC(=O)CCCCCCCCCCCCCCCCC
153	Glucose 1-phosphate	G9	HMDB0001586	C00103	20C_3	56401-20-8		Sigma-Aldrich	G7018-1G	OC[C@H]1O[C@H](OP(O)(O)=O)[C@H](O)[C@@H](O)[C@@H]1O
154	Adenosine	G10	HMDB0000050	C00212	4C_14	58-61-7	MolPort-001-838-229	Sigma-Aldrich	A9251-1G	NC1=C2N=CN([C@@H]3O[C@H](CO)[C@@H](O)[C@H]3O)C2=NC=N1
155	Xanthosine	G11	HMDB0000299	C01762	X_4	5968-90-1		Sigma-Aldrich	X0750-5G	OC[C@H]1O[C@H]([C@H](O)[C@@H]1O)N1C=NC2=C1N=C(O)N=C2O
156	Urocanic acid	G12	HMDB0000301	C00785	I_6	104-98-3	MolPort-001-763-955	Sigma-Aldrich	859796-5G	OC(=O)\C=C\C1=CNC=N1
157	Deoxyadenosine monophosphate	G13	HMDB0000905	C00360	20C_36	653-63-4		Sigma-Aldrich	D6375-1G	NC1=NC=NC2=C1N=CN2[C@H]1C[C@H](O)[C@@H](COP(O)(O)=O)O1
158	N-Acetylserotonin	G14	HMDB0001238	C00978	4C_41	1210-83-9	MolPort-001-736-385	Cayman Chemical	14535	CC(=O)NCCC1=CNC2=C1C=C(O)C=C2
159	Glucosamine	G15	HMDB0001514	C00329	G_11	66-84-2		Sigma-Aldrich	G4875-25G	N[C@H]1C(O)O[C@H](CO)[C@@H](O)[C@@H]1O
160	Glycocholic acid	G16	HMDB0000138	C01921	G_16	338950-81-5	MolPort-030-084-305	Sigma-Aldrich	G7132-1G	C[C@H](CCC(O)=NCC(O)=O)[C@H]1CC[C@H]2[C@@H]3[C@H](O)C[C@@H]4C[C@H](O)CC[C@]4(C)[C@H]3C[C@H](O)[C@]12C
161	Mannose 6-phosphate	G17	HMDB0001078	C00275	20C_64	33068-18-7		Sigma-Aldrich	M6876-100MG	O[C@@H]1O[C@H](COP(O)(O)=O)[C@@H](O)[C@H](O)[C@@H]1O
162	myo-Inositol 1,4,5-trisphosphate	G18	HMDB0001498	C01245	Cay_7	141611-10-1	MolPort-009-019-133	Cayman Chemical	10008205	O[C@@H]1[C@H](O)[C@@H](OP(O)(O)=O)[C@H](OP(O)(O)=O)[C@@H](O)[C@@H]1OP(O)(O)=O
163	D-Xylitol	G19	HMDB0002917	C00379	X_2	87-99-0		Sigma-Aldrich	X3375-5G	OC[C@H](O)[C@@H](O)[C@H](O)CO
164	Orotic acid	G20	HMDB0000226	C00295	O_1	65-86-1	MolPort-000-145-888	Sigma-Aldrich	O2750-10G	OC(=O)C1=CC(=O)NC(=O)N1
165	Indolepyruvate	G21	HMDB0060484	C00331	20C_30	392-12-1		Sigma-Aldrich	I7017-1G	OC(=O)C(=O)CC1=CNC2=C1C=CC=C2
166	NADP	G22	HMDB0000217	C00006	CNC_31_R	698999-85-8	MolPort-039-140-427	Cayman Chemical	10004675	NC(=O)C1=C[N+](=CC=C1)[C@@H]1O[C@H](COP([O-])(=O)OP(O)(=O)OC[C@H]2O[C@H]([C@H](OP(O)(O)=O)[C@@H]2O)N2C=NC3=C2N=CN=C3N)[C@@H](O)[C@H]1O
167	Deoxyribose	G23	HMDB0003224	C01801	D_1	533-67-5		Sigma-Aldrich	31170-1G-F	OC[C@@H]1O[C@H](O)C[C@H]1O
168	L-Threonine	G24	HMDB0000167	C00188	T_7	72-19-5	MolPort-003-939-608	Sigma-Aldrich	89179-10G	C[C@@H](O)[C@H](N)C(O)=O
169	N2-Acetylornithine	H1	HMDB0003357	C00437	20C_77	1572591	MolPort-020-004-708	Sigma-Aldrich	A3626-500MG	CC(=O)N[C@@H](CCCN)C(O)=O
170	Cysteinylglycine	H2	HMDB0000078	C01419	CNC_98	19246-18-5	MolPort-047-153-184	MedChemExpress Europe	HY-113110A	N[C@@H](CS)C(=O)NCC(O)=O
171	Alpha-Lactose	H3	HMDB0000186	C00243	L_1	64044-51-5	MolPort-006-822-913	Sigma-Aldrich	61339-25G	OC[C@H]1O[C@@H](O[C@H]2[C@H](O)[C@@H](O)[C@@H](O)O[C@@H]2CO)[C@H](O)[C@@H](O)[C@H]1O
173	N-Methylhistamine	H5	HMDB0061685		MP_232	6481-48-7	MolPort-004-946-867	Sigma-Aldrich	M4910	CNCCC1=CN=CN1
174	Tryptophyl-Glycine	H6	HMDB0029083		MP_83	7360-09-0	MolPort-003-959-681	MolPort	003-959-681	NC(CC1=CNC2=C1C=CC=C2)C(=O)NCC(O)=O
175	Deoxyadenosine triphosphate	H7	HMDB0001532	C00131	20C_73	74299-50-6	MolPort-003-929-801	Sigma-Aldrich	D6500-25MG	NC1=NC=NC2=C1N=CN2[C@H]1C[C@H](O)[C@@H](COP(O)(=O)OP(O)(=O)OP(O)(O)=O)O1
177	Xylulose 5-phosphate	H9	HMDB0000868	C00231	20C_39	2080295-99-2	MolPort-035-868-761	Sigma-Aldrich	15732-1MG	OCC(=O)[C@@H](O)[C@H](O)COP(O)(O)=O
178	D-Xylulose	H10	HMDB0001644	C00310	CNC_47	551-84-8	MolPort-004-780-312	Cayman Chem	20830	OC[C@@]1(O)OC[C@@H](O)[C@@H]1O
179	(2E)-Butenoyl-CoA	H11	HMDB0062466		MP_92	102680-35-3	MolPort-003-929-103	Sigma-Aldrich	28007	CC=CC(=O)SCCNC(=O)CCNC(=O)C(O)C(C)(C)COP(O)(=O)OP(O)(=O)OCC1OC(C(O)C1OP(O)(O)=O)N1C=NC2=C(N)N=CN=C12
181	Dihydrofolic acid	H13	HMDB0001056	C00415	20C_55	4033-27-6	MolPort-046-689-539	Sigma-Aldrich	D7006-100MG	NC1=NC(=O)C2=C(NCC(CNC3=CC=C(C=C3)C(=O)N[C@@H](CCC(O)=O)C(O)=O)=N2)N1
183	Galactose 1-phosphate	H15	HMDB0000645	C00446	20C_66	19046-60-7	MolPort-003-934-469	Sigma-Aldrich	G0380-25MG	OC[C@H]1O[C@H](OP(O)(O)=O)[C@H](O)[C@@H](O)[C@H]1O
185	S-Adenosylmethionine	H17	HMDB0001185	C00019	CNC_21_R	86867-01-8	MolPort-027-720-823	Sigma-Aldrich	A7007-500MG	C[S+](CC[C@H](N)C(O)=O)C[C@H]1O[C@H]([C@H](O)[C@@H]1O)N1C=NC2=C1N=CN=C2N
187	alpha-D-Glucose 1,6-bisphosphate	H19	HMDB0003514	C01231	CNC_66	91183-87-8	MolPort-003-935-002	Sigma-Aldrich	G6893	O[C@H]1[C@H](O)[C@@H](COP(O)(O)=O)O[C@H](OP(O)(O)=O)[C@@H]1O
189	dCMP	H21	HMDB0001202	C00239	20C_75	13085-50-2	MolPort-003-941-148	Sigma-Aldrich	D7625-100MG	NC1=NC(=O)N(C=C1)[C@H]1C[C@H](O)[C@@H](COP(O)(O)=O)O1
191	3-Hydroxybutyryl-CoA	H23	HMDB0001166	C03561	CNC_63	103404-51-9	MolPort-051-516-142	Santa Cruz Biotechnology	sc-214926B	C[C@@H](O)CC(=O)SCCNC(=O)CCNC(=O)[C@H](O)C(C)(C)COP(O)(=O)OP(O)(=O)OC[C@H]1O[C@H]([C@H](O)[C@@H]1OP(O)(O)=O)N1C=NC2=C1N=CN=C2N
193	Succinic acid	I1	HMDB0000254	C00042	S_1	110-15-6		Sigma-Aldrich	S3674-100G	OC(=O)CCC(O)=O
194	Prostaglandin I2	I2	HMDB0001335	C01312	Cay_11	35121-78-9	MolPort-044-561-872	Cayman Europe	21586	CCCCC[C@H](O)\C=C\[C@H]1[C@H](O)C[C@@H]2OC(C[C@H]12)=CCCCC(O)=O
195	L-Glutamine	I3	HMDB0000641	C00064	G_14	56-85-9		Sigma-Aldrich	G3126-100G	N[C@@H](CCC(N)=O)C(O)=O
196	Hydroxypropionic acid	I4	HMDB0000700	C01013	4C_11_10x	503-66-2	MolPort-000-156-380	Sigma-Aldrich	792659-1G	OCCC(O)=O
197	Raffinose	I5	HMDB0003213	C00492	R_1	17629-30-0		Sigma-Aldrich	R0514-25G	OC[C@H]1O[C@@](CO)(O[C@H]2O[C@H](CO[C@H]3O[C@H](CO)[C@H](O)[C@H](O)[C@H]3O)[C@@H](O)[C@H](O)[C@H]2O)[C@@H](O)[C@@H]1O
198	N-Acetylaspartylglutamic acid	I6	HMDB0001067	C12270	CNC_90	3106-85-2	MolPort-003-666-491	MedChemExpress Europe	HY-100921	CC(=O)N[C@@H](CC(O)=O)C(=O)N[C@@H](CCC(O)=O)C(O)=O
199	L-Alanine	I7	HMDB0000161	C00041	A_9	56-41-7		Sigma-Aldrich	05130-25G	C[C@H](N)C(O)=O
200	1,3-Diaminopropane	I8	HMDB0000002	C00986	Base_3_10x	109-76-2	MolPort-000-871-983	Sigma-Aldrich	D23602-25G	NCCCN
201	Gluconic acid	I9	HMDB0000625	C00257	G_5	527-07-1		Sigma-Aldrich	G9005-500G	OC[C@@H](O)[C@@H](O)[C@H](O)[C@@H](O)C(O)=O
202	4-Oxo-2-nonenal	I10	HMDB0060285		MP_97	103560-62-9	MolPort-009-018-267	Cayman Chem	10185	CCCCCC(=O)\C=C\C=O
203	4-Hydroxybenzoic acid	I11	HMDB0000500	C00156	H_11	99-96-7		Sigma-Aldrich	240141-50G	OC(=O)C1=CC=C(O)C=C1
204	Ornithine	I12	HMDB0000214	C00077	O_2	3184-13-2	MolPort-002-317-339	Sigma-Aldrich	75469-25G	NCCC[C@H](N)C(O)=O
205	D-Maltose	I13	HMDB0000163	C00208	M_4	6363-53-7		Sigma-Aldrich	M5885-100G	OC[C@H]1O[C@H](O[C@H]2[C@H](O)[C@H](O)[C@@H](O)O[C@@H]2CO)[C@H](O)[C@@H](O)[C@@H]1O
206	Tetrahydrocortisol	I14	HMDB0000949	C05465	CNC_35	6009-98-9	MolPort-006-147-861	Sigma	SMB01363	C[C@]12C[C@H](O)C3C(CCC4C[C@H](O)CC[C@]34C)C1CC[C@]2(O)C(=O)CO
207	D-Mannose	I15	HMDB0000169	C00936	M_2	3458-28-4		Sigma-Aldrich	M8574-25G	OC[C@H]1O[C@H](O)[C@@H](O)[C@@H](O)[C@@H]1O
208	Hydroxypyruvic acid	I16	HMDB0001352	C00168	L_4	3369-79-7	MolPort-047-153-182	Sigma-Aldrich	54913-1G-F	OCC(=O)C(O)=O
209	Sarcosine	I17	HMDB0000271	C00213	S_9	107-97-1		Sigma-Aldrich	131776-100G	CNCC(O)=O
210	Propynoic acid	I18	HMDB0006804	C00804	4C_10_10x	471-25-0	MolPort-003-939-170	Sigma-Aldrich	P51400-5G	OC(=O)C#C
211	L-Aspartic acid	I19	HMDB0000191	C00049	A_10	56-84-8		Sigma-Aldrich	A8949-25G	N[C@@H](CC(O)=O)C(O)=O
212	Imidazoleacetic acid	I20	HMDB0002024	C02835	I_7	3251-69-2	MolPort-003-928-018	Sigma-Aldrich	219991-1G	OC(=O)CC1=CN=CN1
213	Citric acid	I21	HMDB0000094	C00158	C_1	77-92-9		Sigma-Aldrich	251275-100G	OC(=O)CC(O)(CC(O)=O)C(O)=O
214	Cortisone	I22	HMDB0002802	C00762	C_14	53-06-5	MolPort-002-529-087	Sigma-Aldrich	C2755-1G	[H][C@@]12CC[C@](O)(C(=O)CO)[C@@]1(C)CC(=O)[C@@]1([H])[C@@]2([H])CCC2=CC(=O)CC[C@]12C
215	Pyruvic acid	I23	HMDB0000243	C00022	4C_1	113-24-6		Sigma-Aldrich	P2256-25G	CC(=O)C(O)=O
216	4-Hydroxyphenylpyruvic acid	I24	HMDB0000707	C01179	H_9	156-39-8	MolPort-001-792-014	Sigma-Aldrich	114286-1G	OC(=O)C(=O)CC1=CC=C(O)C=C1
217	Agmatine	J1	HMDB0001432	C00179	A_16	2482-00-0	MolPort-001-766-103	Sigma-Aldrich	A7127-1G	NCCCCNC(N)=N
218	2-Deoxyribonic acid	J2	HMDB0000366		CNC_185	7284-15-3	MolPort-051-516-101	Sigma-Aldrich	14699	OC[C@@H](O)[C@@H](O)CC(O)=O
219	9-cis-Retinoic acid	J3	HMDB0002369	C15493	MP_29	1241893	MolPort-002-507-281	Toronto Research Chemicals	R245000	C\C(\C=C\C1=C(C)CCCC1(C)C)=C\C=C\C(\C)=C\C(O)=O
220	Prostaglandin D2	J4	HMDB0001403	C00696	Cay_10	41598-07-6	MolPort-009-018-292	Cayman Chemical	12010	[H][C@](O)(CCCCC)\C=C\[C@@]1([H])C(=O)C[C@]([H])(O)[C@]1([H])C\C=C/CCCC(O)=O
221	Vanillylmandelic acid	J5	HMDB0000291	C05584	4C_23	55-10-7	MolPort-001-793-004	Sigma-Aldrich	H0131-1G	COC1=C(O)C=CC(=C1)[C@H](O)C(O)=O
222	D-2-Hydroxyglutaric acid	J6	HMDB0000606	C01087	4C_33	103404-90-6	MolPort-008-266-454	Sigma-Aldrich	16859-50MG	O[C@H](CCC(O)=O)C(O)=O
223	Spermine	J7	HMDB0001256	C00750	4C_19	71-44-3	MolPort-003-850-274	Sigma-Aldrich	85590-5G	NCCCNCCCCNCCCN
224	3-Hydroxybutyrylcarnitine	J8	HMDB0013127		MP_271	875668-57-8	MolPort-051-516-146	Santa Cruz Biotechnology	sc-397333	C[C@@H](O)CC(=O)O[C@@H](CC([O-])=O)C[N+](C)(C)C
225	NADH	J9	HMDB0001487	C00004	CNC_101	104809-32-7	MolPort-003-958-998	Sigma-Aldrich	N4505-500MG	NC(=O)C1=CN(C=CC1)[C@@H]1O[C@H](COP(O)(=O)OP(O)(=O)OC[C@H]2O[C@H]([C@H](O)[C@@H]2O)N2C=NC3=C2N=CN=C3N)[C@@H](O)[C@H]1O
226	Acetoacetyl-CoA	J10	HMDB0001484	C00332	20C_40	1420-36-6	MolPort-003-925-029	Sigma-Aldrich	A1625-10MG	CC(=O)CC(=O)SCCNC(=O)CCNC(=O)[C@H](O)C(C)(C)COP(O)(=O)OP(O)(=O)OC[C@H]1O[C@H]([C@H](O)[C@@H]1OP(O)(O)=O)N1C=NC2=C1N=CN=C2N
227	Cytidine monophosphate	J11	HMDB0000095	C00055	4C_16	63-37-6	MolPort-003-940-613	Sigma-Aldrich	C1006-1G	NC1=NC(=O)N(C=C1)[C@@H]1O[C@H](COP(O)(O)=O)[C@@H](O)[C@H]1O
228	Diketogulonic acid	J12	HMDB0005971	C04575	MP_276	2062656-92-0	MolPort-051-516-152	Toronto Research Chemicals	D467925	OC[C@H](O)[C@@H](O)C(=O)C(=O)C(O)=O
229	Glutathione	J13	HMDB0000125	C00051	4C_17	70-18-8	MolPort-000-003-913	Sigma-Aldrich	G4251-1G	N[C@@H](CCC(=O)N[C@@H](CS)C(=O)NCC(O)=O)C(O)=O
230	N-Acetylmuramate	J14	HMDB0060493	C02713	CNC_54	10597-89-4	MolPort-027-835-917	Sigma-Aldrich	A3007	[H][C@](C)(O[C@@]1([H])[C@]([H])(O)[C@@]([H])(CO)OC([H])(O)[C@]1([H])N=C(C)O)C(O)=O
231	Carbamoyl phosphate	J15	HMDB0001096	C00169	20C_19	1866-68-8	MolPort-003-927-953	sigma-Aldrich	C5625-1G	NC(=O)OP(O)(O)=O
232	Nicotinate adenine dinucleotide phosphate	J16	HMDB0255412		20C_101	5502-96-5	MolPort-003-959-011	Sigma-Aldrich	N5655	NC1=NC=NC2=C1N=CN2C1OC(COP(O)(=O)OP([O-])(=O)OCC2OC(C(O)C2O)[N+]2=CC=CC(=C2)C(O)=O)C(O)C1OP(O)(O)=O
233	Saccharopine	J17	HMDB0000279	C00449	CNC_194	997-68-2	MolPort-046-682-880	Toronto Research Chemicals	S808340	N[C@@H](CCCCN[C@@H](CCC(O)=O)C(O)=O)C(O)=O
234	Phosphohydroxypyruvic acid	J18	HMDB0001024	C03232	20C_76	3913-50-6	MolPort-051-516-112	sigma-Aldrich	02711-50MG	OC(=O)C(=O)COP(O)(O)=O
235	N-Acetylmannosamine	J19	HMDB0001129	C00645	20C_12	7772-94-3	MolPort-051-516-168	Sigma-Aldrich	A8176-1G	CC(=O)N[C@@H]1[C@H](O)O[C@H](CO)[C@@H](O)[C@@H]1O
236	Sedoheptulose	J20	HMDB0003219	C08355	20C_95	3019-74-7	MolPort-006-114-956	Sigma-Aldrich	07532	OC[C@H]1O[C@](O)(CO)[C@@H](O)[C@H](O)[C@@H]1O
237	Porphobilinogen	J21	HMDB0000245	C00931	CNC_184	487-90-1	MolPort-003-939-147	Toronto Research Chemicals	P689500	NCC1=C(CC(O)=O)C(CCC(O)=O)=CN1
238	Diadenosine triphosphate	J22	HMDB0001155	C06197	CNC_141	102783-40-4	MolPort-003-940-962	Sigma-Aldrich	D1387	NC1=C2N=CN([C@H]3O[C@@H](COP(O)(=O)OP(O)(=O)OP(O)(=O)OC[C@H]4O[C@H]([C@H](O)[C@@H]4O)N4C=NC5=C(N)N=CN=C45)[C@H](O)[C@@H]3O)C2=NC=N1
239	3-Methoxytyramine	J23	HMDB0000022	C05587	CNC_16	1477-68-5	MolPort-000-156-336	Sigma-Aldrich	65390	COC1=C(O)C=CC(CCN)=C1
240	NADPH	J24	HMDB0000221	C00005	CNC_192	2646-71-1	MolPort-020-003-842	Cayman Europe	9000743	NC(=O)C1=CN(C=CC1)[C@@H]1O[C@H](COP(O)(=O)OP(O)(=O)OC[C@H]2O[C@H]([C@H](OP(O)(O)=O)[C@@H]2O)N2C=NC3=C2N=CN=C3N)[C@@H](O)[C@H]1O
241	Deoxycytidine	K1	HMDB0000014	C00881	20C_25	951-77-9		Sigma-Aldrich	D3897-1G	NC1=NC(=O)N(C=C1)[C@H]1C[C@H](O)[C@@H](CO)O1
242	Methylmalonic acid	K2	HMDB0000202	C02170	M_5	516-05-2	MolPort-003-938-570	Sigma-Aldrich	M54058-5G	CC(C(O)=O)C(O)=O
243	Phosphoribosyl pyrophosphate	K3	HMDB0000280	C00119	20C_49	108321-05-7		Sigma-Aldrich	P8296-100MG	O[C@H]1[C@@H](O)[C@@H](OP(O)(=O)OP(O)(O)=O)O[C@@H]1COP(O)(O)=O
244	PA(16:0/16:0)	K4	HMDB0000674	C00416	AVL_2	321883-53-8	MolPort-049-214-599	Avanti Polar Lipids	830841	[H][C@@](COC(=O)CCCCCCCCCCCCCCC)(COP(O)(O)=O)OC(=O)CCCCCCCCCCCCCCC
245	Oxalacetic acid	K5	HMDB0000223	C00036	20C_1	328-42-7		Sigma-Aldrich	O4126-5G	OC(=O)CC(=O)C(O)=O
246	Phenylpyruvic acid	K6	HMDB0000205	C00166	4C_24	114-76-1	MolPort-006-110-680	Sigma-Aldrich	P8001-5G	OC(=O)C(=O)CC1=CC=CC=C1
247	Pantothenic acid	K7	HMDB0000210	C00864	P_8	137-08-6		Sigma-Aldrich	21210-5G-F	CC(C)(CO)[C@@H](O)C(=O)NCCC(O)=O
248	Melibiose	K8	HMDB0000048	C05402	M_3	585-99-9	MolPort-028-959-557	Sigma-Aldrich	M5500-5G	OC[C@H]1O[C@H](OC[C@H]2O[C@H](O)[C@H](O)[C@@H](O)[C@@H]2O)[C@H](O)[C@@H](O)[C@H]1O
249	Deoxyinosine	K9	HMDB0000071	C05512	20C_24	890-38-0		Sigma-Aldrich	D5287-1G	OC[C@H]1O[C@H](C[C@@H]1O)N1C=NC2=C1N=CNC2=O
250	Capric acid	K10	HMDB0000511	C01571	D_4	1002-62-6	MolPort-003-927-905	Cayman Chemical	20838	CCCCCCCCCC(O)=O
251	O-Phosphohomoserine	K11	HMDB0003484	C01102	MP_265	4210-66-6		Sigma-Aldrich	04668	N[C@@H](CCOP(O)(O)=O)C(O)=O
252	4-Hydroxyproline	K12	HMDB0000725	C01157	H_4	51-35-4	MolPort-001-769-839	Sigma-Aldrich	H54409-2.5G	O[C@H]1CN[C@@H](C1)C(O)=O
253	ADP	K13	HMDB0001341	C00008	20C_18	20398-34-9		Sigma-Aldrich	A2754-1G	NC1=NC=NC2=C1N=CN2[C@@H]1O[C@H](COP(O)(=O)OP(O)(O)=O)[C@@H](O)[C@H]1O
254	Xanthylic acid	K14	HMDB0001554	C00655	CNC_143	25899-70-1	MolPort-003-939-885	Cayman Chemical	18134	O[C@@H]1[C@@H](COP(O)(O)=O)O[C@H]([C@@H]1O)N1C=NC2=C1NC(=O)NC2=O
255	Stachyose	K15	HMDB0003553	C01613	S_4	54261-98-2		Sigma-Aldrich	S4001-1G	OC[C@H]1O[C@@](CO)(O[C@H]2O[C@H](CO[C@H]3O[C@H](CO[C@H]4O[C@H](CO)[C@H](O)[C@H](O)[C@H]4O)[C@H](O)[C@H](O)[C@H]3O)[C@@H](O)[C@H](O)[C@H]2O)[C@@H](O)[C@@H]1O
256	L-Leucine	K16	HMDB0000687	C00123	L_2	61-90-5	MolPort-001-792-018	Sigma-Aldrich	61819-25G	CC(C)C[C@H](N)C(O)=O
257	Fructose 1,6-bisphosphate	K17	HMDB0060444	C05378	20C_7	38099-82-0		Sigma-Aldrich	F6803-1G	O[C@H]1[C@H](O)[C@@](O)(COP(O)(O)=O)O[C@@H]1COP(O)(O)=O
258	Isovalerylcarnitine	K18	HMDB0000688		MP_44	139144-12-0	MolPort-046-692-287	Cayman Chemical	26555	CC(C)CC(=O)OC(CC([O-])=O)C[N+](C)(C)C
259	Choline	K19	HMDB0000097	C00114	C_6	67-48-1		Sigma-Aldrich	C7017-5G	C[N+](C)(C)CCO
260	L-Lysine	K20	HMDB0000182	C00047	L_3	56-87-1	MolPort-001-792-388	Sigma-Aldrich	L5501-5G	NCCCC[C@H](N)C(O)=O
261	Pyridoxine	K21	HMDB0000239	C00314	P_11	58-56-0		Sigma-Aldrich	P9755-25G	CC1=C(O)C(CO)=C(CO)C=N1
262	Sphingosine 1-phosphate	K22	HMDB0000277	C06124	Cay_1	26993-30-6	MolPort-003-850-277	Cayman Chemical	62570	CCCCCCCCCCCCC\C=C\[C@@H](O)[C@@H](N)COP(O)(O)=O
263	Dehydroascorbic acid	K23	HMDB0001264	C05422	D_3	490-83-5		Sigma-Aldrich	261556-1G	[H][C@@]1(OC(=O)C(=O)C1=O)[C@@H](O)CO
264	L-Serine	K24	HMDB0000187	C00065	S_6	56-45-1	MolPort-003-939-270	Sigma-Aldrich	S4500-1G	N[C@@H](CO)C(O)=O
265	5-Methyltetrahydrofolic acid	L1	HMDB0001396	C00440	20C_48	134-35-0	MolPort-046-795-600	Cayman Chemical	21616	CN1C(CNC2=CC=C(C=C2)C(=O)N[C@H](CCC(O)=O)C(O)=O)CNC2=C1C(=O)NC(N)=N2
266	Adenylsuccinic acid	L2	HMDB0000536	C03794	CNC_124	19046-78-7	MolPort-047-898-307	Cayman Europe	34334	O[C@@H]1[C@@H](COP(O)(O)=O)O[C@H]([C@@H]1O)N1C=NC2=C1N=CN=C2N[C@@H](CC(O)=O)C(O)=O
267	AMP-PNP	L3			20C_53	25612-73-1	MolPort-003-925-186	Sigma-Aldrich	10102547001	[Li+].[Li+].[Li+].[Li+].[H]O[H].Nc1ncnc2n(cnc12)[C@@H]3O[C@H](COP([O-])(=O)OP([O-])(=O)NP([O-])([O-])=O)[C@@H](O)[C@H]3O
269	5'-Deoxyadenosine	L5	HMDB0001983	C05198	20C_99	4754-39-6	MolPort-002-893-994	Sigma-Aldrich	D1771	C[C@H]1O[C@H]([C@H](O)[C@@H]1O)N1C=NC2=C(N)N=CN=C12
270	Pyridoxine 5'-phosphate	L6	HMDB0001319	C00627	MP_153	853645-22-4		Sigma-Aldrich	P9255	CC1=NC=C(COP(O)(O)=O)C(CO)=C1O
271	N1-Acetylspermine	L7	HMDB0001186	C02567	MP_289	77928-70-2	MolPort-003-925-158	Sigma-Aldrich	01467-100MG	CC(=O)NCCCNCCCCNCCCN
273	Coproporphyrin I	L9	HMDB0000643	C05769	MP_264	69477-27-6	MolPort-003-928-725	Sigma-Aldrich	258784	CC1=C(CCC(O)=O)/C2=C/C3=N/C(=C\C4=C(C)C(CCC(O)=O)=C(N4)/C=C4\N=C(\C=C\1/N\2)C(CCC(O)=O)=C4C)/C(CCC(O)=O)=C3C
275	Phosphoglycolic acid	L11	HMDB0000816	C00988	CNC_131	13147-57-4	MolPort-051-516-108	Sigma-Aldrich	72764	OC(=O)COP(O)(O)=O
277	Cytidine 5'-monophosphate-N-acetylneuraminic acid	L13	HMDB0001176	C00128	20C_43	3063-71-6	MolPort-003-928-977	Sigma-Aldrich	C8271-5MG	[H][C@]1(O[C@](C[C@H](O)[C@H]1NC(C)=O)(OP(O)(=O)OC[C@H]1O[C@H]([C@H](O)[C@@H]1O)N1C=CC(N)=NC1=O)C(O)=O)[C@H](O)[C@H](O)CO
279	Malondialdehyde	L15	HMDB0006112	C19440	MP_263	542-78-9		Sigma-Aldrich	SMB00976	O=CCC=O
281	Fructose 6-phosphate	L17	HMDB0000124	C00085	MP_189	26177-86-6	MolPort-051-516-139	Sigma-Aldrich	F3627-500MG	OCC(=O)[C@@H](O)[C@H](O)[C@H](O)COP(O)(O)=O
283	3-Hydroxy-3-methylglutaryl-CoA	L19	HMDB0001375	C00356	20C_45	103476-21-7	MolPort-051-516-127	Sigma-Aldrich	H6132-10MG	C[C@](O)(CC(O)=O)CC(=O)SCCNC(=O)CCNC(=O)[C@H](O)C(C)(C)COP(O)(=O)OP(O)(=O)OC[C@H]1O[C@H]([C@H](O)[C@@H]1OP(O)(O)=O)N1C=NC2=C1N=CN=C2N
285	Prolylglycine	L21	HMDB0011178		MP_155	2578-57-6	MolPort-004-800-985	Sigma-Aldrich	P0880	OC(=O)CNC(=O)[C@@H]1CCCN1
287	Fructose 1-phosphate	L23	HMDB0001076	C01094	MP_268	15978-08-2	MolPort-051-516-145	Santa Cruz Biotechnology	sc-500907	OC[C@H]1O[C@](O)(COP(O)(O)=O)[C@@H](O)[C@@H]1O
289	D-Galactose	M1	HMDB0000143	C00984	G_8	59-23-4		Sigma-Aldrich	G0750-10G	OC[C@H]1O[C@H](O)[C@H](O)[C@@H](O)[C@H]1O
290	Galactosylglycerol	M2	HMDB0006790	C05401	Cay_5	16232-91-0		Santa Cruz Biotechnology	sc-220842	OCC(O)CO[C@@H]1O[C@H](CO)[C@H](O)[C@H](O)[C@H]1O
291	Gluconolactone	M3	HMDB0000150	C00198	G_4	90-80-2		Sigma-Aldrich	G4750-100G	OC[C@H]1OC(=O)[C@H](O)[C@@H](O)[C@@H]1O
292	Ketoleucine	M4	HMDB0000695	C00233	4C_37	816-66-0	MolPort-003-938-585	Sigma-Aldrich	68255-1G	CC(C)CC(=O)C(O)=O
293	Urea	M5	HMDB0000294	C00086	U_1	57-13-6		Sigma-Aldrich	U5128-5G	NC(N)=O
294	1,2-dipropionyl-sn-glycero-3-phosphocholine	M6			AVL_3	66414-33-3		Avanti	850302	CCC(=O)OC[C@H](COP(=O)([O-])OCC[N+](C)(C)C)OC(=O)CC
295	2-Aminobenzoic acid	M7	HMDB0001123	C00108	A_17	118-92-3		Sigma-Aldrich	10680-25G	NC1=CC=CC=C1C(O)=O
296	Phenylethylamine	M8	HMDB0012275	C05332	Base_4	64-04-0	MolPort-000-871-498	Sigma-Aldrich	241008-50ML	NCCC1=CC=CC=C1
297	Sucrose	M9	HMDB0000258	C00089	S_3	57-50-1		Sigma-Aldrich	S7903-250G	OC[C@H]1O[C@@](CO)(O[C@H]2O[C@H](CO)[C@@H](O)[C@H](O)[C@H]2O)[C@@H](O)[C@@H]1O
298	Prostaglandin A2	M10	HMDB0002752	C05953	MP_42	13345-50-1	MolPort-003-939-181	Cayman Chem	10210	CCCCC[C@H](O)\C=C\[C@H]1C=CC(=O)[C@@H]1C\C=C/CCCC(O)=O
299	myo-Inositol	M11	HMDB0000211	C00137	I_2	87-89-8		Sigma-Aldrich	I5125-50G	O[C@H]1[C@H](O)[C@@H](O)[C@H](O)[C@H](O)[C@@H]1O
300	D-Ornithine	M12	HMDB0003374	C00515	O_3	16682-12-5	MolPort-003-938-913	Sigma-Aldrich	O5250-1G	NCCC[C@@H](N)C(O)=O
301	L-Phenylalanine	M13	HMDB0000159	C00079	P_6	63-91-2		Sigma-Aldrich	P2126-100G	N[C@@H](CC1=CC=CC=C1)C(O)=O
302	Fucose 1-phosphate	M14	HMDB0001265	C02985	20C_65	40591-57-9	MolPort-039-336-859	Santa Cruz BT	sc-218639	C[C@@H]1O[C@H](OP(O)(O)=O)[C@@H](O)[C@H](O)[C@@H]1O
303	Guanosine	M15	HMDB0000133	C00387	G_19	118-00-3		Sigma-Aldrich	G6752-25G	NC1=NC2=C(N=CN2[C@@H]2O[C@H](CO)[C@@H](O)[C@H]2O)C(=O)N1
304	3,4-Dihydroxybenzeneacetic acid	M16	HMDB0001336	C01161	D_10	102-32-9	MolPort-001-790-954	Sigma-Aldrich	850217-1G	OC(=O)CC1=CC(O)=C(O)C=C1
305	Galactitol	M17	HMDB0000107	C01697	D_2	608-66-2		Sigma-Aldrich	D0256-100G	OC[C@H](O)[C@@H](O)[C@@H](O)[C@H](O)CO
306	Caprylic acid	M18	HMDB0000482	C06423	Acid_4	124-07-2	MolPort-001-792-057	Sigma-Aldrich	C2875-10ML	CCCCCCCC(O)=O
307	Acetylcholine	M19	HMDB0000895	C01996	A_6	60-31-1		Sigma-Aldrich	A6625-25G	CC(=O)OCC[N+](C)(C)C
308	5-Methoxyindoleacetate	M20	HMDB0004096	C05660	M_8	3471-31-6	MolPort-001-794-491	Sigma-Aldrich	M14935-1G	COC1=CC2=C(NC=C2CC(O)=O)C=C1
309	Ascorbic acid	M21	HMDB0000044	C01041	A_3	50-81-7		Sigma-Aldrich	A5960-25G	[H][C@@]1(OC(=O)C(O)=C1O)[C@@H](O)CO
310	Histamine	M22	HMDB0000870	C00388	H_14	56-92-8	MolPort-001-785-597	Sigma-Aldrich	53300-1G	NCCC1=CNC=N1
311	Xanthine	M23	HMDB0000292	C00385	X_3	69-89-6		Sigma-Aldrich	X0626-5G	O=C1NC2=C(NC=N2)C(=O)N1
312	Uridine 5'-monophosphate	M24	HMDB0000288	C00105	U_3	3387-36-8	MolPort-003-939-828	Sigma-Aldrich	U6375-1G	O[C@H]1[C@@H](O)[C@@H](O[C@@H]1COP(O)(O)=O)N1C=CC(=O)NC1=O
313	N-Acetyl-L-aspartic acid	N1	HMDB0000812	C01042	A_13	997-55-7	MolPort-003-666-544	Sigma-Aldrich	00920-5G	CC(=O)N[C@@H](CC(O)=O)C(O)=O
314	Melanin	N2	HMDB0004068	C05606	MP_69	8049-97-6	MolPort-046-195-992	Sigma-Aldrich	M8631-100MG	CC1=C2NC=C3C2=C(C2=CNC4=C(C)C(=O)C(=O)C3=C24)C(=O)C1=O
315	10-Formyltetrahydrofolate	N3	HMDB0000972	C00234	MP_285	914800-65-0	MolPort-051-516-156	Toronto Research Chemicals	F701095	NC1=NC(=O)C2=C(NCC(CN(C=O)C3=CC=C(C=C3)C(=O)N[C@@H](CCC(O)=O)C(O)=O)N2)N1
316	Deoxyribose 5-phosphate	N4	HMDB0001031	C00673	20C_44	102916-66-5	MolPort-003-941-039	Sigma-Aldrich	D3126-100MG	O[C@H]1C[C@H](O)[C@@H](COP(O)(O)=O)O1
317	N-Acetylgalactosamine	N5	HMDB0000212	C01074	4C_6	1811-31-0	MolPort-003-925-138	Sigma-Aldrich	A2795-1G	CC(=O)N[C@H]1[C@@H](O)O[C@H](CO)[C@H](O)[C@@H]1O
318	N6,N6,N6-Trimethyl-L-lysine	N6	HMDB0001325	C03793	MP_62	55528-53-5	MolPort-039-063-078	Sigma-Aldrich	T1660	C[N+](C)(C)CCCC[C@H](N)C([O-])=O
319	Oxoglutaric acid	N7	HMDB0000208	C00026	4C_38	328-50-7	MolPort-001-661-996	Sigma-Aldrich	75890-25G	OC(=O)CCC(=O)C(O)=O
320	D-Erythrose 4-phosphate	N8	HMDB0001321	C00279	20C_84	103302-15-4	MolPort-051-516-098	Sigma-Aldrich	E0377	O[C@H](COP(O)(O)=O)[C@@H](O)C=O
321	Glucosamine 6-phosphate	N9	HMDB0001254	C00352	CNC_9	3616-42-0	MolPort-003-941-502	Sigma-Aldrich	G5509	N[C@H]1[C@@H](O)O[C@H](COP(O)(O)=O)[C@@H](O)[C@@H]1O
322	D-Tagatose 6-phosphate	N10	HMDB0006873	C01097	20C_67	73544-42-0	MolPort-051-516-110	Sigma-Aldrich	50661-1MG	OCC1(O)O[C@H](COP(O)(O)=O)[C@H](O)[C@@H]1O
323	4-Guanidinobutanoic acid	N11	HMDB0003464	C01035	4C_20	463-00-3	MolPort-003-935-409	Sigma-Aldrich	G6503-1G	NC(=N)NCCCC(O)=O
324	Succinylcarnitine	N12	HMDB0061717		MP_263	256928-74-2	MolPort-051-516-150	Santa Cruz Biotechnology	sc-472569	C[N+](C)(C)C[C@@H](CC([O-])=O)OC(=O)CCC(O)=O
325	5,6-Dihydroxyindole	N13	HMDB0004058	C05578	MP_288	3131-52-0	MolPort-001-782-232	Sigma-Aldrich	CDS021567-100MG	OC1=C(O)C=C2C=CNC2=C1
326	Liothyronine	N14	HMDB0000265	C02465	20C_96	55-06-1	MolPort-003-666-408	Sigma-Aldrich	T6397	N[C@@H](CC1=CC(I)=C(OC2=CC(I)=C(O)C=C2)C(I)=C1)C(O)=O
327	2'-Deoxyguanosine 5'-monophosphate	N15	HMDB0001044	C00362	20C_23	902-04-5	MolPort-051-516-169	Sigma-Aldrich	D9500-1G	NC1=NC2=C(N=CN2[C@H]2C[C@H](O)[C@@H](COP(O)(O)=O)O2)C(=O)N1
328	D-Sedoheptulose 7-phosphate	N16	HMDB0001068	C05382	20C_63	2646-35-7	MolPort-051-516-106	Sigma-Aldrich	78832-1MG	OC[C@]1(O)O[C@H](COP(O)(O)=O)[C@@H](O)[C@@H](O)[C@@H]1O
329	CDP-ethanolamine	N17	HMDB0001564	C00570	20C_72	Free Base: 3036-18-8	MolPort-051-516-148	Toronto Research Chemicals	C998325	NCCOP(O)(=O)OP(O)(=O)OC[C@H]1O[C@H]([C@H](O)[C@@H]1O)N1C=CC(N)=NC1=O
330	Diadenosine tetraphosphate	N18	HMDB0001211	C01260	20C_93	102783-36-8	MolPort-047-151-589	Sigma-Aldrich	D1262	NC1=C2N=CN([C@@H]3O[C@H](COP(O)(=O)OP(O)(=O)OP(O)(=O)OP(O)(=O)OC[C@H]4O[C@H]([C@H](O)[C@@H]4O)N4C=NC5=C(N)N=CN=C45)[C@@H](O)[C@H]3O)C2=NC=N1
331	L-2-Hydroxyglutaric acid	N19	HMDB0000694	C03196	4C_34	63512-50-5	MolPort-046-589-988	Sigma-Aldrich	90790-50MG	O[C@@H](CCC(O)=O)C(O)=O
332	L-Ribulose	N20	HMDB0003371	C00508	CNC_159	2042-27-5	MolPort-003-960-213	Sigma-Aldrich	75436	OC[C@]1(O)OC[C@H](O)[C@@H]1O
333	Formiminoglutamic acid	N21	HMDB0000854	C00439	MP_116	816-90-0	MolPort-047-586-377	Toronto Research Chemicals	F735558	OC(=O)CC[C@H](NC=N)C(O)=O
334	Butyryl-CoA	N22	HMDB0001088	C00136	20C_41	2140-48-9	MolPort-051-516-117	Sigma-Aldrich	B1508-10MG	CCCC(=O)SCCNC(=O)CCNC(=O)C(O)C(C)(C)COP(O)(=O)OP(O)(=O)OCC1OC(C(O)C1OP(O)(O)=O)N1C=NC2=C1N=CN=C2N
335	Formylanthranilic acid	N23	HMDB0004089	C05653	20C_80	3342-77-6	MolPort-001-828-626	Sigma-Aldrich	S636886-250MG	OC(=O)C1=CC=CC=C1NC=O
336	Ubiquinone-1	N24	HMDB0002012	C00399	MP_68	727-81-1	MolPort-044-183-450	Sigma	C7956-5X10MG	COC1=C(OC)C(=O)C(CC=C(C)C)=C(C)C1=O
337	Caffeine	O1	HMDB0001847	C07481	20C_100	58-08-2		Sigma-Aldrich	C1778	CN1C=NC2=C1C(=O)N(C)C(=O)N2C
338	D-Proline	O2	HMDB0003411	C00763	P_5	344-25-2	MolPort-001-793-119	Sigma-Aldrich	858919-5G	OC(=O)[C@H]1CCCN1
339	Pyridoxal 5'-phosphate	O3	HMDB0001491	C00018	20C_33	853645-22-4		Sigma-Aldrich	P9255-1G	CC1=NC=C(COP(O)(O)=O)C(C=O)=C1O
340	1,2-dihexanoyl-sn-glycero-3-phosphoethanolamine	O4	HMDB0244074	C00350	AVL_5	96893-06-0	MolPort-051-516-159	Avanti Polar Lipids	850697	CCCCCC(=O)OCC(COP(O)(=O)OCCN)OC(=O)CCCCC
341	Carnosine	O5	HMDB0000033	C00386	20C_27	305-84-0		Sigma-Aldrich	C9625-5G	NCCC(=O)N[C@@H](CC1=CN=CN1)C(O)=O
342	D-Ribose	O6	HMDB0000283	C00121	4C_4	50-69-1	MolPort-001-792-473	Sigma-Aldrich	R7500-5G	OC[C@H]1OC(O)[C@H](O)[C@@H]1O
343	Fumaric acid	O7	HMDB0000134	C00122	F_1	110-17-8		Sigma-Aldrich	47910-25G	OC(=O)\C=C\C(O)=O
344	3,4-Dihydroxymandelic acid	O8	HMDB0001866	C05580	D_13	14883-87-5	MolPort-003-846-766	Sigma-Aldrich	151610-500MG	OC(C(O)=O)C1=CC=C(O)C(O)=C1
345	Dihydroxyacetone phosphate	O9	HMDB0001473	C00111	20C_60	57-04-5		Sigma-Aldrich	37442-100MG-F	OCC(=O)COP(O)(O)=O
346	3,5-Diiodothyronine	O10	HMDB0000582		CNC_168	1041-01-6	MolPort-001-845-854	Cayman Chemical	35212	NC(CC1=CC(I)=C(OC2=CC=C(O)C=C2)C(I)=C1)C(O)=O
347	L-Proline	O11	HMDB0000162	C00148	P_4	147-85-3		Sigma-Aldrich	81709-10G	OC(=O)[C@@H]1CCCN1
348	p-Hydroxyphenylacetic acid	O12	HMDB0000020	C00642	H_8	156-38-7	MolPort-000-156-368	Sigma-Aldrich	H50004-5G	OC(=O)CC1=CC=C(O)C=C1
349	Thiamine pyrophosphate	O13	HMDB0001372	C00068	20C_2	154-87-0		Sigma-Aldrich	C8754-5G	CC1=C(CCOP(O)(=O)OP(O)(O)=O)SC=[N+]1CC1=CN=C(C)N=C1N
350	Salsolinol	O14	HMDB0042012	C09642	MP_262	79923-51-6	MolPort-003-850-221	Cayman Chemical	15597	[H][C@@]1(C)NCCC2=CC(O)=C(O)C=C12
351	D-Serine	O15	HMDB0003406	C00740	S_7	312-84-5		Sigma-Aldrich	S4250-5G	N[C@H](CO)C(O)=O
352	Glycolic acid	O16	HMDB0000115	C03547	G_15	79-14-1	MolPort-000-871-981	Sigma-Aldrich	124737-25G	OCC(O)=O
353	Iodotyrosine	O17	HMDB0000021	C02515	20C_29	70-78-0		Sigma-Aldrich	I8250-1G	N[C@@H](CC1=CC=C(O)C(I)=C1)C(O)=O
354	Isocitric acid	O18	HMDB0000193	C00311	I_1	320-77-4	MolPort-047-605-548	Cayman Chemical	30378	OC(C(CC(O)=O)C(O)=O)C(O)=O
355	Cadaverine	O19	HMDB0002322	C01672	C_12	1476-39-7		Sigma-Aldrich	33220-10G-F	NCCCCCN
356	Taurine	O20	HMDB0000251	C00245	T_2	107-35-7	MolPort-000-006-300	Sigma-Aldrich	T0625-10G	NCCS(O)(=O)=O
357	D-Glycerate 3-phosphate	O21	HMDB0060180	C00197	20C_50	80731-10-8		Sigma-Aldrich	P8877-1G	O[C@H](COP(O)(O)=O)C(O)=O
358	Propionylcarnitine	O22	HMDB0000824	C03017	MP_63	17298-37-2	MolPort-003-983-797	Santa Cruz Biotechnology	sc-204864	CCC(=O)O[C@H](CC([O-])=O)C[N+](C)(C)C
359	Cytidine	O23	HMDB0000089	C00475	C_7	65-46-3		Sigma-Aldrich	C4654-1G	NC1=NC(=O)N(C=C1)[C@@H]1O[C@H](CO)[C@@H](O)[C@H]1O
360	D-Glutamine	O24	HMDB0003423	C00819	G_22	5959-95-5	MolPort-000-003-912	Sigma-Aldrich	G9003-1G	N[C@H](CCC(N)=O)C(O)=O
361	3-Methylglutaconic acid	P1	HMDB0000522		CNC_140	5746-90-7	MolPort-001-788-299	Sigma-Aldrich	06689-50MG	C\C(CC(O)=O)=C/C(O)=O
362	Nicotinic acid mononucleotide	P2	HMDB0001132	C01185	MP_93	321-02-8	MolPort-047-153-708	Cayman Europe	32883	O[C@H]1[C@@H](O)[C@@H](O[C@@H]1COP(O)(O)=O)[N+]1=CC=CC(=C1)C(O)=O
363	5'-Methylthioadenosine	P3	HMDB0001173	C00170	20C_85	2457-80-9	MolPort-001-739-313	Sigma-Aldrich	260585	CSC[C@H]1O[C@H]([C@H](O)[C@@H]1O)N1C=NC2=C1N=CN=C2N
365	L-Fuconic acid	P5		C01720	CNC_138	26372-13-4	MolPort-051-516-115	Sigma-Aldrich	49521	[C@@H]([C@H]([C@H]([C@@H](C(=O)[O-])O)O)O)(C)O.[Na+]
366	Trans-urocanate	P6	HMDB0062562		MP_193	104-98-3		Sigma-Aldrich	859796-5G	OC(=O)C=CC1=CN=CN1
367	Dihydrothymine	P7	HMDB0000079	C00906	20C_78	696-04-8	MolPort-002-043-479	Sigma-Aldrich	S412295-50MG	C[C@H]1CNC(=O)NC1=O
369	myo-Inositol hexakisphosphate	P9	HMDB0003502	C01204	4C_12	14306-25-3	MolPort-016-580-832	Sigma-Aldrich	68388	OP(O)(=O)O[C@H]1[C@H](OP(O)(O)=O)[C@@H](OP(O)(O)=O)[C@H](OP(O)(O)=O)[C@H](OP(O)(O)=O)[C@@H]1OP(O)(O)=O
371	4-Hydroxy-2-oxoglutaric acid	P11	HMDB0002070	C01127	CNC_134	1187-99-1	MolPort-051-516-109	Sigma-Aldrich	96599	OC(CC(=O)C(O)=O)C(O)=O
373	Thymidine 5'-triphosphate	P13	HMDB0001342	C00459	CNC_89	18423-43-3	MolPort-003-959-639	Sigma-Aldrich	T0251	CC1=CN([C@H]2C[C@H](O)[C@@H](COP(O)(=O)OP(O)(=O)OP(O)(O)=O)O2)C(=O)NC1=O
375	Nicotinamide hypoxanthine dinucleotide	P15		C04423	CNC_67	104809-38-3	MolPort-051-516-131	Sigma-Aldrich	N6506	OC1C([n]4c5c(nc4)C(=O)N=CN5)OC(C1O)CO[P](O[P](OCC2OC(C(C2O)O)[NH]3=CC(C(N)=O)=CC=C3)(=O)O)(=O)O.[NaH]
377	(R)-(+)-2-Pyrrolidone-5-carboxylic acid	P17	HMDB0000805	C01879	CNC_29	4042-36-8	MolPort-000-005-939	Sigma-Aldrich	422614	N1C(=O)CC[C@@H]1C(=O)O
379	Orotidine	P19	HMDB0000788	C01103	MP_272	314-50-1	MolPort-016-580-883	Santa Cruz Biotechnology	sc-222103	OC[C@H]1O[C@H]([C@H](O)[C@@H]1O)N1C(=O)NC(=O)C=C1C(O)=O
381	Phosphoserine	P21	HMDB0000272	C01005	P_2	407-41-0	MolPort-003-939-112	Sigma-Aldrich	P0878-1G	N[C@@H](COP(O)(O)=O)C(O)=O
383	Uridine 2',3'-cyclic phosphate	P23	HMDB0011640	C02355	MP_267	15718-50-0	MolPort-051-516-143	Santa Cruz Biotechnology	sc-363721	OC[C@H]1O[C@H]([C@@H]2OP(O)(=O)O[C@H]12)N1C=CC(=O)NC1=O

## Sheet: Fig. S5 compounds
Metabolite_Name	384-well plate	well position	SMILES_Metabolite	HMDB_ID	KEGG_ID	MIDAS_ID	CAS	MolPort_ID	Supplier	Supplier_ID
3-Phosphoglyceric acid	plate A	C14	OC(COP(O)(O)=O)C(O)=O	HMDB0000807	C00597	MP_182	820-11-1	MolPort-003-939-103	Cayman Europe [157]	20123
Glycerol 3-phosphate	plate A	F14	OC[C@@H](O)COP(O)(O)=O	HMDB0000126	C00093	CNC_158	29849-82-9	MolPort-003-935-373	Angene (China)	AG00BG17
Glycerophosphocholine	plate A	I4	C[N+](C)(C)CCOP([O-])(=O)OC[C@H](O)CO	HMDB0000086	C00670	CNC_79	28319-77-9	MolPort-006-666-494	BLD Pharmatech Ltd. [82]	BD135811
Glycerol	plate A	L21	OCC(O)CO	HMDB0000131	C00116	MP_258	56-81-5	MolPort-001-785-853	BLD Pharmatech Ltd. [85]	BD132150
beta-Glycerophosphoric acid	plate A	N19	OCC(CO)OP(O)(O)=O	HMDB0002520	C02979	MP_195	17181-54-3	MolPort-016-582-427	BLD Pharmatech Ltd. [81]	BD116536
Glyceric acid	plate A	P17	OC[C@@H](O)C(O)=O	HMDB0000139	C00258	CNC_113	6000-40-4	MolPort-047-660-047	BIONET - Key Organics Ltd. [246]	TS-04757
Glycerophosphocholine	plate A	P20	C[N+](C)(C)CCOP([O-])(=O)OC[C@H](O)CO	HMDB0000086	C00670	G_23	28319-77-9		Sigma-Aldrich	G5291
D-Ribulose 5-phosphate	plate B	B22	OCC(=O)[C@H](O)[C@H](O)COP(O)(O)=O	HMDB0000618	C00199	20C_86	93-87-8	MolPort-051-516-120	Sigma-Aldrich	R9875
2,3-Diphosphoglyceric acid	plate B	D21	OC(=O)[C@@H](COP(O)(O)=O)OP(O)(O)=O	HMDB0001294	C01159	CNC_94	102783-53-9	MolPort-003-941-104	Sigma-Aldrich	D5764
2-Phospho-D-glyceric acid	plate B	D23	OC[C@@H](OP(O)(O)=O)C(O)=O	HMDB0003391	C00631	20C_83	70195-25-4	MolPort-046-197-096	Santa Cruz Biotech	sc-218005
Glyceraldehyde 3-phosphate	plate B	E18	O[C@H](COP(O)(O)=O)C=O	HMDB0001112	C00118	20C_4	591-57-1		Sigma-Aldrich	39705-1ML
Glyceraldehyde	plate B	F20	OCC(O)C=O	HMDB0001051	C02154	4C_5	453-17-8	MolPort-001-779-924	Cayman Chem	16493
Galactosylglycerol	plate B	M2	OCC(O)CO[C@@H]1O[C@H](CO)[C@H](O)[C@H](O)[C@H]1O	HMDB0006790	C05401	Cay_5	16232-91-0		Santa Cruz Biotechnology	sc-220842
D-Glycerate 3-phosphate	plate B	O21	O[C@H](COP(O)(O)=O)C(O)=O	HMDB0060180	C00197	20C_50	80731-10-8		Sigma-Aldrich	P8877-1G
