# Supplementary material for: The Legionella pneumophila effector SidL is an adenylyltransferase that modifies the glycolytic intermediate 3-phosphoglycerate
Source: Mol Cell. Author manuscript; Available in PMC 2026 Aug 3. (PMC13431035; doi:10.1016/j.molcel.2026.07.007)
Supplement: 8 — Data S1. Newick tree file. Related to Figs. 2G-H. [file NIHMS2196818-supplement-8.xlsx]

## Sheet: Table S4
Black et al (2025)
Table S4: LC-MS analysis data for in vitro reactions. Related to Figs. 4E, 4F, S4B S4C, and S6.
Tabs:
1-Sample File Names: List of file names and their affiliated sample names. Corresponds to files available on MassIVE repository.
2-Target ion masses: Masses and retention times for targetted single-ion monitoring by LC-MS.
3-In vitro reactions by LC-MS: Signal intensities of metabolites in in vitro enzyme reactions.

## Sheet: 1-Sample File Names
Filename	Sample Condition	Replicate
1A	No SidL + ATP	1
1B	No SidL + ATP	2
1C	No SidL + ATP	3
2A	SidL WT + ATP	1
2B	SidL WT + ATP	2
2C	SidL WT + ATP	3
3A	SidL H571A + ATP	1
3B	SidL H571A + ATP	2
3C	SidL H571A + ATP	3
4A	No SidL + ATP + 3PG	1
4B	No SidL + ATP + 3PG	2
4C	No SidL + ATP + 3PG	3
5A	SidL WT + ATP + 3PG	1
5B	SidL WT + ATP + 3PG	2
5C	SidL WT + ATP + 3PG	3
6A_redo	SidL H571A + ATP + 3PG	1
6B_redo	SidL H571A + ATP + 3PG	2
6C_redo	SidL H571A + ATP + 3PG	3
7A	No SidL + ATP + 3PG + rSAP Buffer	1
7B	No SidL + ATP + 3PG + rSAP Buffer	2
7C	No SidL + ATP + 3PG + rSAP Buffer	3
8A	SidL WT + ATP + 3PG + rSAP Buffer	1
8B	SidL WT + ATP + 3PG + rSAP Buffer	2
8C	SidL WT + ATP + 3PG + rSAP Buffer	3
9A	SidL H571A + ATP + 3PG + rSAP Buffer	1
9B	SidL H571A + ATP + 3PG + rSAP Buffer	2
9C	SidL H571A + ATP + 3PG + rSAP Buffer	3
10A	No SidL + ATP + 3PG + rSAP	1
10B	No SidL + ATP + 3PG + rSAP	2
10C	No SidL + ATP + 3PG + rSAP	3
11A	SidL WT + ATP + 3PG + rSAP	1
11B	SidL WT + ATP + 3PG + rSAP	2
11C	SidL WT + ATP + 3PG + rSAP	3
12A	SidL H571A + ATP + 3PG + rSAP	1
12B	SidL H571A + ATP + 3PG + rSAP	2
12C	SidL H571A + ATP + 3PG + rSAP	3
5A _ddMS2	SidL WT + ATP + 3PG
8A_ddMS2	SidL WT + ATP + 3PG + rSAP Buffer
11A_ddMS2	SidL WT + ATP + 3PG + rSAP

## Sheet: 2-Target ion masses
Molecule	Chemical Formula	Exact Mass	[M-H]- mass	RT (min)
3PG	C3H7O7P	185.99	184.986	8.27
ATP	C10H16N5O13P3	507	505.988	10.12
ADP	C10H15N5O10P2	427.03	426.022	9.23
AMP	C10H14N5O7P	347.06	346.056	8.27
2-AMP-3PG	C13H19N5O13P2	515.05	514.038	10.05
2-AMP-glycerate	C13H18N5O10P	435.08	434.072	8.28

## Sheet: 3-In vitro reactions by LC-MS
Replicate	Enzyme	Substrate	ATP	ADP	AMP	3PG	2-AMP-3PG	2-AMP-glycerate		*** "NF" denotes "Not found"
1	No SidL	ATP	6.8532e+07	9.99979e+06	702024	NF	NF	NF
2	No SidL	ATP	7.35847e+07	1.06178e+07	666768	NF	NF	NF
3	No SidL	ATP	5.48715e+07	1.14751e+07	412077	NF	NF	NF
1	SidL WT	ATP	7.1336e+07	9.12661e+06	1.63009e+07	NF	NF	NF
2	SidL WT	ATP	6.09539e+07	9.03324e+06	1.18044e+07	NF	NF	NF
3	SidL WT	ATP	3.82562e+07	1.05413e+07	1.07852e+07	NF	NF	NF
1	SidL H571A	ATP	7.14254e+07	9.08336e+06	692192	NF	NF	NF
2	SidL H571A	ATP	8.15169e+07	1.02741e+07	558150	NF	NF	NF
3	SidL H571A	ATP	5.09899e+07	1.20557e+07	649226	NF	NF	NF
1	No SidL	ATP + 3PG	7.5928e+07	8.52367e+06	523123	7.17391e+07	NF	NF
2	No SidL	ATP + 3PG	4.97017e+07	7.20109e+06	423479	5.33749e+07	NF	NF
3	No SidL	ATP + 3PG	4.66153e+07	8.39384e+06	515672	6.76248e+07	NF	NF
1	SidL WT	ATP + 3PG	9.41347e+06	2.04137e+06	2.17564e+06	6.88856e+07	1.02981e+08	NF
2	SidL WT	ATP + 3PG	8.12299e+06	2.88355e+06	1.83565e+06	5.98022e+07	8.77099e+07	NF
3	SidL WT	ATP + 3PG	7.73732e+06	1.91856e+06	1.64333e+06	5.03596e+07	7.50992e+07	NF
1	SidL H571A	ATP + 3PG	3.6643e+07	7.1203e+06	424903	4.30017e+07	NF	NF
2	SidL H571A	ATP + 3PG	3.9603e+07	5.72477e+06	481962	5.52822e+07	NF	NF
3	SidL H571A	ATP + 3PG	4.09672e+07	6.18606e+06	511697	5.53561e+07	NF	NF
1	No SidL	ATP + 3PG + SAP buffer	4.33835e+07	6.32808e+06	451110	7.19936e+07	NF	NF
2	No SidL	ATP + 3PG + SAP buffer	4.59568e+07	7.78504e+06	217954	7.72679e+07	NF	NF
3	No SidL	ATP + 3PG + SAP buffer	4.51319e+07	9.49973e+06	1.67519e+06	7.71152e+07	NF	NF
1	SidL WT	ATP + 3PG + SAP buffer	1.45843e+07	3.00397e+06	1.53363e+06	6.29325e+07	6.62825e+07	NF
2	SidL WT	ATP + 3PG + SAP buffer	1.2428e+07	3.24488e+06	1.81949e+06	4.2992e+07	5.26668e+07	NF
3	SidL WT	ATP + 3PG + SAP buffer	1.48342e+07	2.92634e+06	1.02483e+06	4.41736e+07	3.66814e+07	NF
1	SidL H571A	ATP + 3PG + SAP buffer	4.37818e+07	6.74644e+06	499901	7.1478e+07	357665	NF
2	SidL H571A	ATP + 3PG + SAP buffer	4.27722e+07	5.07588e+06	432598	6.76469e+07	NF	NF
3	SidL H571A	ATP + 3PG + SAP buffer	4.15697e+07	6.34637e+06	515050	6.94605e+07	NF	NF
1	No SidL	ATP + 3PG + rSAP	1.13411e+06	442145	402690	NF	NF	NF
2	No SidL	ATP + 3PG + rSAP	776097	598615	3.54643e+06	NF	NF	NF
3	No SidL	ATP + 3PG + rSAP	1.04809e+06	2.20323e+06	9.77676e+06	NF	NF	NF
1	SidL WT	ATP + 3PG + rSAP	532417	1.44793e+06	8.78792e+06	NF	381696	1.08429e+08
2	SidL WT	ATP + 3PG + rSAP	286842	789843	9.25818e+06	NF	198926	1.144e+08
3	SidL WT	ATP + 3PG + rSAP	233972	297847	2.65559e+06	NF	159623	7.44986e+07
1	SidL H571A	ATP + 3PG + rSAP	226567	1.20438e+06	7.26456e+06	NF	NF	NF
2	SidL H571A	ATP + 3PG + rSAP	239698	820187	6.37141e+06	NF	NF	NF
3	SidL H571A	ATP + 3PG + rSAP	290233	3.81337e+06	1.29828e+07	NF	NF	NF
