# Supplementary material for: The Legionella pneumophila effector SidL is an adenylyltransferase that modifies the glycolytic intermediate 3-phosphoglycerate
Source: Mol Cell. Author manuscript; Available in PMC 2026 Aug 3. (PMC13431035; doi:10.1016/j.molcel.2026.07.007)
Supplement: 9 — Data S2. Additional NMR validation of 2-AMP-3PG. Related to Fig. 4G. [file NIHMS2196818-supplement-9.xlsx]

## Sheet: Table S5
Black et al (2025)
Table S5: Metabolomics analysis of HEK293T metabolites. Related to Figs. 5A, 5B, 5F-G and S7.
Tabs:
1-Sample File Names: List of file names and their affiliated sample names. Corresponds to files available on MassIVE repository.
2-Target ion masses: Masses and retention times for targetted single-ion monitoring by LC-MS.
3-Raw intensities: Raw peak areas from the LC-MS. All NF values for blank control were treated as 0 in downstream analyses.
4-Cell counts: Cell counts from the mirror plate, mean cell count for each replicate was used for signal intensity normalization in tab 3.
5-Cell normalized Intensities: Signal intensities after blank subtraction, cell count normalization, and removal of poorly detected molcules.
	The values for 2-AMP-3PG and 2-AMP-glycerate were used to plot Figs 5A-B.
	The remaining values were used to for pairwise comparisions shown in "cellular metabolomics stats" tab.
6-Cellular metabolomics stats: log2 (fold change) values and -log10(p-values) for pairwise comparisons. Related to Figs. 5F-G and S7.
	Note that metabolites in pathways "nucleotide metabolism" and "Pentose Phosphate Pathway" were grouped with "other pathways" in Figs. 5F-H for visual simplicity.

## Sheet: 1-Sample File Names
Filename	Sample name
20250606_1	GFP-1
20250606_2	GFP-2
20250606_3	GFP-3
20250606_4	GFP-4
20250606_5	GFP-5
20250606_6	Torin-1
20250606_7	Torin-2
20250606_8	Torin-3
20250606_9	Torin-4
20250606_10_redo	Torin-5
20250606_11	SidL-1
20250606_12	SidL-2
20250606_13	SidL-3
20250606_14	SidL-4
20250606_15	SidL-5
20250606_16	H571A-1
20250606_17	H571A-2
20250606_18	H571A-3
20250606_19_redo	H571A-4
20250606_20_redo	H571A-5
20250606_21	Mock Extraction
20250606_11_ddMS2	SidL-1

## Sheet: 2-Target ion masses
Molecule	Chemical Formula	Exact Mass	[M-H]- mass	RT (min)
3PG	C3H7O7P	185.99	184.986	8.27
ATP	C10H16N5O13P3	507	505.988	10.12
ADP	C10H15N5O10P2	427.03	426.022	9.23
AMP	C10H14N5O7P	347.06	346.056	8.27
2-AMP-3PG	C13H19N5O13P2	515.05	514.038	10.05
2-AMP-glycerate	C13H18N5O10P	435.08	434.072	8.28

## Sheet: 3-Raw intensities
Sample name	GFP-1	GFP-2	GFP-3	GFP-4	GFP-5	Torin-1	Torin-2	Torin-3	Torin-4	Torin-5	SidL-1	SidL-2	SidL-3	SidL-4	SidL-5	H571A-1	H571A-2	H571A-3	H571A-4	H571A-5	Mock Extraction
pyridoxine	4.42758e+08	4.21328e+08	7.7475e+07	3.98345e+08	1.00174e+09	5.69757e+08	8.97212e+07	2.48588e+08	5.58424e+08	2.70167e+08	1.65498e+08	2.78076e+08	5.76551e+08	2.90079e+08	2.71319e+08	8.66183e+08	7.48487e+08	3.70572e+08	8.46379e+08	3.85208e+08	4.95876e+07
pyridoxal	3.38133e+06	3.19962e+06	785345	4.85002e+06	8.14715e+06	6.1815e+06	1.18457e+06	2.4911e+06	6.95774e+06	4.26351e+06	1.21844e+06	3.27158e+06	4.66977e+06	2.51485e+06	2.04509e+06	1.08975e+07	6.8449e+06	2.53388e+06	1.05728e+07	4.0201e+06	126419
cysteine	NF	NF	NF	NF	NF	NF	NF	NF	NF	NF	NF	NF	NF	NF	NF	NF	NF	NF	NF	NF	0
phenylalanine	1.18941e+09	1.08633e+09	2.01704e+08	1.09664e+09	1.87296e+09	1.04235e+09	2.62552e+08	7.29545e+08	1.10301e+09	8.88391e+08	5.02623e+08	1.09358e+09	1.20525e+09	9.58039e+08	8.31213e+08	1.59962e+09	1.35725e+09	1.03892e+09	1.61585e+09	1.10346e+09	9.22005e+07
leucine	1.37811e+09	1.24898e+09	2.15615e+08	1.21244e+09	2.39523e+09	1.53708e+09	3.35792e+08	8.54961e+08	1.65358e+09	1.19802e+09	5.882e+08	1.24522e+09	1.7051e+09	1.12966e+09	9.6176e+08	2.15385e+09	1.71297e+09	1.15174e+09	2.11138e+09	1.21177e+09	1.04289e+08
lactate	1.03585e+08	1.09703e+08	1.49713e+07	1.20246e+08	1.46726e+08	3.24068e+07	9.62962e+06	2.97708e+07	3.93696e+07	3.86231e+07	1.08482e+07	2.3572e+07	2.83176e+07	2.49805e+07	2.08214e+07	1.3606e+08	1.52998e+08	1.01301e+08	1.7574e+08	1.07078e+08	2.1674e+06
isoleucine	1.49766e+09	1.47463e+09	2.50238e+08	1.37629e+09	2.74298e+09	1.82249e+09	4.02181e+08	1.02784e+09	1.88627e+09	1.38013e+09	7.07071e+08	1.27862e+09	1.80853e+09	1.25861e+09	1.1631e+09	2.51491e+09	2.04246e+09	1.29699e+09	2.49094e+09	1.33934e+09	1.224e+08
methionine	1.07683e+09	1.09648e+09	1.94232e+08	1.01226e+09	1.7523e+09	1.18386e+09	3.24e+08	7.95035e+08	1.33255e+09	9.78263e+08	5.3328e+08	1.01084e+09	1.16726e+09	9.77106e+08	8.72733e+08	1.56672e+09	1.19034e+09	1.00444e+09	1.55762e+09	9.79702e+08	5.17263e+07
tryptophan	1.44408e+08	1.43485e+08	2.42284e+07	1.39362e+08	2.22595e+08	1.17923e+08	3.07338e+07	9.10837e+07	1.32889e+08	1.02554e+08	6.43767e+07	1.18116e+08	1.53032e+08	1.2064e+08	1.11799e+08	1.95537e+08	1.5498e+08	1.36151e+08	1.99768e+08	1.31054e+08	1.43361e+07
valine	3.34184e+07	3.27946e+07	8.13069e+06	3.58908e+07	5.11595e+07	3.67866e+07	1.35267e+07	2.8996e+07	3.82142e+07	2.95509e+07	1.8807e+07	2.78324e+07	4.03761e+07	3.23442e+07	2.74469e+07	4.4052e+07	4.7275e+07	3.17875e+07	5.38514e+07	3.24809e+07	4.79085e+06
proline	7.37598e+09	7.40744e+09	1.96758e+09	7.22363e+09	1.20771e+10	7.8401e+09	2.17555e+09	4.03644e+09	7.87149e+09	4.415e+09	1.63445e+09	2.91549e+09	3.87295e+09	2.63871e+09	2.54424e+09	1.09896e+10	9.32839e+09	6.18164e+09	1.13388e+10	6.36309e+09	3.62819e+06
tyrosine	4.70487e+08	4.56353e+08	9.1281e+07	4.67026e+08	6.26293e+08	3.74409e+08	1.1375e+08	2.99086e+08	4.1161e+08	3.32064e+08	2.2965e+08	3.77731e+08	4.6041e+08	3.80775e+08	3.55157e+08	5.7808e+08	4.92177e+08	4.35114e+08	5.69575e+08	4.07864e+08	4.71764e+07
carnitine	2.16618e+08	2.21708e+08	3.5965e+07	2.01639e+08	5.28103e+08	6.83404e+08	1.11064e+08	2.74742e+08	6.42046e+08	2.8607e+08	1.00594e+08	1.65847e+08	3.01145e+08	1.54043e+08	1.72737e+08	4.54231e+08	4.05481e+08	1.78636e+08	4.59369e+08	1.84264e+08	1.10104e+06
hydroxyproline	3.46709e+06	3.55625e+06	1.04857e+06	3.08662e+06	5.18308e+06	1.60058e+06	NF	1.09419e+06	1.85013e+06	1.66444e+06	494215	1.46573e+06	1.46232e+06	864651	1.13855e+06	4.6661e+06	4.12325e+06	2.91787e+06	5.40462e+06	3.28921e+06	0
histidine	1.31716e+09	1.16576e+09	3.77073e+08	1.13192e+09	1.29523e+09	1.02584e+09	4.28591e+08	8.27884e+08	1.02722e+09	8.07973e+08	4.43552e+08	5.35745e+08	5.09063e+08	5.36917e+08	5.03388e+08	1.34148e+09	1.14453e+09	1.00212e+09	1.2442e+09	1.00365e+09	1.0049e+08
threonine	1.67525e+09	1.55611e+09	4.11506e+08	1.45456e+09	2.20493e+09	1.6276e+09	5.41301e+08	1.14895e+09	1.73188e+09	1.3959e+09	4.74814e+08	7.39711e+08	8.048e+08	6.32414e+08	6.12028e+08	2.2012e+09	2.04185e+09	1.35956e+09	2.20337e+09	1.43136e+09	5.61105e+07
alanine	1.81311e+08	1.92527e+08	5.03738e+07	1.83923e+08	2.72592e+08	1.51617e+08	6.616e+07	1.07353e+08	1.71837e+08	1.3453e+08	4.43197e+07	8.21696e+07	8.33906e+07	6.92519e+07	7.04549e+07	2.23847e+08	2.31244e+08	1.54356e+08	2.4382e+08	1.788e+08	482933
glutamine	1.47237e+10	1.35307e+10	5.23839e+09	1.40989e+10	1.86612e+10	1.65661e+10	7.45583e+09	1.15563e+10	1.75307e+10	1.30106e+10	7.81431e+09	1.118e+10	1.12276e+10	9.99924e+09	1.01272e+10	1.78378e+10	1.61478e+10	1.32912e+10	1.77029e+10	1.26416e+10	1.24182e+09
asparagine	6.4749e+07	6.28553e+07	1.57923e+07	6.20365e+07	7.76631e+07	5.45372e+07	2.16636e+07	3.94148e+07	5.55978e+07	4.75743e+07	2.06544e+07	2.66997e+07	2.56218e+07	2.511e+07	2.56134e+07	7.13761e+07	6.48299e+07	5.7862e+07	6.75263e+07	5.81999e+07	78665.4
taurine	7.44959e+07	7.2552e+07	1.55953e+07	8.12462e+07	7.80617e+07	6.84041e+07	2.80705e+07	5.79793e+07	7.82397e+07	6.00657e+07	1.2275e+07	1.81983e+07	1.84369e+07	1.84457e+07	1.5387e+07	8.11946e+07	8.40591e+07	6.73286e+07	9.90248e+07	6.78611e+07	0
serine	2.76479e+07	2.67998e+07	1.93697e+07	3.079e+07	5.34783e+07	4.51024e+07	3.12164e+07	3.8152e+07	4.62534e+07	4.329e+07	2.19068e+07	2.39462e+07	2.85998e+07	2.23602e+07	2.07947e+07	4.68653e+07	6.1256e+07	2.86088e+07	5.52275e+07	3.08934e+07	6.33043e+06
glycine	2.75801e+07	2.64354e+07	9.49752e+06	2.43124e+07	6.66545e+07	3.58191e+07	1.01849e+07	1.80459e+07	3.18849e+07	1.99707e+07	1.10504e+07	1.57689e+07	2.45871e+07	1.42474e+07	1.40939e+07	5.0555e+07	5.04469e+07	2.52372e+07	5.39135e+07	2.44294e+07	767938
glutamate	1.61667e+09	1.76546e+09	4.7478e+08	1.79575e+09	1.92667e+09	1.19609e+09	6.25914e+08	1.15527e+09	1.36848e+09	1.23066e+09	5.89325e+08	8.07855e+08	9.3395e+08	8.8016e+08	8.12139e+08	1.85108e+09	1.97895e+09	1.73286e+09	2.14461e+09	1.81431e+09	0
citrulline	NF	NF	NF	NF	NF	NF	NF	NF	NF	NF	NF	1.76547e+07	NF	NF	NF	NF	NF	NF	NF	NF	486555
aspartate	5.35057e+08	5.38639e+08	1.53613e+08	5.69705e+08	5.54152e+08	4.74219e+08	2.53641e+08	4.22945e+08	4.98414e+08	4.48962e+08	3.99258e+08	5.29956e+08	5.32983e+08	5.77326e+08	5.45816e+08	5.83225e+08	5.75997e+08	5.54528e+08	5.95531e+08	5.26073e+08	0
cystine	1.62259e+06	3.28674e+06	491913	1.16335e+06	372228	389851	146422	893859	513744	1.12347e+06	1.23514e+06	4.63306e+06	477383	2.54217e+06	1.68306e+06	325079	457297	1.2448e+06	231513	485663	4.35016e+06
Glucose	2.077e+08	2.00732e+08	6.84966e+07	2.36796e+08	2.54215e+08	2.80677e+08	1.19177e+08	2.33226e+08	3.10312e+08	2.34157e+08	1.87057e+08	2.14837e+08	2.67191e+08	2.46919e+08	2.49588e+08	2.47212e+08	2.79109e+08	2.08272e+08	3.04123e+08	2.20184e+08	1.26783e+06
ornithine	8.0856e+07	7.61001e+07	2.51286e+07	9.93864e+07	1.31202e+08	1.14594e+08	3.22769e+07	6.88117e+07	1.1108e+08	8.39789e+07	6.92065e+07	7.8848e+07	1.41131e+08	1.14373e+08	1.08782e+08	1.17548e+08	1.11409e+08	9.47484e+07	9.81086e+07	7.21563e+07	1.45933e+07
lysine	4.84825e+08	4.36034e+08	1.04088e+08	4.4761e+08	6.56181e+08	4.73677e+08	1.28923e+08	3.07739e+08	4.81504e+08	2.8869e+08	4.2775e+08	4.01334e+08	8.24769e+08	6.35524e+08	6.05523e+08	6.9265e+08	5.56786e+08	4.38399e+08	5.449e+08	3.69776e+08	8.56469e+07
arginine	1.7213e+09	1.4844e+09	5.34723e+08	1.60002e+09	2.4387e+09	2.16053e+09	6.51246e+08	1.27899e+09	2.16146e+09	1.20695e+09	1.56374e+09	1.95193e+09	3.15146e+09	2.07646e+09	2.02841e+09	2.59737e+09	2.15865e+09	1.511e+09	2.17693e+09	1.2853e+09	4.72548e+08
pyruvate	3.1193e+06	3.66767e+06	744457	4.13857e+06	5.95445e+06	1.44209e+06	407934	1.48605e+06	2.32775e+06	1.7088e+06	754635	1.56375e+06	1.90903e+06	1.73543e+06	1.38311e+06	4.9294e+06	5.0101e+06	3.79315e+06	6.85303e+06	4.58584e+06	143090
lactate	1.02768e+08	1.09115e+08	1.51086e+07	1.18633e+08	1.42416e+08	3.17635e+07	9.61558e+06	2.94902e+07	3.85757e+07	3.68568e+07	1.08708e+07	2.32846e+07	2.84153e+07	2.48996e+07	2.07614e+07	1.32604e+08	1.50769e+08	1.00258e+08	1.74616e+08	1.05526e+08	2.09879e+06
Glycerol-3-phosphate	1.09932e+07	1.20122e+07	2.32711e+06	1.20802e+07	1.7584e+07	2.14306e+07	6.36248e+06	1.61954e+07	2.24591e+07	1.91454e+07	4.11322e+06	5.66955e+06	7.19773e+06	6.12773e+06	7.26057e+06	1.06814e+07	1.19149e+07	1.03113e+07	1.28604e+07	1.00506e+07	0
dihydroxyacetone-phosphate	2.56391e+07	1.46396e+07	1.09919e+06	2.34768e+07	1.46391e+07	6.88777e+06	1.6293e+06	2.94749e+06	4.92345e+06	3.85655e+06	1.90868e+07	3.11491e+07	2.50808e+07	3.19219e+07	2.46287e+07	2.25294e+07	2.48846e+07	1.21002e+07	2.01176e+07	1.12044e+07	0
glucose	2.0772e+08	2.00596e+08	6.82333e+07	2.36686e+08	2.53342e+08	2.79215e+08	1.18459e+08	2.33447e+08	3.11366e+08	2.3366e+08	1.87094e+08	2.13428e+08	2.65564e+08	2.46312e+08	2.49358e+08	2.46993e+08	2.77868e+08	2.08359e+08	3.01589e+08	2.20198e+08	1.37214e+06
F6P_G1P	6.60358e+06	7.69398e+06	1.01689e+06	6.96037e+06	7.67867e+06	2.11355e+06	654570	2.01345e+06	2.50827e+06	2.07754e+06	2.20964e+07	2.85862e+07	4.27305e+07	3.97022e+07	3.96053e+07	5.85657e+06	6.15606e+06	6.2496e+06	7.6161e+06	6.80241e+06	0
3-phosphoglycerate	4.02594e+06	3.52426e+06	60503.5	7.9996e+06	6.10028e+06	1.05147e+06	37860.6	1.01071e+06	1.52519e+06	1.23898e+06	625425	1.20439e+06	1.28061e+06	955211	940075	5.00688e+06	5.67478e+06	5.03351e+06	6.16462e+06	3.93369e+06	0
glucose-6-phosphate	5.11817e+06	6.25141e+06	1.04989e+06	6.99311e+06	7.61891e+06	1.65924e+06	525395	1.61872e+06	2.04299e+06	1.65985e+06	2.23604e+06	3.14287e+06	4.45877e+06	4.76384e+06	4.25441e+06	3.49336e+06	4.38272e+06	5.11571e+06	5.15101e+06	4.91263e+06	0
phosphoenolpyruvate	1.50863e+06	1.53291e+06	119221	1.24382e+06	1.81147e+06	360514	92948.1	211344	323742	328617	191767	260116	492179	319268	257493	1.07791e+06	1.80441e+06	1.28761e+06	1.4451e+06	972233	0
fructose-1,6-bisphosphate	1.10132e+07	1.345e+07	NF	9.35389e+06	1.15616e+07	1.48607e+06	NF	1.99037e+06	3.59257e+06	2.55209e+06	2.15126e+07	3.13653e+07	5.07625e+07	4.54226e+07	5.01142e+07	1.08097e+07	8.50357e+06	1.11788e+07	1.15218e+07	1.07046e+07	36898.8
glyceraldehyde-3-phosphate	2.52452e+06	3.54294e+06	20316.6	2.38999e+06	2.21691e+06	223621	27198.5	183978	253830	386703	4.0135e+06	8.69603e+06	8.47148e+06	9.27192e+06	1.0383e+07	1.72045e+06	1.42859e+06	2.48036e+06	2.21636e+06	3.40453e+06	0
2,3-bisphosphoglycerate	132364	214735	NF	NF	NF	NF	NF	NF	NF	NF	NF	NF	NF	NF	NF	NF	NF	8039.96	NF	NF	0
Alpha-Lipoic_Acid	NF	NF	NF	NF	NF	NF	NF	NF	NF	NF	NF	NF	NF	NF	NF	NF	NF	NF	NF	NF	0
palmitate	4.14133e+08	3.57789e+08	6.2163e+07	4.71316e+08	4.60281e+08	4.43214e+08	2.22467e+08	4.09267e+08	4.54154e+08	2.74415e+08	2.30231e+08	4.11508e+08	4.15167e+08	4.23063e+08	3.17576e+08	3.85796e+08	4.62948e+08	3.94588e+08	4.79963e+08	3.62637e+08	3.9649e+08
C5_carnitines	1.65807e+07	1.84442e+07	3.27637e+06	1.67676e+07	3.60061e+07	5.06266e+06	1.20257e+06	2.11658e+06	4.5259e+06	1.95634e+06	5.04054e+06	9.08854e+06	1.29498e+07	8.2581e+06	7.54464e+06	3.22392e+07	3.04713e+07	1.51611e+07	3.50542e+07	1.57471e+07	327678
butyrylcarnitine	1.58015e+08	1.53064e+08	2.36882e+07	1.43341e+08	3.4059e+08	1.85987e+08	3.444e+07	7.69486e+07	1.71054e+08	7.85992e+07	1.68276e+07	3.01374e+07	4.44826e+07	2.71254e+07	2.45634e+07	2.97422e+08	2.66815e+08	1.30724e+08	2.988e+08	1.34528e+08	101153
acetoacetate	124316	29607.5	20752	33361.4	194068	182274	83603.1	171733	187069	158127	75158.6	102760	28263.8	35851.3	109264	142045	127175	69110.3	188330	209435	191707
propionylcarnitine	1.0665e+08	1.09649e+08	1.78983e+07	1.03439e+08	2.43838e+08	3.17906e+07	5.93334e+06	1.36993e+07	3.21334e+07	1.40559e+07	2.70237e+07	4.83481e+07	7.85755e+07	4.7217e+07	4.30059e+07	1.90257e+08	1.89258e+08	8.40607e+07	2.02074e+08	9.41474e+07	330940
pantothenic_acid	2.60493e+09	2.52294e+09	4.51181e+08	2.37341e+09	3.84553e+09	2.79644e+09	6.94724e+08	1.67504e+09	2.9294e+09	1.6229e+09	5.19874e+08	8.09733e+08	1.14904e+09	8.66827e+08	8.81927e+08	3.69241e+09	3.23421e+09	2.17154e+09	3.34189e+09	2.21826e+09	3.95106e+07
acetylcarnitine	4.03768e+07	4.3578e+07	6.23167e+06	3.63159e+07	7.54566e+07	2.0151e+07	4.14739e+06	7.98566e+06	1.94235e+07	8.97966e+06	2.01294e+06	3.6613e+06	5.84838e+06	3.17591e+06	3.10434e+06	7.77579e+07	6.65671e+07	2.99232e+07	7.6413e+07	3.1276e+07	1.40276e+06
methylmalonylcarnitine	305563	361278	90246.2	298775	792310	975045	168607	352345	1.03566e+06	447992	65703.3	NF	256708	NF	NF	779317	586906	271232	664058	259623	0
O-succinylcarnitine	305563	361278	90246.2	298775	792310	975045	168607	352345	1.03566e+06	447992	65703.3	NF	256708	NF	NF	779317	586906	271232	664058	259623	0
Glycerophosphocholine	3.69633e+09	3.17983e+09	5.21039e+08	3.24883e+09	5.10883e+09	3.99117e+09	8.86252e+08	2.8516e+09	4.48254e+09	3.20848e+09	7.52106e+09	1.13744e+10	1.37332e+10	1.02011e+10	1.07483e+10	4.9051e+09	4.19683e+09	2.75245e+09	4.62064e+09	2.76681e+09	4.29517e+06
3-methylglutarylcarnitine	NF	NF	NF	NF	NF	NF	NF	NF	NF	NF	NF	NF	NF	NF	NF	NF	NF	NF	NF	NF	0
O-adipoylcarnitine	NF	NF	NF	NF	NF	NF	NF	NF	NF	NF	NF	NF	NF	NF	NF	NF	NF	NF	NF	NF	0
Glycerophosphoethanolamine	2.06421e+07	2.11832e+07	4.19252e+06	1.89795e+07	3.15572e+07	3.58185e+07	9.36532e+06	2.24584e+07	3.74349e+07	2.7142e+07	3.23197e+07	4.50545e+07	6.99029e+07	4.68512e+07	4.89789e+07	2.83627e+07	2.45745e+07	1.81202e+07	2.7994e+07	1.95829e+07	0
CDP-Choline	1.91198e+06	1.57106e+06	251667	1.63362e+06	3.56211e+06	2.99143e+06	419791	1.0966e+06	2.7936e+06	1.48338e+06	2.22488e+06	3.45657e+06	6.48251e+06	3.1501e+06	3.28532e+06	3.05377e+06	2.47373e+06	1.6444e+06	3.29834e+06	1.2314e+06	0
pipecolic_acid	1.59048e+08	1.42359e+08	3.49523e+07	1.43834e+08	2.00598e+08	1.38924e+08	4.23041e+07	9.74442e+07	1.42605e+08	7.88177e+07	1.37052e+08	1.25515e+08	2.36179e+08	2.05399e+08	1.96532e+08	2.06256e+08	1.58605e+08	1.34002e+08	1.5876e+08	1.14432e+08	2.7062e+07
UDP-GlcNAc	5.42835e+07	5.43546e+07	7.55941e+06	5.10322e+07	5.93479e+07	6.96295e+07	2.36174e+07	5.56816e+07	8.11472e+07	6.25088e+07	3.17384e+07	4.63465e+07	5.59806e+07	4.88047e+07	5.37741e+07	5.56772e+07	5.4859e+07	4.58972e+07	5.60321e+07	4.62679e+07	0
glucosamine-6-phosphate	1.47356e+06	1.58521e+06	145256	1.60916e+06	1.45663e+06	848579	263879	829488	985580	901531	597496	848865	993195	971376	970278	1.37495e+06	1.41634e+06	1.42348e+06	1.55592e+06	1.36394e+06	0
UDP-hexose	7.12939e+07	6.8213e+07	3.01049e+06	4.76922e+07	2.733e+07	1.08408e+07	3.54423e+06	8.70806e+06	1.13696e+07	8.40641e+06	3.99154e+06	5.29385e+06	6.24535e+06	1.12519e+07	9.81002e+06	2.57454e+07	2.57838e+07	4.94257e+07	2.66378e+07	2.32586e+07	86205.4
S-adenosyl-L-homocysteine_(SAH)	4.75833e+06	4.45427e+06	748555	3.49024e+06	4.17707e+06	1.96045e+06	493501	796097	1.41178e+06	826243	1.10615e+06	2.72107e+06	3.46273e+06	1.32286e+06	2.51092e+06	9.25056e+06	9.12857e+06	3.65388e+06	5.33261e+06	2.8072e+06	0
S-adenosyl-L-methionine_(SAM)	3.30504e+08	2.82553e+08	1.00144e+08	3.45557e+08	4.04849e+08	1.86097e+08	6.05867e+07	1.13856e+08	1.80503e+08	1.12408e+08	2.87814e+08	3.01356e+08	3.6163e+08	2.90982e+08	2.9622e+08	4.54605e+08	3.60463e+08	3.33297e+08	4.2796e+08	2.67632e+08	768175
homocysteine	112805	201753	NF	NF	79612.6	NF	NF	78263	116518	NF	35481.3	108782	NF	86259.3	NF	75240.1	113963	157620	170115	119508	0
folate	310430	227779	24439.9	395389	495628	301278	38270	249726	309402	253430	119339	118836	523707	249660	200525	340002	272424	317163	361028	212976	95509.6
dihydrofolate	NF	NF	NF	NF	NF	NF	NF	NF	NF	NF	NF	NF	NF	NF	NF	NF	NF	NF	NF	NF	0
erythrose-4-phosphate	1.37803e+06	1.27472e+06	167140	1.09624e+06	1.30114e+06	393292	126309	263068	399768	293086	468495	831876	1.01634e+06	841184	767339	1.72018e+06	1.577e+06	1.1849e+06	1.57463e+06	1.03493e+06	0
ribose-ribulose-5-phosphate	7.71341e+06	7.20534e+06	871774	8.71224e+06	8.38912e+06	1.79726e+06	542167	1.50256e+06	1.95176e+06	1.56811e+06	3.79221e+06	4.8738e+06	6.77016e+06	7.14256e+06	6.34471e+06	8.23859e+06	8.49567e+06	6.5484e+06	9.62755e+06	6.92438e+06	0
sedoheptulose-7-phosphate	2.49464e+06	2.59245e+06	290924	2.34595e+06	2.63605e+06	940374	282595	774261	1.02856e+06	900352	5.65494e+06	7.2928e+06	1.08471e+07	1.0296e+07	1.02313e+07	2.41103e+06	2.45579e+06	2.09791e+06	2.71898e+06	2.10587e+06	0
6-phosphogluconate	169702	814843	NF	NF	125713	NF	NF	14827.8	23111.1	16025.3	22118.7	16795.9	175437	220889	224985	96082.8	106063	498769	178889	340323	0
nicotinamide	2.02607e+08	1.71769e+08	4.2336e+07	1.94928e+08	3.82101e+08	2.25762e+08	4.22609e+07	1.49454e+08	2.32138e+08	2.14415e+08	8.59768e+07	2.69839e+08	3.04743e+08	1.95269e+08	1.38994e+08	3.42013e+08	2.39573e+08	1.90374e+08	3.5295e+08	1.90138e+08	4.24057e+07
nicotinic_acid	1.07318e+06	2.15929e+06	458414	759473	1.60179e+06	2.73464e+06	645392	1.9708e+06	3.05328e+06	2.22595e+06	1.45313e+06	3.06138e+06	3.77514e+06	2.4133e+06	2.27483e+06	1.95856e+06	1.32606e+06	1.65824e+06	1.4597e+06	1.4227e+06	2.98097e+06
N-acetylcysteine	2.88921e+06	1.69363e+06	281612	2.85113e+06	3.27551e+06	1.00081e+06	316642	400386	502370	277548	194231	538602	612901	368391	230294	3.90803e+06	4.65139e+06	1.59116e+06	3.37781e+06	1.42775e+06	0
FAD	303700	333062	16303.2	360795	439522	175903	63659.6	167137	238598	163992	91066.1	173708	201582	192536	165902	358344	356911	304279	393717	310275	0
NADH	5.16267e+06	2.49387e+06	NF	905406	3.17275e+06	2.28267e+06	722821	1.08501e+06	1.4731e+06	824593	2.37423e+06	3.99379e+06	4.121e+06	2.97865e+06	3.25619e+06	1.08724e+06	5.62469e+06	2.11995e+06	347561	139523	0
NAD	3.91972e+07	4.39623e+07	8.48417e+06	4.42965e+07	7.08348e+07	4.5806e+07	1.33832e+07	2.62662e+07	5.01181e+07	2.55976e+07	1.76842e+07	2.59224e+07	4.27605e+07	3.2165e+07	2.84333e+07	6.71307e+07	6.23503e+07	4.0651e+07	7.60219e+07	3.8371e+07	0
GSH	1.6795e+09	1.72901e+09	4.2665e+08	1.80345e+09	2.33759e+09	1.35764e+09	4.66997e+08	7.96204e+08	1.3864e+09	6.84993e+08	6.62854e+08	1.08608e+09	1.30267e+09	1.14789e+09	1.04941e+09	2.32411e+09	2.09935e+09	1.53925e+09	2.45274e+09	1.68164e+09	0
NADPH	NF	NF	NF	NF	NF	NF	NF	NF	NF	NF	NF	NF	NF	NF	NF	NF	NF	NF	NF	NF	0
NADP	2.44984e+06	2.64223e+06	272623	2.5467e+06	3.86695e+06	2.0054e+06	412251	918400	2.37594e+06	1.31249e+06	421347	670457	789346	856655	804509	3.66603e+06	3.51606e+06	2.32566e+06	3.67396e+06	2.12906e+06	0
GSSG	1.20064e+07	7.3776e+06	1.22e+06	8.03127e+06	1.24181e+07	8.32241e+06	1.45397e+06	1.33475e+07	7.14521e+06	2.69496e+07	1.41456e+07	4.43452e+06	1.04857e+07	7.67351e+06	8.22106e+06	1.13599e+07	8.95111e+06	1.86767e+07	9.03505e+06	5.87291e+06	0
acetyl_CoA	1.07368e+06	2.28167e+06	229083	1.1094e+06	3.13724e+06	670633	92742.9	508145	1.24524e+06	593121	757390	1.21765e+06	2.20171e+06	1.48223e+06	1.76657e+06	1.87926e+06	1.2435e+06	1.55692e+06	3.28668e+06	2.56251e+06	0
fumarate	1.2167e+07	1.19808e+07	3.59222e+06	1.26169e+07	1.50659e+07	9.51081e+06	4.28359e+06	7.23694e+06	9.00221e+06	6.88445e+06	8.4155e+06	1.01978e+07	9.98809e+06	1.00524e+07	1.14219e+07	1.36293e+07	1.34194e+07	1.19109e+07	1.43308e+07	9.29953e+06	0
succinate	2.98084e+06	3.52749e+06	634295	3.59422e+06	5.48413e+06	1.20406e+06	506245	781884	1.426e+06	1.1642e+06	681388	1.281e+06	1.53457e+06	1.0587e+06	1.11497e+06	3.78892e+06	4.5281e+06	2.6878e+06	5.99917e+06	2.96246e+06	807357
alpha-ketoglutarate	5.70373e+07	6.53533e+07	6.10136e+06	7.4508e+07	9.80674e+07	1.94471e+07	3.50731e+06	1.18347e+07	2.30506e+07	1.21241e+07	2.17929e+06	2.53323e+06	6.67594e+06	4.90199e+06	4.08208e+06	7.82087e+07	7.95286e+07	5.41196e+07	1.09413e+08	5.61562e+07	106111
malate	9.57113e+08	1.00784e+09	1.73282e+08	1.04229e+09	1.32978e+09	5.01155e+08	1.44771e+08	2.99738e+08	5.3137e+08	3.15559e+08	1.54675e+08	1.73213e+08	3.24431e+08	3.14288e+08	2.7218e+08	1.31704e+09	1.29838e+09	8.76092e+08	1.4415e+09	7.82394e+08	1.36888e+07
citrate	8.66825e+07	7.66934e+07	1.27051e+06	6.43896e+07	2.73865e+07	2.01346e+06	990387	1.14192e+06	1.94915e+06	1.57587e+06	3.59066e+06	3.42633e+06	4.14389e+06	2.08071e+07	1.60352e+07	2.15717e+07	2.16684e+07	5.22497e+07	2.79585e+07	1.66864e+07	884138
cis-aconitate	3.77818e+06	4.12991e+06	304382	3.72609e+06	5.02483e+06	476230	121863	261340	708774	311849	148620	155968	550012	515376	425238	4.09359e+06	5.06343e+06	3.25419e+06	5.08655e+06	2.10223e+06	19385.6
thymidine	NF	NF	NF	NF	NF	NF	NF	NF	NF	NF	NF	NF	NF	NF	NF	NF	NF	NF	NF	NF	0
deoxyadenosine	NF	52311.8	NF	NF	63528.3	NF	NF	NF	NF	NF	NF	NF	NF	NF	NF	361934	53749.7	NF	NF	24228.1	0
uracil	120654	55200.1	37485.4	207736	79787.8	116781	72268	183340	276759	89965.4	42667.5	229879	66823	130531	151642	89156.7	78002	98477.5	122197	51298.7	512804
deoxyguanosine	4.20799e+06	5.0936e+06	508631	1.78327e+06	1.30072e+07	4.93912e+06	1.18897e+06	2.69637e+06	2.47152e+06	4.39001e+06	4.61449e+06	2.76572e+07	1.39376e+07	7.85474e+06	6.44115e+06	3.93939e+06	9.16515e+06	7.86189e+06	7.01694e+06	8.07361e+06	293922
adenosine	4.20799e+06	5.0936e+06	508631	1.78327e+06	1.30072e+07	4.93912e+06	1.18897e+06	2.69637e+06	2.47152e+06	3.84553e+06	4.61449e+06	2.76572e+07	1.39376e+07	7.85474e+06	6.44115e+06	3.93939e+06	9.16515e+06	7.86189e+06	7.01694e+06	8.07361e+06	293922
deoxyuridine	NF	NF	NF	NF	NF	NF	NF	NF	NF	NF	NF	NF	NF	NF	NF	9004.15	NF	NF	NF	NF	0
adenine	6.2755e+06	4.5547e+06	816912	3.82292e+06	4.02674e+07	1.83317e+07	3.1268e+06	4.34436e+06	5.22611e+06	5.5069e+06	9.15811e+06	3.70947e+06	4.22483e+07	4.69271e+06	1.2267e+07	1.24639e+07	2.23848e+07	1.12809e+07	1.65171e+07	8.57246e+06	1.28577e+06
hypoxanthine	6.33731e+06	5.9252e+06	1.58642e+06	5.35598e+06	7.74639e+06	9.36081e+06	2.9492e+06	6.39704e+06	9.93296e+06	5.52058e+06	2.70236e+06	3.59891e+06	4.88632e+06	3.99784e+06	4.02592e+06	7.78961e+06	6.88385e+06	4.83085e+06	6.85702e+06	5.70071e+06	545274
uridine	54447.2	52660.9	NF	62373.1	123319	288635	45402.3	134154	182816	125291	11528.1	NF	56594.6	42958.3	NF	NF	131962	37048.7	132671	34906.3	0
cytosine	3.23201e+07	3.29985e+07	5.25649e+06	2.6347e+07	5.78728e+07	5.29489e+07	1.20684e+07	2.5804e+07	5.40669e+07	2.69144e+07	6.51607e+06	9.97615e+06	1.48697e+07	1.01564e+07	1.03228e+07	5.07294e+07	4.96357e+07	2.63166e+07	5.13206e+07	2.768e+07	402579
deoxycytidine	1.09658e+07	5.98297e+06	1.69461e+06	4.91525e+06	2.10316e+07	1.60551e+07	3.16833e+06	7.04454e+06	1.66531e+07	9.58752e+06	1.17311e+06	5.90135e+06	3.44651e+06	1.94238e+06	3.0476e+06	1.84553e+07	1.9675e+07	8.8455e+06	1.91072e+07	9.50167e+06	0
cAMP	451641	641100	NF	560093	823073	460156	129178	342142	502780	412001	78038.1	256585	502930	282018	191974	697586	736766	607529	750641	670468	0
guanine	1.72213e+06	1.3016e+06	224936	1.39948e+06	1.40071e+06	2.45415e+06	899215	1.8718e+06	2.55048e+06	1.72879e+06	601723	628017	440364	602227	796401	1.22984e+06	1.30767e+06	1.16939e+06	1.38403e+06	1.2314e+06	45945.3
inosine	4.28759e+06	3.69213e+06	1.00191e+06	3.89265e+06	4.89348e+06	7.15678e+06	2.31499e+06	5.28778e+06	7.445e+06	4.90036e+06	3.19232e+06	3.81266e+06	4.86574e+06	4.25482e+06	3.6244e+06	5.65349e+06	4.57255e+06	3.27544e+06	4.95248e+06	3.19221e+06	51489.6
orotate	2.43771e+06	2.43435e+06	450786	2.31798e+06	4.22232e+06	310806	96136.4	204214	409830	243549	105145	223050	314209	205783	186988	3.95148e+06	3.7739e+06	1.95107e+06	4.23285e+06	2.1329e+06	0
cytidine	9.22685e+06	1.27804e+07	1.29386e+06	7.20344e+06	1.93375e+07	2.15646e+07	4.8938e+06	1.29024e+07	2.40761e+07	1.71858e+07	2.82007e+06	4.70611e+06	7.60432e+06	5.0677e+06	5.70872e+06	1.00557e+07	1.9006e+07	8.73021e+06	1.16443e+07	8.53181e+06	0
pseudouridine	528458	478745	82926.8	547966	508555	1.87623e+06	749529	1.60699e+06	1.69873e+06	1.18984e+06	115114	156669	213565	235611	210958	381227	450090	373131	531044	389600	0
dihydroorotate	1.13815e+06	4.46254e+06	439602	2.48536e+06	4.326e+06	116112	26807.8	224018	443364	286370	26359.2	44903.9	145674	98279.2	135899	2.56115e+06	1.91774e+06	4.50654e+06	5.73748e+06	7.09402e+06	0
thymine	3.82088e+06	4.25401e+06	946828	3.80562e+06	7.89848e+06	3.55062e+06	681399	1.44779e+06	3.8768e+06	1.53993e+06	1.01939e+06	2.27434e+06	3.04561e+06	1.60184e+06	1.7808e+06	7.45688e+06	7.39396e+06	3.31094e+06	7.81407e+06	3.4462e+06	193745
xanthine	212934	209850	21933.2	323351	202472	901904	282838	707469	915952	507519	110020	236676	293173	335958	258049	133998	150679	141029	537010	234181	23779.8
guanosine	723514	199060	NF	742062	NF	3.35211e+06	1.20121e+06	2.71366e+06	3.50205e+06	2.64158e+06	746442	766804	1.32401e+06	1.18738e+06	1.2776e+06	NF	NF	147319	NF	212154	0
xanthosine	16164.2	24807.9	NF	31536.1	NF	NF	NF	12167.8	NF	NF	NF	NF	NF	NF	NF	NF	NF	NF	NF	NF	0
AMP	73903.9	53671.9	NF	153396	146527	208745	28636.2	171001	144696	88175.1	4.92025e+06	6.27147e+06	7.08502e+06	7.22294e+06	6.33842e+06	133032	42250.6	127958	155084	158404	0
dAMP	757333	566413	845588	1.35482e+06	621648	630028	729190	659195	688019	1.03891e+06	909084	598591	381876	541568	472406	674326	604109	1.0442e+06	499014	680850	0
UMP	850196	1.03111e+06	96978.1	892921	884460	511453	159088	552927	545670	486303	347261	442268	512650	559930	519002	863424	781090	1.00518e+06	875408	920271	0
dGDP	1.53803e+07	1.17143e+07	4.5982e+06	1.23875e+07	1.6797e+07	1.51721e+07	5.48502e+06	8.313e+06	1.37872e+07	7.07592e+06	4.13102e+06	2.56635e+06	6.57932e+06	3.5413e+06	6.16832e+06	1.22171e+07	1.62217e+07	1.47579e+07	1.01904e+07	7.90431e+06	416624
dTMP	NF	NF	NF	NF	NF	NF	NF	NF	NF	NF	NF	NF	NF	NF	NF	NF	NF	NF	NF	NF	0
IMP	149799	247750	20364	128866	288093	120247	24478.5	153842	252371	178456	101965	113410	271827	243210	193727	99668.3	50395.6	236020	254680	180929	0
dUMP	NF	NF	NF	NF	NF	NF	NF	NF	NF	NF	NF	NF	NF	NF	NF	NF	NF	NF	NF	NF	0
dTTP	1.28912e+06	1.17816e+06	69838.5	1.33164e+06	641960	196478	17238.1	85597	129648	96946.9	62670.2	91233.4	46905.6	107056	146882	707451	612474	1.08306e+06	754467	447784	0
dGTP	1.73238e+08	1.80436e+08	1.7127e+07	2.00304e+08	9.16653e+07	5.40835e+07	1.88579e+07	3.63667e+07	5.63917e+07	3.86727e+07	1.91812e+07	3.03723e+07	2.18976e+07	4.41557e+07	3.91716e+07	8.27596e+07	8.62092e+07	1.71753e+08	1.04497e+08	7.08166e+07	1.02957e+06
dADP	NF	NF	NF	NF	NF	NF	NF	NF	NF	NF	NF	NF	NF	NF	NF	NF	NF	NF	NF	NF	0
dGMP	1.00578e+07	1.05006e+07	1.41526e+06	6.82185e+06	5.46939e+06	4.28348e+06	1.23269e+06	2.34628e+06	3.41914e+06	2.11164e+06	1.69776e+06	2.75076e+06	2.10543e+06	3.67865e+06	3.23491e+06	5.0615e+06	4.5555e+06	7.29909e+06	4.00353e+06	3.30162e+06	0
ADP	2.92415e+07	2.99339e+07	3.34301e+06	3.18604e+07	1.12672e+07	5.86115e+06	3.41444e+06	6.42695e+06	7.40651e+06	7.62393e+06	3.54239e+06	6.95798e+06	2.47713e+06	8.66375e+06	6.77966e+06	1.01677e+07	1.00157e+07	2.96964e+07	1.34042e+07	1.30845e+07	18468.5
ATP	1.73238e+08	1.80436e+08	1.71701e+07	2.00304e+08	9.16653e+07	5.40835e+07	1.88579e+07	3.63667e+07	5.63917e+07	3.86727e+07	1.91812e+07	3.03723e+07	2.18976e+07	4.41557e+07	3.91716e+07	8.27596e+07	8.62092e+07	1.71753e+08	1.04497e+08	7.08166e+07	1.02957e+06
UDP	3.7492e+06	5.15847e+06	400916	3.75162e+06	2.173e+06	962354	406937	879606	960635	966228	447436	444988	786437	993328	1.18842e+06	1.39676e+06	2.47151e+06	4.55452e+06	1.54767e+06	1.37222e+06	12725.1
dTDP	NF	NF	NF	24115	109883	79883.5	NF	30804.3	87004.1	NF	NF	NF	NF	NF	NF	103248	155025	114030	34767.5	NF	0
dCMP	NF	NF	NF	NF	NF	NF	NF	NF	NF	NF	NF	NF	NF	NF	NF	NF	NF	NF	NF	NF	0
XMP	60923.8	74573.4	NF	32180.9	NF	NF	NF	52437.2	NF	40141	16539.4	NF	NF	42946.3	21723.9	NF	21487	48831.4	NF	NF	0
ADP-ribose	NF	NF	NF	NF	NF	NF	NF	NF	NF	NF	NF	NF	NF	NF	NF	NF	NF	NF	NF	NF	0
AICAR	NF	NF	NF	NF	NF	NF	NF	NF	NF	NF	NF	NF	NF	NF	NF	NF	NF	NF	NF	NF	0
dCTP	357855	NF	41371.6	394486	163178	NF	NF	19870.2	53000	42855.6	35429.5	21569.4	NF	158756	93847.9	146331	127530	293724	170081	84452.8	0
dATP	NF	NF	NF	NF	NF	NF	NF	NF	NF	NF	NF	NF	NF	NF	NF	NF	NF	NF	NF	NF	0
dUDP	NF	NF	NF	NF	NF	NF	NF	NF	NF	NF	NF	NF	NF	NF	NF	NF	NF	NF	NF	NF	0
dCDP	NF	NF	NF	NF	NF	NF	NF	NF	NF	NF	NF	NF	NF	NF	NF	NF	NF	NF	NF	NF	0
GDP	1.10486e+06	969479	202199	1.16381e+06	1.18938e+06	897809	278837	679694	704800	427764	687819	372261	1.19749e+06	1.02199e+06	1.27743e+06	703509	1.04809e+06	1.02118e+06	738030	618139	0
UTP	4.76101e+07	4.63692e+07	4.59875e+06	5.11957e+07	2.56587e+07	9.04714e+06	3.25466e+06	6.02934e+06	9.28185e+06	6.01563e+06	5.54141e+06	8.53257e+06	6.41643e+06	1.14907e+07	1.05445e+07	2.46544e+07	2.37756e+07	4.44228e+07	3.00426e+07	1.91116e+07	0
dUTP	NF	NF	NF	NF	NF	NF	NF	NF	NF	NF	NF	NF	NF	NF	NF	NF	NF	NF	NF	NF	0
CMP	532164	527817	51197	559846	221726	NF	37472.7	134009	95782.1	105454	181020	NF	71708.9	233281	262302	241159	210189	508442	212017	296469	0
CDP	2.70937e+06	2.62621e+06	387987	2.50885e+06	1.29659e+06	584529	NF	617998	561418	542772	736751	1.07486e+06	431091	1.28426e+06	1.20902e+06	1.35685e+06	1.1963e+06	2.25014e+06	1.66409e+06	1.43687e+06	0
CTP	1.5272e+07	1.53632e+07	1.91932e+06	1.78244e+07	9.92369e+06	4.16268e+06	1.43577e+06	2.81977e+06	4.54374e+06	3.00664e+06	3.23985e+06	NF	3.97251e+06	6.73457e+06	6.2101e+06	9.38689e+06	9.26637e+06	1.49942e+07	1.15874e+07	7.51561e+06	12987.8
GMP	1.20652e+06	1.33845e+06	63196.4	1.23016e+06	327322	149280	29092.8	258420	204488	246816	646836	1.12094e+06	312044	1.1778e+06	1.19775e+06	257093	196793	1.05241e+06	349512	547133	0
GTP	1.43979e+07	1.5676e+07	1.78268e+06	1.56225e+07	8.84218e+06	4.81083e+06	1.7716e+06	3.45659e+06	5.04578e+06	4.21971e+06	7.43096e+06	1.14578e+07	7.80436e+06	1.52757e+07	1.50095e+07	8.44462e+06	7.32074e+06	1.36123e+07	9.86821e+06	6.82523e+06	0
PRPP	NF	NF	NF	NF	NF	NF	NF	NF	NF	NF	NF	NF	NF	NF	NF	NF	NF	NF	NF	NF	0
2-AMP-Gly	856026	570264	181486	606946	654257	474603	231593	339141	601233	328292	1.24758e+09	1.63464e+09	1.72344e+09	1.62616e+09	1.68416e+09	825729	587889	506450	726498	424563	1.11532e+06
2-AMP-3-PG	327651	226592	190992	27065.2	NF	14730	49199.1	NF	61484.3	76904.3	1.427e+07	1.69389e+07	2.06354e+07	4.28552e+07	3.95509e+07	26355.5	NF	63197.2	NF	39419.9	69339.9
N-acetylphenylalanine	229610	191141	36128.1	152283	289860	142810	35486.3	89844.3	305911	113366	NF	182627	185542	112140	103169	176374	127097	178223	326120	212725	36226.2
kynurenic_acid	595258	812325	69114.7	507636	922880	209798	NF	NF	164219	NF	179471	60930.8	448899	329543	NF	NF	575106	706684	1.08037e+06	NF	35168.7
methylthioadenosine	2.73901e+07	2.79238e+07	4.06422e+06	2.00807e+07	6.97058e+07	2.10935e+07	4.92325e+06	9.79494e+06	1.28476e+07	1.1103e+07	1.90831e+07	2.15465e+07	8.56669e+07	1.60898e+07	2.60661e+07	4.26432e+07	6.59749e+07	4.07123e+07	4.80201e+07	3.3343e+07	0
N-acetylmethionine	4.84896e+07	4.6242e+07	7.74368e+06	4.45586e+07	6.85968e+07	2.18283e+07	5.16193e+06	1.26698e+07	2.27289e+07	2.18043e+07	4.35582e+06	1.2301e+07	1.05596e+07	8.73921e+06	6.68406e+06	7.07366e+07	5.41225e+07	4.16564e+07	7.28771e+07	4.69987e+07	0
creatinine	1.12711e+07	1.10833e+07	2.4473e+06	1.16946e+07	2.29488e+07	2.88016e+07	5.27916e+06	1.30281e+07	2.92757e+07	1.46708e+07	5.84083e+06	1.08233e+07	1.53805e+07	9.32648e+06	8.42934e+06	2.32174e+07	1.7869e+07	8.9067e+06	2.21511e+07	1.12632e+07	685304
kynurenine	844849	745090	80367.5	858081	1.57914e+06	829612	176516	554282	975092	804542	396460	658992	954499	663090	633113	1.26557e+06	1.0634e+06	762520	1.33379e+06	903711	664712
lactate	1.02768e+08	1.09115e+08	1.51086e+07	1.18668e+08	1.42448e+08	3.17635e+07	9.61558e+06	2.95539e+07	3.84899e+07	3.68568e+07	1.08548e+07	2.32846e+07	2.84153e+07	2.48728e+07	2.07672e+07	1.32604e+08	1.50769e+08	1.0026e+08	1.74616e+08	1.05526e+08	2.09879e+06
3-hydroxybutyrate	372653	378575	NF	397604	551724	NF	NF	NF	NF	NF	NF	NF	578682	NF	NF	472290	583964	330412	541686	332568	0
betaine	3.72796e+08	3.87821e+08	1.07585e+08	3.40127e+08	8.69622e+08	2.56669e+09	4.95953e+08	9.77553e+08	2.52357e+09	1.09939e+09	2.69832e+08	3.86753e+08	7.36607e+08	3.94309e+08	4.35252e+08	6.92777e+08	6.33568e+08	3.11306e+08	7.13831e+08	3.01074e+08	1.98904e+07
Na_acetylglutamine	1.15215e+08	1.17474e+08	1.92151e+07	1.06588e+08	1.9426e+08	1.5317e+08	3.34757e+07	7.8693e+07	1.59e+08	8.51392e+07	4.37455e+07	7.03541e+07	9.47003e+07	6.7812e+07	6.91529e+07	1.77946e+08	1.5329e+08	1.00522e+08	1.76268e+08	1.00582e+08	91282
acetylserine	2.22648e+08	2.35852e+08	4.91463e+07	2.48861e+08	3.43973e+08	2.2493e+08	7.52301e+07	1.57072e+08	2.29825e+08	1.48013e+08	6.09563e+07	9.73964e+07	1.21561e+08	1.12907e+08	8.8613e+07	3.27648e+08	3.39562e+08	2.19927e+08	3.8269e+08	2.21863e+08	0
Ne-acetyllysine	3.76169e+06	3.85704e+06	919858	3.2077e+06	4.80025e+06	3.00906e+06	918560	2.20091e+06	2.88654e+06	2.2835e+06	1.59689e+06	2.61534e+06	3.37695e+06	2.50098e+06	2.23269e+06	4.72343e+06	4.13348e+06	2.87247e+06	4.67654e+06	3.44009e+06	0
carnitine	2.16218e+08	2.2136e+08	3.55854e+07	2.01249e+08	5.26981e+08	6.82031e+08	1.10754e+08	2.74242e+08	6.40942e+08	2.85664e+08	1.00451e+08	1.65622e+08	3.00625e+08	1.53808e+08	1.72547e+08	4.53432e+08	4.04955e+08	1.78313e+08	4.5854e+08	1.83851e+08	1.12392e+06
urate	358839	326077	60027.7	338378	297030	312976	135859	323825	328011	269432	173262	368579	337999	375690	257264	317543	338235	309046	406525	319940	140714
creatine	7.00384e+09	6.88232e+09	1.72022e+09	6.81625e+09	1.28529e+10	9.69395e+09	2.28559e+09	4.38474e+09	9.59385e+09	5.02269e+09	4.73378e+09	6.66881e+09	1.01378e+10	6.04696e+09	6.97008e+09	1.22014e+10	1.09246e+10	5.51638e+09	1.24659e+10	6.34895e+09	759860
hypotaurine	1.27384e+07	1.34307e+07	3.39273e+06	1.21307e+07	2.39408e+07	1.98956e+07	5.43379e+06	1.01482e+07	2.05573e+07	1.05112e+07	1.02311e+07	1.34042e+07	1.94629e+07	1.26294e+07	1.33285e+07	2.03978e+07	1.91734e+07	1.12193e+07	1.97633e+07	1.24314e+07	0
3-ureidopropionate	6.53248e+07	6.32415e+07	1.58998e+07	6.32544e+07	7.9142e+07	5.57368e+07	2.18339e+07	4.02336e+07	5.65266e+07	4.79038e+07	2.08997e+07	2.67761e+07	2.58432e+07	2.52351e+07	2.70253e+07	7.23874e+07	6.61694e+07	5.88336e+07	6.83607e+07	5.84731e+07	212902
taurine	7.44912e+07	7.25361e+07	1.56111e+07	8.12665e+07	7.80867e+07	6.84023e+07	2.80801e+07	5.79993e+07	7.82612e+07	6.00907e+07	1.22393e+07	1.8208e+07	1.83389e+07	1.84244e+07	1.53731e+07	8.12812e+07	8.40482e+07	6.73496e+07	9.9047e+07	6.7922e+07	0
N-acetylglutamate	7.54195e+07	7.18199e+07	1.67962e+07	7.9733e+07	1.15597e+08	3.78157e+07	1.00327e+07	1.95494e+07	3.70048e+07	2.2945e+07	1.13467e+07	1.54736e+07	2.10184e+07	1.4911e+07	1.41242e+07	1.15053e+08	9.95866e+07	6.69295e+07	1.18138e+08	6.86401e+07	60485.7
phosphoethanolamine	NF	403128	258095	659723	1.21111e+06	320026	NF	429264	648452	192315	NF	489191	698329	584486	374873	1.06077e+06	757933	988742	1.09838e+06	741828	302559
phosphocholine	3.05667e+10	3.12855e+10	7.95545e+09	2.95077e+10	3.65375e+10	2.9223e+10	9.48266e+09	1.82016e+10	2.99722e+10	1.85399e+10	1.55724e+10	2.36506e+10	2.65196e+10	2.26585e+10	2.08517e+10	3.61919e+10	3.20178e+10	2.83381e+10	3.70769e+10	2.57534e+10	1.98179e+07
N-acetyl-L-aspartic_acid	3.41497e+08	3.53614e+08	9.42088e+07	3.13974e+08	3.7464e+08	2.02562e+08	7.753e+07	1.41655e+08	2.31824e+08	1.79829e+08	1.6098e+08	2.65641e+08	2.23753e+08	2.06946e+08	1.98188e+08	3.65423e+08	3.46931e+08	3.15164e+08	4.00359e+08	3.00022e+08	40883.4
allantoin	294429	187999	77346.6	210397	294631	106923	55849.3	75392.9	236058	75343.1	110498	98081.3	204631	107765	141476	305573	411463	153262	310782	199969	0
2-aminoadipate	4.97367e+07	5.05119e+07	9.782e+06	4.21194e+07	6.11054e+07	3.22735e+07	1.10966e+07	2.33176e+07	3.36781e+07	2.79081e+07	3.36808e+07	5.38689e+07	5.28696e+07	4.76529e+07	4.83557e+07	6.09788e+07	4.924e+07	4.27317e+07	5.78413e+07	4.25762e+07	0
phosphocreatine	1.61215e+08	1.49423e+08	1.91861e+07	1.29508e+08	1.79292e+08	1.95844e+08	5.33272e+07	1.39667e+08	2.13189e+08	1.51718e+08	4.41599e+07	7.84494e+07	8.71683e+07	8.57531e+07	8.38026e+07	1.64313e+08	1.6948e+08	1.4125e+08	1.57528e+08	1.07881e+08	0
choline	1.52007e+08	1.36785e+08	2.43103e+07	1.24825e+08	3.53372e+08	7.2603e+08	9.86883e+07	2.58382e+08	6.74871e+08	2.80189e+08	1.92846e+08	2.66632e+08	6.80199e+08	2.90103e+08	3.47836e+08	3.13158e+08	2.85358e+08	1.4409e+08	3.0749e+08	1.22963e+08	2.14589e+07
guanidinoacetate	14980.1	NF	16177.5	NF	75104.6	31415.1	5837.59	10824.9	NF	NF	NF	NF	NF	NF	NF	25611.8	42005.5	57634.9	22110	NF	12778.1
2-hydroxyglutarate	1.87962e+07	2.13538e+07	2.95153e+06	2.23807e+07	2.76759e+07	9.26286e+06	3.63973e+06	6.20241e+06	1.06021e+07	1.03833e+07	3.46939e+06	4.08729e+06	6.66501e+06	5.92803e+06	5.73241e+06	2.62861e+07	2.74737e+07	1.86286e+07	3.44964e+07	1.63069e+07	1.88106e+06
itaconic_acid	3.51622e+06	3.84241e+06	560400	4.40512e+06	6.21283e+06	2.26425e+06	526678	973812	1.59823e+06	1.16084e+06	579784	744126	1.19788e+06	714643	943518	4.9905e+06	5.45834e+06	4.02021e+06	6.22459e+06	3.03401e+06	118301
cystathionine	2.60715e+08	2.63736e+08	3.44415e+07	2.33891e+08	2.61933e+08	9.10199e+07	3.0897e+07	6.72779e+07	9.17821e+07	7.2695e+07	5.76706e+07	5.86794e+07	7.72949e+07	9.45281e+07	9.22794e+07	2.3322e+08	2.21851e+08	2.17267e+08	2.27719e+08	1.99346e+08	131514
Glucouronic_acid	1.93631e+06	2.02381e+06	439142	2.27573e+06	2.83062e+06	1.55248e+06	375864	957513	1.77603e+06	907886	1.18294e+06	1.39163e+06	2.3979e+06	1.80909e+06	2.09815e+06	2.80349e+06	2.98501e+06	1.84744e+06	3.59462e+06	1.86887e+06	53931.3
phosphoserine	7.31895e+06	7.43359e+06	727625	7.17604e+06	7.19107e+06	4.8154e+06	1.43488e+06	3.62617e+06	5.60327e+06	4.45256e+06	477543	869545	1.01568e+06	1.42897e+06	1.16959e+06	5.68745e+06	8.07509e+06	7.78254e+06	7.92916e+06	6.14398e+06	0
argininosuccinate	1.2757e+07	1.32576e+07	333726	6.35121e+06	4.0766e+06	1.01396e+06	307239	848844	1.12327e+06	1.00563e+06	1.26405e+06	948495	1.28407e+06	9.72668e+06	7.4036e+06	3.17865e+06	2.92017e+06	7.03853e+06	2.9286e+06	3.16279e+06	0
beta-alanine	NF	NF	NF	NF	NF	NF	NF	NF	NF	NF	NF	NF	NF	NF	NF	NF	NF	NF	NF	NF	0
carnosine	NF	NF	NF	NF	23124.4	NF	NF	NF	31827.5	NF	NF	NF	NF	NF	NF	NF	NF	NF	34246.2	NF	0
carbamoyl_aspartate	8.39476e+06	8.21772e+06	430961	1.02642e+07	8.66412e+06	NF	46690.5	NF	576376	472385	NF	NF	NF	NF	NF	5.75664e+06	7.33338e+06	7.67877e+06	9.67469e+06	6.81954e+06	0

## Sheet: 4-Cell counts
Sample name	GFP-1	GFP-2	GFP-3	GFP-4	GFP-5	Torin-1	Torin-2	Torin-3	Torin-4	Torin-5	SidL-1	SidL-2	SidL-3	SidL-4	SidL-5	H571A-1	H571A-2	H571A-3	H571A-4	H571A-5
Count 1	1670000	2400000	2220000	3190000	2250000	1510000	1980000	1700000	2.03e+06	1090000	1960000	2.05e+06	2250000	1880000	1790000	2.01e+06	2580000	2490000	2540000	1880000
Count 2	1680000	2150000	2120000	2460000	1810000	1290000	1490000	1630000	1880000	1660000	1840000	1760000	1530000	1670000	1590000	2180000	2190000	2190000	1800000	1580000
Count Mean	1675000	2275000	2170000	2825000	2030000	1400000	1735000	1665000	1955000	1375000	1900000	1905000	1890000	1775000	1690000	2095000	2385000	2340000	2170000	1730000

## Sheet: 5-Cell normalized Intensities
metabolite	HMDB	GFP-1	GFP-2	GFP-3	GFP-4	GFP-5	Torin-1	Torin-2	Torin-3	Torin-4	Torin-5	SidL-1	SidL-2	SidL-3	SidL-4	SidL-5	H571A-1	H571A-2	H571A-3	H571A-4	H571A-5
2-aminoadipate	HMDB0000510	29.6936	22.203	4.50784	14.9095	30.1012	23.0525	6.39575	14.0046	17.2266	20.2968	17.7268	28.2776	27.9733	26.8467	28.6128	29.1068	20.6457	18.2614	26.655	24.6105
2-AMP-3-PG		0.154216	0.0691217	0.056061							0.00550142	7.47405	8.85539	10.8815	24.1047	23.3619
2-AMP-Gly												656.036	857.493	911.281	915.517	995.884
2-hydroxyglutarate	HMDB0059655	10.0986	8.55946	0.493305	7.2565	12.7068	5.27271	1.01365	2.5954	4.46087	6.18343	0.835966	1.15813	2.53119	2.27999	2.27891	11.6492	10.7307	7.15708	15.0301	8.33866
3-hydroxybutyrate	HMDB0000357	0.22248	0.166407		0.140745	0.271785								0.306181			0.225437	0.244849	0.141202	0.249625	0.192236
3-phosphoglycerate/2-phosphoglycerate	HMDB0000807	2.40355	1.54913	0.0278818	2.83172	3.00506	0.751048	0.0218217	0.607035	0.780148	0.901078	0.329171	0.632223	0.677574	0.538147	0.556257	2.38992	2.37936	2.15107	2.84084	2.27381
3-ureidopropionate	HMDB0000026	38.8728	27.7049	7.22899	22.3156	38.8813	39.6599	12.4617	24.0365	28.805	34.6843	10.8878	13.944	13.561	14.097	15.8653	34.4508	27.6547	25.0516	31.4045	33.6764
6-phosphogluconate	HMDB0001316	0.101314	0.358173			0.0619278			0.00890561	0.0118216	0.0116547	0.0116414	0.00881677	0.0928238	0.124445	0.133127	0.0458629	0.044471	0.213149	0.0824376	0.196718
Acetyl CoA	HMDB0001206	0.641002	1.00293	0.105568	0.392708	1.54544	0.479023	0.0534541	0.305192	0.636951	0.431361	0.398626	0.639189	1.16493	0.83506	1.04531	0.897023	0.521384	0.665351	1.5146	1.48122
acetylcarnitine	HMDB0000201	23.2681	18.5386	2.2253	12.3586	36.4797	13.3916	1.58192	3.9537	9.21774	5.51047	0.321146	1.18558	2.35218	0.998956	1.00685	36.4464	27.3226	12.1882	34.5669	17.2678
acetylserine	HMDB0002931	132.924	103.671	22.6481	88.0923	169.445	160.664	43.3603	94.3378	117.558	107.646	32.0822	51.1267	64.318	63.6098	52.4337	156.395	142.374	93.9857	176.355	128.244
adenine	HMDB0000034	2.97895	1.43689		0.898108	19.2028	12.1756	1.06111	1.83699	2.01552	3.06992	4.14334	1.27228	21.6733	1.9194	6.49779	5.33563	8.84655	4.27145	7.01906	4.21196
adenosine	HMDB0000050	2.33676	2.10975	0.0989444	0.527201	6.26272	3.318	0.51588	1.44291	1.11386	2.58299	2.27398	14.3639	7.21888	4.25961	3.63741	1.74008	3.71959	3.23417	3.09817	4.49693
ADP	HMDB0001341	17.4466	13.1497	1.53205	11.2715	5.54123	4.17335	1.95733	3.84894	3.77905	5.53124	1.85469	3.64279	1.30088	4.87058	4.0007	4.84448	4.1917	12.6829	6.16854	7.55262
alanine	HMDB0000161	107.957	84.4148	22.9912	64.9346	134.044	107.953	37.8542	64.1864	87.6491	97.489	23.072	42.8801	43.8665	38.7431	41.4035	106.618	96.7552	65.7575	112.137	103.073
allantoin	HMDB0000462	0.175778	0.0826368	0.0356436	0.0744768	0.145139	0.0763734	0.0321898	0.045281	0.120746	0.054795	0.0581571	0.0514863	0.10827	0.0607128	0.0837137	0.145858	0.172521	0.0654966	0.143218	0.115589
Alpha-Ketoglutarate (aKG)	HMDB0000208	33.9887	28.6801	2.76279	26.337	48.2568	13.815	1.96034	7.04421	11.7363	8.74038	1.09115	1.27408	3.4761	2.7019	2.35264	37.2805	33.3008	23.0827	50.372	32.3989
AMP	HMDB0000045	0.0441217	0.023592		0.0542996	0.0721806	0.149104	0.016505	0.102703	0.0740132	0.0641274	2.58961	3.29211	3.74869	4.06926	3.75054	0.0634999	0.0177151	0.054683	0.0714673	0.091563
arginine	HMDB0000517	745.521	444.769	28.6519	399.106	968.546	1205.7	102.996	484.351	863.892	534.112	574.31	776.58	1417.41	903.612	920.627	1014.23	706.963	443.783	785.428	469.8
argininosuccinate	HMDB0000052	7.61615	5.82752	0.153791	2.24822	2.00818	0.724259	0.177083	0.509816	0.574563	0.731364	0.66529	0.497898	0.679402	5.47982	4.38083	1.51725	1.22439	3.00792	1.34959	1.8282
asparagine	HMDB0000168	38.6092	27.5941	7.24129	21.932	38.2189	38.8989	12.4409	23.6253	28.3985	34.5423	10.8293	13.9743	13.5149	14.1022	15.1093	34.0322	27.1494	24.6937	31.0819	33.5961
aspartate	HMDB0000191	319.437	236.764	70.7894	201.665	272.981	338.728	146.191	254.021	254.943	326.518	210.136	278.192	282.001	325.254	322.968	278.389	241.508	236.978	274.438	304.089
ATP	HMDB0000538	102.811	78.86	7.43801	70.5397	44.6481	37.8957	10.2757	21.2235	28.3182	27.3768	9.5535	15.403	11.0413	24.2964	22.5692	39.012	35.7147	72.9588	47.6807	40.3393
betaine	HMDB0000043	210.69	161.728	40.4122	113.358	418.587	1819.15	274.388	575.173	1280.65	785.088	131.548	192.579	379.215	210.94	245.776	321.187	257.307	124.537	319.788	162.534
Butyrylcarnitine	HMDB0002013	94.2767	67.2364	10.8696	50.7044	167.728	132.776	19.7918	46.1546	87.444	57.0895	8.80342	15.7671	23.4822	15.2249	14.4747	141.919	111.83	55.8216	137.649	77.7036
C5 Carnitines	HMDB0000688/HMDB0013128	9.70327	7.96331	1.35885	5.81943	17.5756	3.38213	0.504261	1.07441	2.14743	1.18448	2.48045	4.59888	6.67839	4.46784	4.27039	15.2322	12.6388	6.33906	16.003	8.91295
cAMP	HMDB0000058	0.269636	0.281802		0.198263	0.405455	0.328683	0.0744541	0.205491	0.257177	0.299637	0.0410727	0.13469	0.266101	0.158883	0.113594	0.332977	0.308917	0.259628	0.345918	0.387553
Carbamoyl Aspartate	HMDB0000828	5.0118	3.61219	0.1986	3.63336	4.26804		0.0269109		0.294821	0.343553						2.7478	3.07479	3.28152	4.45838	3.94193
carnitine	HMDB0000062	128.414	96.8069	15.8809	70.8408	259.043	486.362	63.1876	164.035	327.273	206.938	52.2775	86.3505	158.466	86.0189	101.434	215.899	169.321	75.722	210.791	105.623
CDP	HMDB0001546	1.61754	1.15438	0.178796	0.888087	0.638717	0.417521		0.37117	0.28717	0.394743	0.387763	0.564232	0.228091	0.723528	0.715396	0.647662	0.501592	0.961598	0.766864	0.83056
CDP-choline	HMDB0001413	1.14148	0.690575	0.115976	0.578273	1.75473	2.13674	0.241955	0.65862	1.42895	1.07882	1.17099	1.81447	3.4299	1.7747	1.94398	1.45765	1.0372	0.702733	1.51997	0.71179
choline	HMDB0000097	77.939	50.6927	1.31401	36.5898	163.504	503.265	44.5126	142.296	334.226	188.168	90.2037	128.7	348.54	151.349	193.122	139.236	110.649	52.4066	131.811	58.6732
cis-aconitate	HMDB0000072	2.24406	1.80682	0.131335	1.31211	2.46574	0.326317	0.0590649	0.145318	0.352628	0.212701	0.0680183	0.071697	0.280755	0.279431	0.24015	1.94473	2.11491	1.3824	2.3351	1.20396
citrate	HMDB0000094	51.2229	33.3228	0.178051	22.4798	13.0553	0.806661	0.0612387	0.154827	0.544761	0.503076	1.42449	1.33448	1.72473	11.2242	8.96512	9.87473	8.71456	21.9511	12.4767	9.13425
CMP	HMDB0000095	0.31771	0.232007	0.0235931	0.198176	0.109224		0.0215981	0.0804861	0.0489934	0.0766941	0.0952735		0.0379412	0.131426	0.155208	0.115112	0.0881295	0.217283	0.0977039	0.171369
creatine	HMDB0000064	4180.94	3024.86	792.377	2412.56	6331.1	6923.71	1316.91	2633.02	4906.95	3652.31	2491.06	3500.29	5363.53	3406.31	4123.86	5823.7	4580.21	2357.1	5744.3	3669.48
creatinine	HMDB0000562	6.31986	4.57053	0.811981	3.89711	10.9672	20.0831	2.64775	7.41309	14.6243	10.1713	2.71343	5.32177	7.77521	4.86827	4.58227	10.7552	7.2049	3.51342	9.89206	6.1144
CTP	HMDB0000082	9.10984	6.74734	0.878494	6.30494	4.88212	2.96406	0.820047	1.68576	2.31752	2.1772	1.69835		2.09499	3.78681	3.66693	4.47442	3.87982	6.40225	5.33385	4.33677
cystathionine	HMDB0000099	155.572	115.87	15.811	82.7468	128.966	64.9203	17.7322	40.3282	46.8801	52.7735	30.2837	30.7338	40.8272	53.1811	54.5253	111.259	92.9643	92.793	104.879	115.153
cytidine	HMDB0000089	5.50857	5.61778	0.596247	2.54989	9.52589	15.4033	2.82063	7.74921	12.3151	12.4988	1.48425	2.4704	4.02345	2.85504	3.37794	4.79987	7.96897	3.73086	5.36602	4.93168
cytosine	HMDB0000630	19.0552	14.3279	2.23683	9.18387	28.3105	37.5331	6.72383	15.2561	27.4498	19.2814	3.21763	5.0255	7.65456	5.49511	5.86998	24.0224	20.6428	11.0744	23.4645	15.7673
dAMP	HMDB0000905	0.452139	0.248973	0.389672	0.479583	0.30623	0.45002	0.420283	0.395913	0.351928	0.755573	0.478465	0.314221	0.202051	0.305109	0.27953	0.321874	0.253295	0.446241	0.22996	0.393555
dCTP	HMDB0000998	0.213645		0.0190653	0.139641	0.080383			0.0119341	0.0271099	0.0311677	0.0186471	0.0113225		0.0894401	0.0555313	0.0698478	0.0534715	0.125523	0.0783785	0.0488167
deoxycytidine	HMDB0000014	6.54677	2.62988	0.780925	1.73991	10.3604	11.4679	1.82613	4.23095	8.51821	6.97275	0.617429	3.09782	1.82355	1.0943	1.80332	8.80922	8.24948	3.78013	8.80517	5.4923
deoxyguanosine	HMDB0000085	2.33676	2.10975	0.0989444	0.527201	6.26272	3.318	0.51588	1.44291	1.11386	2.97897	2.27398	14.3639	7.21888	4.25961	3.63741	1.74008	3.71959	3.23417	3.09817	4.49693
dGDP	HMDB0000960	8.93354	4.96602	1.92699	4.23747	8.06916	10.5396	2.92127	4.74257	6.83918	4.84312	1.95495	1.12846	3.26068	1.76038	3.40337	5.63266	6.62687	6.12874	4.50402	4.32814
dGMP	HMDB0001044	6.00465	4.61566	0.652194	2.41481	2.69428	3.05963	0.710485	1.40918	1.74892	1.53574	0.89356	1.44397	1.11398	2.07248	1.91415	2.41599	1.91006	3.11927	1.84495	1.90845
dGTP	HMDB0001440	102.811	78.86	7.41816	70.5397	44.6481	37.8957	10.2757	21.2235	28.3182	27.3768	9.5535	15.403	11.0413	24.2964	22.5692	39.012	35.7147	72.9588	47.6807	40.3393
dihydroorotate	HMDB0000528	0.679493	1.96156	0.202582	0.879773	2.13104	0.0829374	0.0154512	0.134546	0.226785	0.208269	0.0138733	0.0235716	0.0770762	0.0553686	0.0804135	1.2225	0.804086	1.92587	2.644	4.10059
dihydroxyacetone-phosphate	HMDB0001473	15.3069	6.435	0.506541	8.31037	7.21138	4.91983	0.939076	1.77026	2.51839	2.80476	10.0457	16.3512	13.2703	17.9842	14.5732	10.7539	10.4338	5.17103	9.27079	6.47652
dTTP	HMDB0001342	0.769622	0.51787	0.0321836	0.471378	0.316236	0.140342	0.00993553	0.0514096	0.0663159	0.0705068	0.0329843	0.0478915	0.0248178	0.0603134	0.0869121	0.337686	0.256803	0.462846	0.34768	0.258835
erythrose-4-phosphate	HMDB0001321	0.822707	0.560316	0.077023	0.388049	0.640954	0.280923	0.0728004	0.157999	0.204485	0.213153	0.246577	0.43668	0.537744	0.473906	0.454047	0.821089	0.661215	0.506367	0.725635	0.598226
Fructose-6-phosphate/Glucose-1-phosphate	HMDB0000124/HMDB0001586	3.94244	3.38197	0.468612	2.46385	3.78259	1.50968	0.377274	1.20928	1.283	1.51094	11.6297	15.0059	22.6087	22.3675	23.4351	2.7955	2.58116	2.67077	3.50972	3.93203
FAD	HMDB0001248	0.181314	0.146401	0.00751298	0.127715	0.216513	0.125645	0.0366914	0.100383	0.122045	0.119267	0.0479295	0.0911853	0.106657	0.108471	0.098167	0.171047	0.149648	0.130034	0.181437	0.17935
folate	HMDB0000121	0.128311	0.0581403		0.106152	0.197103	0.146977		0.0926228	0.109408	0.114851	0.0125418	0.0122448	0.226559	0.0868451	0.0621396	0.116703	0.0741781	0.0947236	0.122359	0.0678997
Fructose 1,6-bisphosphate	HMDB0001058	6.55303	5.89587		3.29805	5.6772	1.03512		1.17325	1.81876	1.82923	11.303	16.4453	26.839	25.5694	29.6315	5.14214	3.54997	4.76149	5.29257	6.16629
fumarate	HMDB0000134	7.2639	5.2663	1.6554	4.46616	7.42164	6.79343	2.46893	4.34651	4.60471	5.00687	4.42921	5.35319	5.2847	5.66333	6.7585	6.50561	5.62658	5.09013	6.60405	5.37545
GDP	HMDB0001201	0.659621	0.426144	0.0931794	0.411967	0.585902	0.641292	0.160713	0.408225	0.360511	0.311101	0.36201	0.195413	0.633592	0.575771	0.755876	0.335804	0.439453	0.436401	0.340106	0.357306
Glucosamine-6-phosphate	HMDB0001254	0.879738	0.696795	0.0669381	0.569613	0.717552	0.606128	0.152092	0.498191	0.504133	0.655659	0.314471	0.445598	0.5255	0.547254	0.574129	0.656301	0.593855	0.608324	0.717012	0.788406
glucose	HMDB0000122	123.243	87.6765	30.981	83.3728	124.605	199.578	67.9594	139.314	158.079	169.374	97.7837	112.11	140.7	138.395	146.935	117.396	116.495	88.4634	139.565	126.541
Glucose 6-phosphate	HMDB0001401	3.05562	2.74787	0.48382	2.47544	3.75316	1.18517	0.302821	0.972203	1.04501	1.20716	1.17686	1.6498	2.35914	2.68385	2.5174	1.66747	1.83762	2.1862	2.37374	2.83967
Glucuronic acid	HMDB0000127	1.12381	0.865882	0.177516	0.786476	1.36782	1.07039	0.185552	0.542692	0.88087	0.621058	0.594215	0.702203	1.2402	0.988822	1.2096	1.31244	1.22896	0.766456	1.63166	1.0491
glutamate	HMDB0060475	965.174	776.028	218.793	635.664	949.101	854.347	360.757	693.855	699.989	895.027	310.171	424.071	494.153	495.865	480.555	883.57	829.748	740.538	988.301	1048.73
glutamine	HMDB0000641	8048.88	5401.68	1841.74	4551.19	8580.96	10945.9	3581.56	6194.88	8331.93	8559.09	3459.21	5216.91	5283.5	4933.76	5257.63	7921.69	6249.88	5149.32	7585.74	6589.44
glyceraldehyde-3-phosphate	HMDB0001112	1.50718	1.55734	0.00936249	0.846015	1.09207	0.15973	0.0156764	0.110497	0.129836	0.281238	2.11237	4.56484	4.48227	5.22362	6.14381	0.821216	0.598988	1.05998	1.02136	1.96794
Glycerol 3-Phosphate	HMDB0000126	6.56309	5.2801	1.0724	4.27617	8.66208	15.3076	3.66713	9.72697	11.488	13.9239	2.16485	2.97614	3.80832	3.45224	4.29619	5.09854	4.99578	4.40655	5.92644	5.80961
Glycerophosphocholine	HMDB0000086	2204.2	1395.84	238.131	1148.51	2514.55	2847.77	508.332	1710.1	2290.66	2330.32	3956.19	5968.54	7263.95	5744.65	6357.41	2339.29	1757.87	1174.43	2127.35	1596.83
glycerophosphoethanolamine	HMDB0000114	12.3236	9.3113	1.93204	6.71839	15.5454	25.5846	5.39788	13.4885	19.1483	19.7396	17.0104	23.6507	36.9857	26.395	28.9816	13.5383	10.3038	7.74368	12.9004	11.3196
glycine	HMDB0000123	16.0072	11.2824	4.02285	8.33431	32.4565	25.0365	5.42764	10.3771	15.9166	13.9657	5.41181	7.87453	12.6027	7.59407	7.8852	23.7647	20.8297	10.457	24.491	13.6771
GMP	HMDB0001397	0.720308	0.588328	0.0291228	0.435457	0.161242	0.106629	0.0167682	0.155207	0.104597	0.179503	0.34044	0.588419	0.165103	0.663548	0.708727	0.122717	0.0825128	0.449747	0.161066	0.316262
GSH	HMDB0000125	1002.69	760.005	196.613	638.388	1151.52	969.745	269.162	478.2	709.154	498.177	348.871	570.123	689.244	646.699	620.955	1109.36	880.23	657.798	1130.3	972.045
GSSG	HMDB0003337	7.16798	3.2429	0.562211	2.84293	6.11731	5.94458	0.838023	8.01649	3.65484	19.5997	7.44505	2.32783	5.548	4.32311	4.86453	5.42239	3.75309	7.98148	4.16362	3.39474
GTP	HMDB0001273	8.59574	6.89054	0.821511	5.53009	4.35575	3.43631	1.0211	2.07603	2.58096	3.06888	3.91103	6.01461	4.12929	8.60605	8.88135	4.03084	3.06949	5.81722	4.54756	3.94522
guanine	HMDB0000132	1.0007	0.551938	0.0824843	0.479128	0.667372	1.72014	0.491798	1.09661	1.28109	1.22389	0.292515	0.30555	0.208687	0.313398	0.444057	0.565104	0.529024	0.480103	0.616627	0.685233
guanosine	HMDB0000133	0.431949	0.0874988		0.262677		2.39436	0.692342	1.62982	1.79133	1.92115	0.392864	0.402522	0.700537	0.668945	0.755979			0.0629568		0.122632
histidine	HMDB0000177	726.367	468.249	127.458	365.107	588.54	660.962	189.107	436.873	474.031	514.533	180.559	228.48	216.176	245.874	238.401	592.358	437.754	385.313	527.053	522.058
homocysteine	HMDB0000742	0.0673464	0.0886824			0.039218			0.0470048	0.0595999		0.0186744	0.0571034		0.0485968		0.0359141	0.0477833	0.0673591	0.078394	0.0690797
hydroxyproline	HMDB0000725	2.06991	1.56319	0.48321	1.09261	2.55324	1.14327		0.657169	0.946361	1.21051	0.260113	0.769412	0.773713	0.487127	0.673701	2.22726	1.72883	1.24695	2.49061	1.90128
hypotaurine	HMDB0000965	7.60501	5.90362	1.56347	4.29404	11.7935	14.2111	3.13187	6.09499	10.5152	7.64449	5.3848	7.03632	10.2978	7.11516	7.8867	9.73642	8.03917	4.79458	9.10751	7.18577
hypoxanthine	HMDB0000157	3.45793	2.3648	0.47979	1.7029	3.54735	6.29681	1.38555	3.51457	4.80188	3.6184	1.13531	1.60296	2.29685	1.94511	2.05955	3.45792	2.65768	1.83144	2.90864	2.98002
IMP	HMDB0000175	0.0894323	0.108901	0.00938431	0.0456164	0.141918	0.085891	0.0141086	0.0923978	0.12909	0.129787	0.053666	0.0595327	0.143824	0.13702	0.114632	0.0475744	0.0211302	0.100863	0.117364	0.104583
inosine	HMDB0000195	2.52902	1.60028	0.437982	1.3597	2.38522	5.07521	1.30461	3.14492	3.78185	3.52645	1.65307	1.97437	2.54722	2.36807	2.11415	2.67398	1.89562	1.37776	2.25852	1.81545
isoleucine	HMDB0000172	821.054	594.385	58.9115	443.855	1290.93	1214.35	161.257	543.808	902.235	914.716	307.722	606.938	892.132	640.116	615.798	1142.01	805.057	501.962	1091.5	703.431
Itaconic Acid	HMDB0002092	2.02861	1.63697	0.203733	1.51746	3.00223	1.53282	0.235376	0.513821	0.756996	0.75821	0.242886	0.328517	0.571206	0.335968	0.488294	2.32563	2.23901	1.66748	2.81396	1.68538
Kynurenic Acid	HMDB0000715	0.334381	0.341607	0.0156433	0.167245	0.437296	0.124735			0.0660104		0.0759488	0.0135234	0.218905	0.165844			0.226389	0.286972	0.48166
kynurenine	HMDB0000684	0.107544	0.0353309		0.0684492	0.450458	0.117786			0.158762	0.101694			0.153326			0.286806	0.167165	0.0417985	0.30833	0.13815
lactate	HMDB0000190	60.5481	47.2683	5.90041	41.7977	71.2111	21.5995	4.30099	16.5786	19.0293	26.5132	4.56884	11.236	13.8361	12.8524	11.0379	63.9105	63.2413	42.3646	79.9876	60.6418
leucine	HMDB0000687	760.492	503.161	51.3025	392.264	1128.54	1023.42	133.431	450.854	792.476	795.441	254.69	598.914	846.991	577.673	507.38	978.309	674.498	447.63	924.925	640.161
lysine	HMDB0000182	238.315	154.016	8.4984	128.129	281.051	277.164	24.9427	133.388	202.485	147.667	180.054	165.715	391.07	309.79	307.619	289.739	197.542	150.749	211.637	164.236
malate	HMDB0000156	563.238	436.989	73.5453	364.106	648.32	348.19	75.5516	171.801	264.798	219.542	74.2034	83.7397	164.414	169.351	152.953	622.123	538.653	368.548	657.978	444.338
methionine	HMDB0000696	612.004	459.231	65.6707	340.012	837.723	808.67	156.93	446.432	655.154	673.845	253.449	503.47	590.231	521.34	485.803	723.148	477.408	407.144	693.958	536.402
methylmalonylcarnitine	HMDB0013133	0.182426	0.158804	0.0415881	0.105761	0.390301	0.696461	0.0971798	0.211619	0.529749	0.325813	0.0345807		0.135824			0.371989	0.246082	0.115911	0.306018	0.150071
methylthioadenosine	HMDB0001173	16.3523	12.2742	1.87291	7.10822	34.3378	15.0668	2.83761	5.88285	6.57166	8.07494	10.0438	11.3105	45.3264	9.06468	15.4237	20.3548	27.6624	17.3984	22.1291	19.2734
N-Acetyl-L-aspartic acid	HMDB0000812	203.854	155.417	43.3954	111.127	184.532	144.658	44.6623	85.0533	118.559	130.755	84.7045	139.423	118.366	116.566	117.247	174.407	145.447	134.668	184.478	173.399
N-acetylcysteine	HMDB0001890	1.7249	0.744454	0.129775	1.00925	1.61355	0.714865	0.182502	0.240472	0.256967	0.201853	0.102227	0.282731	0.324286	0.207544	0.136269	1.86541	1.95027	0.679982	1.5566	0.825292
N-acetylglutamate	HMDB0001138	44.9905	31.5426	7.7123	28.2027	56.9145	26.968	5.74765	11.705	18.8973	16.6433	5.94011	8.09086	11.0889	8.36648	8.32173	54.889	41.73	28.5765	54.4137	39.6414
N-acetylmethionine	HMDB0011745	28.949	20.3261	3.56851	15.773	33.7915	15.5917	2.97518	7.60952	11.626	15.8576	2.29253	6.45723	5.5871	4.9235	3.95506	33.7645	22.6929	17.8019	33.5839	27.1669
N-acetylphenylalanine	HMDB0000512	0.115453	0.0680946		0.0410821	0.124943	0.0761314		0.0322031	0.137946	0.056102		0.0768509	0.0790031	0.0427682	0.0396109	0.0668961	0.0381008	0.0606823	0.133592	0.102022
Na_acetylglutamine	HMDB0006029	68.7308	51.5967	8.8128	37.6979	95.6494	109.342	19.2417	47.2082	81.2832	61.853	22.9759	36.8834	50.0577	38.1525	40.8649	84.8947	64.2341	42.919	81.1874	58.0873
NAD+	HMDB0000902	23.4013	19.3241	3.90976	15.6802	34.894	32.7185	7.71368	15.7755	25.6359	18.6164	9.30745	13.6075	22.6246	18.1211	16.8244	32.0433	26.1427	17.3722	35.0331	22.1798
Ne-acetyllysine	HMDB0000206	2.24579	1.6954	0.423898	1.13547	2.36465	2.14933	0.52943	1.32187	1.47649	1.66073	0.840469	1.37288	1.78675	1.409	1.32112	2.25462	1.73311	1.22755	2.15509	1.98849
nicotinamide	HMDB0001406	95.6424	56.8629		53.9903	167.337	130.969		64.2931	97.05	125.097	22.9322	119.388	138.803	86.1202	57.153	143.011	82.6698	63.2343	143.108	85.3941
O-succinylcarnitine	HMDB0061717	0.182426	0.158804	0.0415881	0.105761	0.390301	0.696461	0.0971798	0.211619	0.529749	0.325813	0.0345807		0.135824			0.371989	0.246082	0.115911	0.306018	0.150071
ornithine	HMDB0000214	39.5598	27.0359	4.85495	30.0152	57.4425	71.4291	10.1923	32.5636	49.3537	50.4622	28.7438	33.7295	66.9509	56.2137	55.7331	49.1431	40.5937	34.2543	38.4863	33.2734
orotate	HMDB0000226	1.45535	1.07004	0.207735	0.820523	2.07996	0.222005	0.05541	0.122651	0.209632	0.177127	0.0553393	0.117087	0.166248	0.115934	0.110644	1.88615	1.58235	0.83379	1.95062	1.23289
palmitate	HMDB0000220	10.5327			26.4868	31.424	33.3739		7.67361	29.4955			7.88346	9.88174	14.9702			27.865		38.4665
Pantothenic Acid	HMDB0000210	1531.6	1091.62	189.71	826.157	1874.89	1969.24	377.644	982.301	1478.2	1151.56	252.823	404.316	587.051	466.094	498.471	1743.63	1339.5	911.124	1521.83	1259.39
phenylalanine	HMDB0000159	655.05	436.982	50.4626	355.554	877.224	678.676	98.1851	382.789	517.041	579.048	216.012	525.658	588.917	487.796	437.286	719.533	530.42	404.583	702.145	584.546
phosphocholine	HMDB0001565	18237	13743.2	3656.97	10438.2	17989	20859.4	5454.09	10920	15320.9	13469.2	8185.58	12404.6	14021.1	12754.2	12326.5	17265.9	13416.3	12101.8	17077	14874.9
phosphocreatine	HMDB0001511	96.2475	65.6805	8.84154	45.8437	88.3213	139.889	30.7362	83.8841	109.048	110.34	23.242	41.1808	46.1208	48.3116	49.5873	78.4312	71.0607	60.3632	72.5935	62.3587
phosphoenolpyruvate	HMDB0000263	0.900675	0.673805	0.0549407	0.440292	0.892348	0.25751	0.0535724	0.126933	0.165597	0.238994	0.10093	0.136544	0.260412	0.179869	0.152363	0.514515	0.756567	0.550259	0.665945	0.561984
phosphoethanolamine	HMDB0000224		0.0442059		0.12643	0.447562	0.012476		0.0760989	0.176927			0.0979693	0.209402	0.158832	0.0427892	0.361914	0.190932	0.293241	0.366737	0.253912
phosphoserine	HMDB0000272	4.36952	3.26751	0.335311	2.54019	3.5424	3.43957	0.827019	2.17788	2.86612	3.23823	0.251339	0.456454	0.537397	0.805055	0.692064	2.71478	3.38578	3.32587	3.65399	3.55143
Pipecolic Acid	HMDB0000070	78.7978	50.6802	3.63609	41.3352	85.4856	79.9014	8.78507	42.2716	59.1015	37.6405	57.8896	51.6814	110.644	100.472	100.278	85.5341	55.1544	45.7009	60.6904	50.5029
proline	HMDB0000162	4401.4	3254.42	905.049	2555.75	5947.54	5597.48	1251.83	2422.11	4024.48	3208.27	858.326	1528.54	2047.26	1484.55	1503.32	5243.89	3909.76	2640.18	5223.58	3675.99
propionylcarnitine	HMDB0000824	63.474	48.0518	8.09556	36.4986	119.954	22.4712	3.22905	8.02907	16.2673	9.98178	14.0488	25.2059	41.3992	26.4147	25.2514	90.6567	79.2149	35.7819	92.969	54.2292
pseudouridine	HMDB0000767	0.315497	0.210438	0.0382151	0.19397	0.25052	1.34017	0.432005	0.965156	0.868917	0.865339	0.0605863	0.0822412	0.112997	0.132739	0.124827	0.18197	0.188717	0.159458	0.244721	0.225202
Pyridoxal	HMDB0001545	1.94323	1.35086	0.303652	1.67207	3.9511	4.32506	0.609888	1.42023	3.49428	3.00879	0.574748	1.651	2.40389	1.34559	1.13531	5.14135	2.81697	1.02883	4.81398	2.25068
Pyridoxine	HMDB0000239	234.729	163.402	12.8513	123.454	469.042	371.55	23.1318	119.52	260.274	160.422	61.0053	119.941	278.816	135.488	131.202	389.783	293.039	137.173	367.185	194
pyruvate	HMDB0000243	1.77684	1.54927	0.277128	1.41433	2.86274	0.927857	0.152648	0.806583	1.11747	1.1387	0.321866	0.745754	0.934361	0.89709	0.73374	2.28464	2.04068	1.55985	3.09214	2.56806
Ribose/Ribulose 5-phosphate	HMDB0001548/HMDB0000618	4.60502	3.16718	0.401739	3.08398	4.13257	1.28376	0.312488	0.90244	0.998344	1.14044	1.9959	2.55842	3.58209	4.02398	3.75427	3.9325	3.56213	2.79846	4.43666	4.00253
S-Adenosyl-L-Homocysteine (SAH)	HMDB0000939	2.8408	1.95792	0.344956	1.23548	2.05767	1.40032	0.284439	0.478136	0.722136	0.600904	0.582186	1.42838	1.83213	0.745273	1.48575	4.41554	3.82749	1.56149	2.45742	1.62266
S-Adenosyl-L-methionine (SAM)	HMDB0038670	196.857	123.862	45.7955	122.049	199.055	132.378	34.4775	67.9204	91.9359	81.1928	151.077	157.789	190.932	163.501	174.823	216.628	150.815	142.106	196.863	154.257
Sedoheptulose-7-phosphate (D)	HMDB0001068	1.48934	1.13954	0.134067	0.830423	1.29855	0.671695	0.162879	0.465022	0.52612	0.654802	2.97629	3.82824	5.73922	5.80059	6.05401	1.15085	1.02968	0.896541	1.25298	1.21727
serine	HMDB0000187	12.7269	8.99753	6.00887	8.65827	23.2255	27.6943	14.3435	19.1121	20.4209	26.8797	8.19807	9.24711	11.7828	9.03088	8.55875	19.3484	23.0296	9.52068	22.5332	14.1982
succinate	HMDB0000254	1.2976	1.19566		0.986499	2.30383	0.283361			0.316441	0.25952		0.248633	0.384767	0.141604	0.182017	1.42318	1.56006	0.803608	2.39254	1.24572
taurine	HMDB0000251	44.4752	31.891	7.18676	28.7597	38.454	48.86	16.1789	34.8224	40.0203	43.6841	6.46055	9.55292	9.75498	10.3919	9.10475	38.7564	35.2449	28.7729	45.6335	39.2261
threonine	HMDB0000167	966.652	659.339	163.777	495.026	1058.53	1122.5	279.649	656.359	857.171	974.389	220.37	358.846	396.132	324.678	328.945	1023.91	832.596	557.03	989.52	794.945
thymine	HMDB0000262	2.16545	1.78473	0.347043	1.27854	3.79544	2.39777	0.281069	0.753182	1.88392	0.979041	0.434552	1.09218	1.50892	0.793294	0.939085	3.46689	3.01896	1.33214	3.51167	1.88003
tryptophan	HMDB0000929	77.6551	56.7689	4.55865	44.2568	102.59	73.9903	9.45113	46.0946	60.6409	64.1588	26.3372	54.4777	73.384	59.8897	57.6702	86.4922	58.9703	52.0578	85.4523	67.4668
tyrosine	HMDB0000158	252.722	179.858	20.3247	148.619	285.279	233.737	38.3709	151.297	186.411	207.191	96.0386	173.519	218.642	187.943	182.237	253.415	186.583	165.785	240.737	208.49
UDP	HMDB0000295	2.23073	2.26187	0.17889	1.3235	1.06417	0.678306	0.227211	0.520649	0.484865	0.693456	0.228795	0.22691	0.409371	0.552452	0.695675	0.660636	1.03094	1.94094	0.707346	0.785838
UDP-GlcNAc	HMDB0000290	32.408	23.8921	3.4836	18.0645	29.2354	49.7354	13.6123	33.4424	41.5075	45.4609	16.7044	24.3289	29.6194	27.4956	31.819	26.5762	23.0017	19.6142	25.8213	26.7444
UDP-hexose	HMDB0000286	42.5121	29.9458	1.3476	16.8517	13.4206	7.68186	1.9931	5.17829	5.77158	6.05106	2.05544	2.73367	3.25881	6.29052	5.75374	12.2478	10.7747	21.0852	12.2358	13.3945
UMP	HMDB0000288	0.50758	0.453235	0.0446904	0.316078	0.435695	0.365324	0.0916932	0.332088	0.279115	0.353675	0.182769	0.232162	0.271244	0.315453	0.307102	0.412136	0.327501	0.429562	0.403414	0.531949
urate	HMDB0000289	0.130224	0.0814779		0.0699696	0.0770029	0.123044		0.109976	0.0958042	0.0936131	0.0171304	0.119614	0.104383	0.132381	0.0689642	0.0844051	0.0828178	0.0719365	0.122493	0.103599
uridine	HMDB0000296	0.0325058	0.0231476		0.022079	0.060748	0.206168	0.0261685	0.0805727	0.093512	0.0911206	0.00606742		0.0299442	0.0242019			0.0553299	0.0158328	0.0611387	0.0201771
UTP	HMDB0000285	28.4239	20.3821	2.11924	18.1224	12.6398	6.46225	1.87588	3.62123	4.74775	4.375	2.91653	4.47904	3.39494	6.47365	6.23938	11.7682	9.96879	18.9841	13.8445	11.0472
valine	HMDB0000883	17.0911	12.3093	1.5391	11.0088	22.8417	22.8541	5.03507	14.5377	17.0963	18.0073	7.3769	12.0953	18.8282	15.523	13.4059	18.7404	17.8131	11.537	22.6085	16.0058
xanthine	HMDB0000292	0.112928	0.0817889		0.106043	0.0880259	0.627231	0.149313	0.410624	0.456354	0.351811	0.0453894	0.111757	0.142536	0.175875	0.138621	0.0526099	0.0532072	0.0501065	0.236512	0.121619
NAD+H	HMDB0001487	3.08219	1.09621		0.320498	1.56293	1.63048	0.416611	0.651655	0.753503	0.599704	1.24959	2.09648	2.18042	1.67811	1.92674	0.518967	2.35836	0.90596	0.160167	0.0806489
NAD+P	HMDB0000217	1.46259	1.16142	0.125633	0.901488	1.9049	1.43243	0.237609	0.551592	1.21532	0.954536	0.221761	0.351946	0.417644	0.482623	0.476041	1.7499	1.47424	0.993873	1.69307	1.23067

## Sheet: 6-Cellular metabolomics stats
#	Metabolite	Alt. Name	Pathway	HMDB	log2FC_SidLvsH571A	neglog10_pval_SidLvsH571A	log2FC_torinvsH571A	neglog10_pval_torinvsH571A	log2FC_SidLvstorin	neglog10_pval_SidLvstorin
1	deoxycytidine		Nucleotide metabolism	HMDB0000014	-2.05826	2.89541	-0.0897995	0.0788737	-1.96846	1.66909
2	3-ureidopropionate		Nucleotide metabolism	HMDB0000026	-1.15521	4.56674	-0.124541	0.201349	-1.03067	1.76893
3	adenine		Nucleotide metabolism	HMDB0000034	0.25835	0.113147	-0.558279	0.376176	0.816629	0.306109
4	betaine		Amino acid metabolism	HMDB0000043	-0.0311186	0.0304697	1.99788	1.48225	-2.029	1.49383
5	AMP		Adenosine nucleotides	HMDB0000045	5.8673	6.01987	0.443287	0.381171	5.42401	5.99051
6	adenosine		Nucleotide metabolism	HMDB0000050	0.963036	0.701966	-0.860128	1.19682	1.82316	1.12992
7	argininosuccinate		Amino acid metabolism	HMDB0000052	0.390603	0.19846	-1.71617	2.20679	2.10678	0.874155
8	cAMP		Nucleotide metabolism	HMDB0000058	-1.1946	2.61804	-0.488408	1.0252	-0.706191	0.803737
9	carnitine		Others	HMDB0000062	-0.681938	0.943528	0.682736	0.581259	-1.36467	1.12089
10	creatine		Amino acid metabolism	HMDB0000064	-0.231676	0.357241	-0.190419	0.187135	-0.0412572	0.0356785
11	Pipecolic Acid		Amino acid metabolism	HMDB0000070	0.50041	0.932383	-0.386156	0.471397	0.886566	1.28169
12	cis-aconitate		TCA metabolism	HMDB0000072	-3.25608	4.05597	-3.0346	3.97646	-0.221475	0.165955
13	CTP		Nucleotide metabolism	HMDB0000082	-1.11893	1.88609	-1.2936	3.01009	0.174668	0.123707
14	deoxyguanosine		Nucleotide metabolism	HMDB0000085	0.963036	0.701966	-0.79783	1.06577	1.76087	1.10072
15	Glycerophosphocholine		Others	HMDB0000086	1.70313	3.9538	0.106831	0.115757	1.5963	3.40329
16	cytidine		Nucleotide metabolism	HMDB0000089	-0.915077	1.80081	0.922368	1.14262	-1.83744	1.93569
17	citrate		TCA metabolism	HMDB0000094	-1.33285	1.29396	-4.90769	2.90153	3.57484	1.1686
18	CMP		Nucleotide metabolism	HMDB0000095	-0.715883	0.716875	-1.59817	1.88541	0.882282	0.561004
19	choline		Others	HMDB0000097	0.887966	0.917299	1.29894	0.927567	-0.410976	0.27481
20	cystathionine		Amino acid metabolism	HMDB0000099	-1.303	4.67006	-1.21563	3.71905	-0.0873725	0.103419
21	glycerophosphoethanolamine		Others	HMDB0000114	1.25319	2.69965	0.578922	0.795534	0.674271	1.16312
22	folate		Others	HMDB0000121	-0.249353	0.141988	-0.0368592	0.0307679	-0.212494	0.101434
23	glucose		Glycolysis	HMDB0000122	0.111909	0.323634	0.319434	0.600511	-0.207525	0.361147
24	glycine		Amino acid metabolism	HMDB0000123	-1.17211	2.03738	-0.398441	0.487556	-0.773665	0.891634
25	Fructose-6-phosphate/Glucose-1-phosphate	F6P	Glycolysis	HMDB0000124/HMDB0001586	2.61738	3.77795	-1.39488	3.33535	4.01226	4.13066
26	GSH		Others	HMDB0000125	-0.723835	2.1386	-0.699685	1.42397	-0.0241499	0.0252199
27	Glycerol 3-Phosphate		Others	HMDB0000126	-0.651945	2.49292	1.04439	1.57962	-1.69634	2.17164
28	Glucuronic acid		Others	HMDB0000127	-0.338848	0.634539	-0.859509	1.48688	0.520661	0.723507
29	guanine		Nucleotide metabolism	HMDB0000132	-0.878679	3.01368	1.01531	1.71644	-1.89398	2.53469
30	guanosine		Nucleotide metabolism	HMDB0000133	3.9762	3.83175	5.50518	3.43323	-1.52898	2.2826
31	fumarate		TCA metabolism	HMDB0000134	-0.0872074	0.302131	-0.330662	0.817862	0.243455	0.508882
32	malate		TCA metabolism	HMDB0000156	-2.02935	3.89465	-1.28509	2.63665	-0.744261	0.920616
33	hypoxanthine		Nucleotide metabolism	HMDB0000157	-0.614037	1.67634	0.503724	0.673609	-1.11776	1.45658
34	tyrosine		Amino acid metabolism	HMDB0000158	-0.297567	0.768344	-0.368835	0.614615	0.0712672	0.0757207
35	phenylalanine		Amino acid metabolism	HMDB0000159	-0.382862	0.822708	-0.382818	0.566849	-4.48718e-05	3.96166e-05
36	alanine		Amino acid metabolism	HMDB0000161	-1.35029	3.73749	-0.293687	0.571119	-1.0566	1.84648
37	proline		Amino acid metabolism	HMDB0000162	-1.47929	2.98116	-0.326339	0.429648	-1.15295	1.36247
38	threonine		Amino acid metabolism	HMDB0000167	-1.36574	3.40575	-0.109908	0.14053	-1.25583	1.79131
39	asparagine		Amino acid metabolism	HMDB0000168	-1.15667	4.53871	-0.126589	0.205742	-1.03008	1.78564
40	isoleucine		Amino acid metabolism	HMDB0000172	-0.470603	0.801507	-0.183775	0.185329	-0.286828	0.278843
41	IMP		Nucleotide metabolism	HMDB0000175	0.377672	0.392503	0.204935	0.166105	0.172737	0.156793
42	histidine		Amino acid metabolism	HMDB0000177	-1.15142	3.99052	-0.115128	0.175481	-1.03629	1.77488
43	lysine		Amino acid metabolism	HMDB0000182	0.417571	0.69002	-0.367967	0.430341	0.785538	1.03091
44	serine		Amino acid metabolism	HMDB0000187	-0.920747	1.86163	0.291168	0.519187	-1.21192	2.85486
45	lactate		Glycolysis	HMDB0000190	-2.53449	4.46736	-1.81702	3.63744	-0.717477	0.896771
46	aspartate		Amino acid metabolism	HMDB0000191	0.0871446	0.289585	-0.0162985	0.028478	0.103443	0.195075
47	inosine		Nucleotide metabolism	HMDB0000195	0.0887103	0.188494	0.748221	1.16541	-0.65951	1.07078
48	acetylcarnitine		Others	HMDB0000201	-4.44559	3.04592	-1.92488	2.17795	-2.52071	1.52919
49	Ne-acetyllysine		Amino acid metabolism	HMDB0000206	-0.475681	1.23727	-0.390845	0.688827	-0.0848359	0.0993743
50	Alpha-Ketoglutarate (aKG)		TCA metabolism	HMDB0000208	-4.01728	4.13192	-2.02682	3.2189	-1.99046	1.83209
51	Pantothenic Acid		Others	HMDB0000210	-1.61709	3.54193	-0.185265	0.222542	-1.43182	1.62052
52	ornithine		Amino acid metabolism	HMDB0000214	0.302234	0.558144	0.128598	0.130983	0.173636	0.171194
53	NAD+P		Others	HMDB0000217	-1.87279	3.91476	-0.70157	1.17468	-1.17122	1.22549
54	palmitate		Others	HMDB0000220	-1.01884	0.331028	0.0888082	0.0264622	-1.10765	0.442777
55	phosphoethanolamine		Others	HMDB0000224	-1.52689	2.28086	-2.46582	3.00415	0.938922	0.435537
56	orotate		Nucleotide metabolism	HMDB0000226	-3.72719	3.76995	-3.25004	3.65199	-0.477148	0.608643
57	Pyridoxine		Others	HMDB0000239	-0.92696	1.20295	-0.563023	0.551657	-0.363938	0.246577
58	pyruvate		Glycolysis	HMDB0000243	-1.66816	3.3342	-1.47848	2.8276	-0.189681	0.19372
59	taurine		Amino acid metabolism	HMDB0000251	-2.05145	5.08057	-0.0316225	0.0458384	-2.01983	2.91412
60	succinate		TCA metabolism	HMDB0000254	-2.95579	2.88466	-3.11114	2.90605	0.155351	0.0747162
61	thymine		Nucleotide metabolism	HMDB0000262	-1.47013	2.13076	-1.06932	1.33934	-0.400809	0.307877
62	phosphoenolpyruvate	PEP	Glycolysis	HMDB0000263	-1.87708	4.56596	-1.85553	4.20037	-0.0215443	0.0186428
63	phosphoserine	pSer	Amino acid metabolism	HMDB0000272	-2.60049	6.3352	-0.406397	0.850623	-2.19409	2.44494
64	UTP		Nucleotide metabolism	HMDB0000285	-1.4811	2.87122	-1.63796	3.00589	0.156859	0.184507
65	UDP-hexose		Others	HMDB0000286	-1.79531	2.93508	-1.38641	2.5168	-0.408902	0.486937
66	UMP		Nucleotide metabolism	HMDB0000288	-0.685352	2.33021	-0.565705	1.2772	-0.119647	0.156667
67	urate		Nucleotide metabolism	HMDB0000289	-0.0724217	0.0729656	-0.139271	0.139335	0.0668497	0.0470397
68	UDP-GlcNAc		Others	HMDB0000290	0.0941342	0.225817	0.593797	1.02803	-0.499663	0.80271
69	xanthine		Nucleotide metabolism	HMDB0000292	0.256734	0.188726	1.95664	2.07131	-1.6999	2.04844
70	UDP		Nucleotide metabolism	HMDB0000295	-1.27832	1.34147	-0.976748	1.09377	-0.301568	0.344447
71	uridine		Nucleotide metabolism	HMDB0000296	-1.34045	0.685379	1.70621	1.21626	-3.04666	1.71091
72	3-hydroxybutyrate		Others	HMDB0000357	-1.78252	1.30965	#NAME?	5.22617	NA	0.46018
73	allantoin		Nucleotide metabolism	HMDB0000462	-0.826763	1.55095	-0.964333	1.51704	0.13757	0.134539
74	2-aminoadipate		Amino acid metabolism	HMDB0000510	0.117908	0.304176	-0.558775	1.22669	0.676683	1.59251
75	N-acetylphenylalanine		Amino acid metabolism	HMDB0000512	-0.752283	0.744909	-0.408281	0.29331	-0.344002	0.186385
76	arginine		Amino acid metabolism	HMDB0000517	0.425209	0.664192	-0.100052	0.0778423	0.525261	0.580808
77	dihydroorotate		Nucleotide metabolism	HMDB0000528	-5.41739	2.14975	-4.00125	2.05414	-1.41615	1.10221
78	ATP		Adenosine nucleotides	HMDB0000538	-1.50818	2.49195	-0.91402	1.58041	-0.594158	0.799019
79	creatinine		Others	HMDB0000562	-0.56921	0.820471	0.551723	0.500297	-1.12093	1.03701
80	cytosine		Nucleotide metabolism	HMDB0000630	-1.80056	3.12959	0.161819	0.149855	-1.96238	1.74987
81	glutamine		Amino acid metabolism	HMDB0000641	-0.471908	1.82607	0.167255	0.256125	-0.639163	1.15524
82	kynurenine		Amino acid metabolism	HMDB0000684	-2.61951	1.58033	-1.3168	1.03754	-1.30271	0.466316
83	leucine		Amino acid metabolism	HMDB0000687	-0.396006	0.634148	-0.197921	0.205263	-0.198085	0.17696
84	C5 Carnitines		Amino acid metabolism	HMDB0000688/HMDB0013128	-1.39413	2.23692	-2.83388	3.14107	1.43975	2.02598
85	methionine		Amino acid metabolism	HMDB0000696	-0.269611	0.550589	-0.0501876	0.0534163	-0.219424	0.251686
86	Kynurenic Acid		Amino acid metabolism	HMDB0000715	-1.06917	0.478162	-2.38308	0.89069	1.31391	0.544678
87	hydroxyproline		Amino acid metabolism	HMDB0000725	-1.69469	3.31706	-1.27775	2.20617	-0.416941	0.363122
88	homocysteine		Amino acid metabolism	HMDB0000742	-1.26319	1.3907	-1.48561	1.43651	0.222421	0.0720785
89	pseudouridine		Nucleotide metabolism	HMDB0000767	-0.961969	2.83642	2.16069	2.85116	-3.12266	3.21317
90	3-phosphoglycerate/2-phosphoglycerate	3PG/2PG	Glycolysis	HMDB0000807	-2.13848	6.22423	-1.9751	4.82175	-0.163382	0.152844
91	N-Acetyl-L-aspartic acid		Amino acid metabolism	HMDB0000812	-0.495352	2.18927	-0.633481	1.66136	0.138129	0.212659
92	propionylcarnitine		Others	HMDB0000824	-1.41503	2.22066	-2.55655	3.00922	1.14152	1.52089
93	Carbamoyl Aspartate		Nucleotide metabolism	HMDB0000828	#NAME?	5.48039	-4.7176	5.25568	#NAME?	0.919679
94	valine		Amino acid metabolism	HMDB0000883	-0.367022	0.755772	-0.161349	0.214813	-0.205673	0.242167
95	NAD+		Others	HMDB0000902	-0.722146	1.55202	-0.40232	0.584067	-0.319826	0.365731
96	dAMP		Nucleotide metabolism	HMDB0000905	-0.0586677	0.0782528	0.529125	0.933574	-0.587793	1.00602
97	tryptophan		Amino acid metabolism	HMDB0000929	-0.366838	0.775947	-0.46243	0.733711	0.0955926	0.0941343
98	S-Adenosyl-L-Homocysteine (SAH)		Amino acid metabolism	HMDB0000939	-1.19283	1.43118	-1.99387	2.03752	0.801034	0.897433
99	dGDP		Nucleotide metabolism	HMDB0000960	-1.24207	2.96823	0.134767	0.149906	-1.37684	1.55372
100	hypotaurine		Amino acid metabolism	HMDB0000965	-0.0430528	0.0700978	0.0980907	0.0971612	-0.141143	0.145051
101	dCTP		Nucleotide metabolism	HMDB0000998	-1.10401	1.01199	-2.42109	2.42287	1.31708	0.565631
102	dGMP		Nucleotide metabolism	HMDB0001044	-0.590321	1.27601	-0.403931	0.580663	-0.18639	0.182423
103	Fructose 1,6-bisphosphate	FBP	Glycolysis	HMDB0001058	2.13978	2.90496	-2.08879	3.96432	4.22857	3.47902
104	Sedoheptulose-7-phosphate (D)		Pentose Phosphate Pathway	HMDB0001068	2.13692	3.51195	-1.16115	3.20875	3.29807	3.94442
105	glyceraldehyde-3-phosphate	G3P	Glycolysis	HMDB0001112	2.04217	2.87877	-2.97222	2.41675	5.01439	3.73482
106	N-acetylglutamate		Amino acid metabolism	HMDB0001138	-2.39073	3.98342	-1.45521	2.74132	-0.935522	1.15628
107	methylthioadenosine		Nucleotide metabolism	HMDB0001173	-0.22854	0.173845	-1.47471	3.03004	1.24617	0.748026
108	GDP		Nucleotide metabolism	HMDB0001201	0.402077	0.57357	-0.0207238	0.0230111	0.422801	0.465047
109	Acetyl CoA		TCA metabolism	HMDB0001206	-0.315039	0.352337	-1.41417	1.62572	1.09913	1.48476
110	FAD		Others	HMDB0001248	-0.842988	2.89425	-0.687105	1.88966	-0.155883	0.208216
111	Glucosamine-6-phosphate		Others	HMDB0001254	-0.482926	1.92193	-0.477393	1.08852	-0.00553304	0.00627058
112	GTP		Nucleotide metabolism	HMDB0001273	0.558982	0.932934	-0.813405	1.7599	1.37239	2.02453
113	6-phosphogluconate		Pentose Phosphate Pathway	HMDB0001316	-0.651751	0.419707	-4.16934	1.7551	3.51759	1.43171
114	erythrose-4-phosphate		Pentose Phosphate Pathway	HMDB0001321	-0.624299	1.90241	-1.83362	4.14877	1.20932	2.45157
115	ADP		Adenosine nucleotides	HMDB0001341	-1.17742	1.35701	-0.877542	1.09235	-0.299874	0.361294
116	dTTP		Nucleotide metabolism	HMDB0001342	-2.71778	4.03022	-2.29726	3.55677	-0.42052	0.308362
117	GMP		Nucleotide metabolism	HMDB0001397	1.12305	1.1924	-1.00881	0.790999	2.13186	2.11912
118	Glucose-6-phosphate	G6P	Glycolysis	HMDB0001401	-0.0701634	0.109828	-1.21043	2.79934	1.14026	2.05077
119	nicotinamide		Others	HMDB0001406	-0.285916	0.296609	-0.309864	0.290451	0.0239486	0.0150143
120	CDP-choline		Others	HMDB0001413	0.900359	1.27752	0.0304321	0.0215559	0.869927	0.992586
121	dGTP		Nucleotide metabolism	HMDB0001440	-1.50818	2.49195	-0.91402	1.58041	-0.594158	0.799019
122	dihydroxyacetone-phosphate	DHAP	Glycolysis	HMDB0001473	0.778463	2.05177	-1.70082	2.70398	2.47928	4.29472
123	NAD+H		Others	HMDB0001487	1.18216	1.2845	0.00995028	0.00403204	1.17221	2.25334
124	phosphocreatine		Others	HMDB0001511	-0.72614	2.77777	0.458783	0.693065	-1.18492	1.63758
125	Pyridoxal		Others	HMDB0001545	-1.17471	1.189	-0.320043	0.256234	-0.854662	0.791506
126	CDP		Nucleotide metabolism	HMDB0001546	-0.501727	0.931727	-1.33434	2.44873	0.832612	1.00632
127	Ribose/Ribulose 5-phosphate		Pentose Phosphate Pathway	HMDB0001548/HMDB0000618	-0.235169	0.570296	-2.01411	4.65037	1.77894	3.16622
128	phosphocholine		Others	HMDB0001565	-0.324265	1.18355	-0.178822	0.26698	-0.145443	0.184515
129	N-acetylcysteine		Amino acid metabolism	HMDB0001890	-2.70731	2.61986	-2.10684	2.24831	-0.600474	0.46251
130	Butyrylcarnitine		Others	HMDB0002013	-2.75515	3.12452	-0.612823	0.712303	-2.14232	1.58336
131	Itaconic Acid		TCA metabolism	HMDB0002092	-2.44787	4.29805	-1.49883	2.72487	-0.949043	0.851056
132	acetylserine		Amino acid metabolism	HMDB0002931	-1.4037	3.37422	-0.413521	0.75188	-0.990183	1.51586
133	GSSG		Others	HMDB0003337	-0.0121213	0.0119575	0.62263	0.350172	-0.634751	0.356823
134	Na_acetylglutamine		Amino acid metabolism	HMDB0006029	-0.810351	1.91103	-0.0550041	0.0515115	-0.755347	0.855183
135	N-acetylmethionine		Amino acid metabolism	HMDB0011745	-2.53991	3.95951	-1.33115	2.47176	-1.20876	1.35144
136	methylmalonylcarnitine		Others	HMDB0013133	-2.80401	2.25053	0.644891	0.539439	-3.4489	1.7941
137	S-Adenosyl-L-methionine (SAM)		Amino acid metabolism	HMDB0038670	-0.0382991	0.103579	-1.07723	2.51495	1.03893	2.94317
138	2-hydroxyglutarate		TCA metabolism	HMDB0059655	-2.542	3.5831	-1.43802	2.41558	-1.10397	1.16151
139	glutamate		Amino acid metabolism	HMDB0060475	-1.02634	3.94808	-0.358009	0.967853	-0.668334	1.49117
140	O-succinylcarnitine		Others	HMDB0061717	-2.80401	2.25053	0.644891	0.539439	-3.4489	1.7941
