# Supplementary material for: The Legionella pneumophila effector SidL is an adenylyltransferase that modifies the glycolytic intermediate 3-phosphoglycerate
Source: Mol Cell. Author manuscript; Available in PMC 2026 Aug 3. (PMC13431035; doi:10.1016/j.molcel.2026.07.007)
Supplement: 10 — Data S3. GenBank files for the plasmids generated in this study. [file NIHMS2196818-supplement-10.xlsx]

## Sheet: Table S6
Black et al (2025)
Table S6: LC-MS analysis of metabolites from L. pneumophila-infected THP-1 cells. Related to Figs. 6, S8, and S9.
Tabs:
1-Sample key: Key to decode the naming convention for each sample with list of file names corresponding to files available on the MassIVE repository.
2-Intermediates Transition List: Masses, retention times, and collision energies for targetted multiple reaction monitoring by LC-MS.
3-Data for all transitions: Raw signal intensities from the LC-MS.
4-Selected transitions for data analysis with protein amounts determined BCA analysis for each sample.
5-Normalized Intensities: Signal intensities after blank subtraction and normalization to isotopically labeled AMP and protein amount.

## Sheet: 1-Sample key
Sample name nomenclature						Raw data file names
First character = replicate (1, 2, 3, 4)						Replicate 1	Replicate 2	Replicate 3	Replicate 4
Third character = hour (1, 3, 6, 9)						20260416_1.1a.d	20260417_2.1a.d	20260418_3.1a.d	20260418_4.1a.d
Fourth character = infection condition (a, b, c, d, e, f)						20260416_1.1b.d	20260417_2.1b.d	20260418_3.1b.d	20260418_4.1b.d
						20260416_1.1c.d	20260417_2.1c.d	20260418_3.1c.d	20260418_4.1c.d
Infection conditions		Strain				20260416_1.1d.d	20260417_2.1d.d	20260418_3.1d.d	20260418_4.1d.d
a	uninfected THP-1 cells	n/a				20260416_1.1e.d	20260417_2.1e.d	20260418_3.1e.d	20260418_4.1e.d
b	wild type L. pneumophila + pEV	TO222 Lp02 + pJB908				20260416_1.1f.d	20260417_2.1f.d	20260418_3.1f.d	20260418_4.1f.d
c	dot- L. pneumophila + pEV	TO183 Lp03 dot- + pJB908				20260416_1.3a.d	20260417_2.3a.d	20260418_3.3a.d	20260418_4.3a.d
d	ΔsidL L. pneumophila + pEV	TO4898 Lp02 ∆sidL + pJB908				20260416_1.3b.d	20260417_2.3b.d	20260418_3.3b.d	20260418_4.3b.d
e	ΔsidL L. pneumophila + p3xFLAG-SidL	TO4901 Lp02 ∆sidL + pJB245				20260416_1.3c.d	20260417_2.3c.d	20260418_3.3c.d	20260418_4.3c.d
f	ΔsidL L. pneumophila + p3xFLAG-SidL-H571A	TO4904 Lp02 ∆sidL + pJB246				20260416_1.3d.d	20260417_2.3d.d	20260418_3.3d.d	20260418_4.3d.d
						20260416_1.3e.d	20260417_2.3e.d	20260418_3.3e.d	20260418_4.3e.d
						20260416_1.3f.d	20260417_2.3f.d	20260418_3.3f.d	20260418_4.3f.d
						20260416_1.6a.d	20260417_2.6a.d	20260418_3.6a.d	20260418_4.6a.d
						20260416_1.6b.d	20260417_2.6b.d	20260418_3.6b.d	20260418_4.6b.d
						20260416_1.6c.d	20260417_2.6c.d	20260418_3.6c.d	20260418_4.6c.d
						20260416_1.6d.d	20260417_2.6d.d	20260418_3.6d.d	20260418_4.6d.d
						20260416_1.6e.d	20260417_2.6e.d	20260418_3.6e.d	20260418_4.6e.d
						20260416_1.6f.d	20260417_2.6f.d	20260418_3.6f.d	20260418_4.6f.d
						20260416_1.9a.d	20260417_2.9a.d	20260418_3.9a.d	20260418_4.9a.d
						20260416_1.9b.d	20260417_2.9b.d	20260418_3.9b.d	20260418_4.9b.d
						20260416_1.9c.d	20260417_2.9c.d	20260418_3.9c.d	20260418_4.9c.d
						20260416_1.9d.d	20260417_2.9d.d	20260418_3.9d.d	20260418_4.9d.d
						20260416_1.9e.d	20260417_2.9e.d	20260418_3.9e.d	20260418_4.9e.d
						20260416_1.9f.d	20260417_2.9f.d	20260418_3.9f.d	20260418_4.9f.d

## Sheet: 2-Intermediates Transition List
Molecule	Molecular Formula	Precursor Adduct	Precursor m/z	Product Adduct	Product m/z	Explicit Retention Time	Collision Energy (eV)
ATP	C10H16N5O13P3	[M-H]	506	[M-H]	408	16.1	25
ATP	C10H16N5O13P3	[M-H]	506	[M-H]	158.9	16.1	21
ADP	C10H15N5O10P2	[M-H]	426	[M-H]	328	14.1	80
ADP	C10H15N5O10P2	[M-H]	426	[M-H]	158.9	14.1	21
ADP	C10H15N5O10P2	[M-H]	426	[M-H]	134.1	14.1	25
AMP	C10H14N5O7P	[M-H]	346	[M-H]	134.1	10.88	17
AMP	C10H14N5O7P	[M-H]	346	[M-H]	107.1	10.88	77
AMP-13C10,15N5	C'10H14N'5O7P	[M-H]		[M-H]	144.1	10.88	17
2-AMP-3-PG	C13H19N5O13P2	[M-H]	514	[M-H]	372	16.06	25
2-AMP-3-PG	C13H19N5O13P2	[M-H]	514	[M-H]	166.9	16.06	25
2-AMP-3-PG	C13H19N5O13P2	[M-H]	514	[M-H]	78.9	16.06	41
2-AMP-Gly	C13H18N5O10P	[M-H]	434.1	[M-H]	346	13.98	41
2-AMP-Gly	C13H18N5O10P	[M-H]	434.1	[M-H]	78.8	13.98	69
2,3-BPG	C3H8O10P2	[M-H]	265	[M-H]	79	15.89	29
2-phospholactate	C3H7O6P	[M-H]	169	[M-H]	78.9	13.95	21
2-phospholactate	C3H7O6P	[M-H]	169	[M-H]	62.9	13.95	80
DHAP	C3H7O6P	[M-H]	169	[M-H]	97	9.4	68
DHAP	C3H7O6P	[M-H]	169	[M-H]	79	9.4	13
GAP	C3H7O6P	[M-H]	169	[M-H]	97	7.7	17
GAP	C3H7O6P	[M-H]	169	[M-H]	79	7.7	13
PEP	C3H5O6P	[M-H]	167	[M-H]	79	14.17	9
PEP	C3H5O6P	[M-H]	167	[M-H]	63.1	14.17	13
Pyruvate	C3H4O3	[M-H]	87	[M-H]	43.2	8.7	17
Pyruvate	C3H4O3	[M-H]	87	[M-H]	31.9	8.7	9
Glycerate	C3H6O4	[M-H]	105	[M-H]	75.1	5.5	17
Glycerate	C3H6O4	[M-H]	105	[M-H]	57.1	5.5	80
Lactate	C3H6O3	[M-H]	89	[M-H]	87.1	7	13
Lactate	C3H6O3	[M-H]	89	[M-H]	43.2	7	40
Lactate	C3H6O3	[M-H]	89	[M-H]	41.2	7	13
3-PG	C3H7O7P	[M-H]	185	[M-H]	97	13.65	40
3-PG	C3H7O7P	[M-H]	185	[M-H]	79	13.65	21
2-PG	C3H7O7P	[M-H]	185	[M-H]	97	13.65	80
2-PG	C3H7O7P	[M-H]	185	[M-H]	79	13.65	5
Glycerol-3-phosphate	C3H9O6P	[M-H]	171	[M-H]	78.9	7.3	45
Glycerol-3-phosphate	C3H9O6P	[M-H]	171	[M-H]	62.9	7.3	13
Glucose-6-phosphate	C6H13O9P	[M-H]	259	[M-H]	169	6.36	40
Glucose-6-phosphate	C6H13O9P	[M-H]	259	[M-H]	97	6.36	33
Glucose-6-phosphate	C6H13O9P	[M-H]	259	[M-H]	79	6.36	80
Glucose-1-phosphate	C6H13O9P	[M-H]	259	[M-H]	241	7.2	17
Glucose-1-phosphate	C6H13O9P	[M-H]	259	[M-H]	139	7.2	80
Glucose-1-phosphate	C6H13O9P	[M-H]	259	[M-H]	97	7.2	9
Fructose-6-phosphate	C6H13O9P	[M-H]	259	[M-H]	169	6.36	13
Fructose-6-phosphate	C6H13O9P	[M-H]	259	[M-H]	139	6.36	9
Fructose-6-phosphate	C6H13O9P	[M-H]	259	[M-H]	97	6.36	13
Fructose-1,6-bisphosphate	C6H14O12P2	[M-H]	339	[M-H]	158.9	13.7	33
Fructose-1,6-bisphosphate	C6H14O12P2	[M-H]	339	[M-H]	97	13.7	5
Fructose-1,6-bisphosphate	C6H14O12P2	[M-H]	339	[M-H]	79	13.7	5

## Sheet: 3-Data for all transitions
Molecule	Precursor Mz	Product Mz	Explicit Retention Time (RT)	1.1a	1.1b	1.1c	1.1d	1.1e	1.1f	1.3a	1.3b	1.3c	1.3d	1.3e	1.3f	1.6a	1.6b	1.6c	1.6d	1.6e	1.6f	1.9a	1.9b	1.9c	1.9d	1.9e	1.9f	2.1a	2.1b	2.1c	2.1d	2.1e	2.1f	2.3a	2.3b	2.3c	2.3d	2.3e	2.3f	2.6a	2.6b	2.6c	2.6d	2.6e	2.6f	2.9a	2.9b	2.9c	2.9d
2,3-BPG	264.952	79	15.89	5691967	685329	3393515	622024	360536	474933	5229931	87603	926354	232903	28639	146322	2447488	34647	3703433	43552	8273	30587	3396250	18009	2434557	8300	12091	6570	960928	428501	1414223	11371	17250	34181	3156874	498736	8639778	708868	75608	844909	5223545	62328	2746897	135142	13937	369977	3862224	12364	2462823	12533
2-AMP-3-PG	514.038	78.9	16.06	57943	1385710	18747	18360	6754043	12838	23336	334815	10770	7008	1045524	8250	11420	91381	13834	4164	219919	2074	13512	22868	11222	1771	135712	2568	36167	1754158	13264	5238	563373	3432	17678	1229454	13912	10994	1625632	16504	14466	64874	18336	6862	303381	7080	13382	20498	9282	1243
2-AMP-3-PG	514.038	166.9	16.06	49677	1241998	17256	13455	6291510	9881	19687	311598	9520	5831	979582	5019	11184	88756	10595	8137	214576	7858	9490	27878	9306	10276	137226	10938	41954	1642519	14724	9644	533430	7727	6339	1138395	5109	4045	1515375	5789	8434	60443	8247	5838	283551	5524	5886	25579	6235	7879
2-AMP-3-PG	514.038	372	16.06	18184	496664	3767	3315	2616964	2722	5194	128124	1597	1153	412268	503	1244	35931	3066	818	88279	104	2232	7484	1611	944	52091	693	14707	692960	3995	1187	225897	841	53	501794	1056	1356	674502	1007	2056	25359	2410	1111	113881	1052	1243	8362	548	473
2-AMP-Gly	434.072	78.8	13.98	228224	2183359	249562	274313	12219704	286821	221335	1828781	200956	259275	5139599	216400	224353	751319	207980	258630	1946470	236215	200700	530476	200426	270399	1172399	267320	131132	1922284	245042	278694	4547404	263932	79230	3063058	171585	217987	5831095	157181	161144	810201	188487	236794	2439237	222169	175918	464731	202886	229561
2-AMP-Gly	434.072	346	13.98	106108	6746116	27530	42687	51609168	23584	62775	5949416	8674	1473	19071622	910	9441	1993826	23673	28247	6471786	11991	8201	954562	11619	2992	3472320	3139	173189	6242220	26572	50664	16378984	9262	2818	10954438	2981	1114	22542482	2537	3493	2119836	15982	7974	8259574	4616	2755	801822	8402	6429
2-PG/3-PG	184.986	79	13.65	28902280	6912512	15958996	8135351	8760815	6422145	61553244	6436938	20907510	10554998	4660198	7523864	47279108	6234148	53015016	4773755	2886434	4142012	57555300	5236791	38131432	3666421	1956102	2325043	8632845	5514124	12832915	1956673	2887524	2656779	79418696	11357516	39172480	13122815	14018046	20781652	96497376	4132622	34036000	10703443	3365087	8773885	40793760	2796648	40975656	1778047
2-PG/3-PG	184.986	97	13.65	24225356	6021685	13269731	7050931	7417122	5539053	56694124	5629699	17865532	9124819	4100821	6513752	40385668	5463806	45529772	4316323	2671300	3764088	49145840	4736536	31607150	3397096	1769344	2194126	7074990	4605612	10533822	1704560	2453735	2263729	64845840	9303284	32115688	10790780	11616085	17345654	82205104	3649935	27966458	8939761	2929633	7334204	33138386	2398497	33449276	1582204
2-phospholactate	168.991	62.9	13.95	139195	33800	110247	47927	39804	40731	360219	36069	137322	52872	26457	44566	258376	27720	362792	29197	13983	21607	316035	23485	291240	17318	11658	13074	62184	36526	68370	8332	14800	15993	315107	69184	385602	79652	39883	110239	232672	27502	314282	49950	20080	65585	280139	19058	285326	13021
2-phospholactate	168.991	78.9	13.95	587157	148860	475509	200648	167815	176457	1577348	154745	601489	219183	107430	186326	1118181	117977	1596282	123910	61650	96281	1363073	107399	1282768	71546	48817	54282	265441	155947	287993	33816	56927	58904	1300271	283662	1672510	312973	153362	453812	917691	122059	1354488	212549	79807	292267	1198421	80589	1240534	56339
ADP	426.022	134.1	14.1	10527433	2436510	4683773	4180830	3280059	2926113	16533181	2824709	6665536	3550423	1891032	3652122	9546106	1481658	14294342	1379468	757971	1045333	15327395	1053718	9212739	580625	479500	443053	2060948	3057794	4157766	627279	1110879	1113132	30719430	4577445	14894782	5330548	2074643	7800074	6569643	1295701	14666288	2795021	923878	2757143	15471194	625307	10025566	315279
ADP	426.022	158.9	14.1	10108508	2418421	4590387	4117308	3311541	2934047	15959715	2807742	6673630	3583259	1874895	3527857	9621055	1473015	14185749	1388251	761623	1020723	15013616	1059145	9276252	576823	462154	428192	2097158	2996772	4090639	625212	1075360	1083562	30694550	4497458	15030472	5251909	2080252	7822686	6387138	1294266	14446856	2815463	923371	2727216	15417208	625200	9868682	295337
ADP	426.022	328	14.1	9443120	2146652	4303750	3778535	3046421	2661852	14144069	2554741	6105968	3204262	1726551	3252573	8432039	1369909	12782690	1258922	685695	919224	13231826	950837	8190285	516658	433403	394801	1948571	2806559	3753849	583494	1011444	1027375	28422236	4306383	13902236	4954393	1954878	7320775	6079507	1206542	13722635	2625569	842955	2599949	14392954	588118	8999642	287995
AMP	346.056	107.1	10.88	58866	38163	32764	64350	45882	42908	128898	61780	59062	65576	41473	68734	69925	22079	107076	26557	17095	18468	117308	26356	73089	12333	10385	12717	22704	37349	35692	15516	27619	26925	333355	52973	73927	67148	36830	96109	22314	22956	89161	29386	16799	27449	107294	8300	70691	6087
AMP	346.056	134.1	10.88	244534	156243	138531	264413	186619	176501	537915	248254	239882	277332	162221	285564	292239	91164	435009	109464	72072	74224	479202	106327	297143	54336	45813	50668	92030	148422	144702	66769	108966	108427	1376039	214101	303177	275481	142101	390366	84884	89533	369050	118310	68032	106503	436690	32258	295430	23811
ATP	505.988	158.9	16.1	124263384	35158764	103656480	45801028	33018082	35180124	134215088	11485534	98960688	18226458	5696990	16000577	115968200	5772068	126799552	4639950	2225914	4266692	125653736	3232265	110730192	1621362	1574842	1334295	61895920	36553184	76878632	2495863	3355112	4157168	134243584	25931658	145382032	32026672	5769213	48464296	133646424	5178035	120971224	16034601	1806538	20238976	123160568	1942534	106556536	1363129
ATP	505.988	408	16.1	125069112	31432598	103214080	42498652	31874052	32558634	131858112	10886977	98629008	16577231	5446854	15363540	115144312	5510143	126285448	4316039	2028948	3925033	125751616	2714592	110350288	1232055	1257194	904766	60241980	35458608	76100232	2240602	3091520	3852216	134380080	25081796	146258944	30942732	5692655	47996912	134885216	4872981	122265848	15262097	1722955	19958478	124363368	1755473	107462440	1094766
DHAP	168.991	79	9.4	45476036	10969265	8167719	18855460	25198500	18216374	26764284	27688842	10428916	51629008	17716832	23056812	18357388	6838387	20299434	5442859	3417985	3932243	25793244	3859383	15381325	3516954	2063110	2113963	9059479	42605976	17544922	3330475	16684386	5885423	36587732	47151212	58267944	54904372	31764226	83156776	34394704	4121399	40985568	24187404	8890487	15445869	37881296	5212107	31440332	4947404
DHAP	168.991	97	9.4	71337008	17234156	12740437	29568166	39262148	28649352	41812196	43365620	16030906	81661952	27132936	35289936	28496502	10409213	31326780	8420151	5274618	6090693	40001308	6055551	23588718	5547260	3254072	3361849	13949220	66110200	26681606	5400651	25359500	9196595	54601564	71550304	88288872	82903512	47656384	128154032	51298792	6501304	62075776	36480216	13545586	23273800	57317292	7992959	47771640	7524700
Fructose-1,6-bisphosphate	338.989	79	13.7	4516251	18508886	10737073	19313668	11337230	17479210	10773575	14295927	6307731	11807203	10197030	19478500	8101665	6279415	8349795	6684300	4190843	5464641	7979057	4327549	5691324	3079694	2228203	2517854	2321156	8861022	2972570	6632012	3752977	11523902	9088510	14937705	8659718	10581218	4970774	10918293	2647307	5761980	4767359	1556011	3037217	3893496	4088180	1876104	3413991	740460
Fructose-1,6-bisphosphate	338.989	97	13.7	3742170	18217292	10257458	18688600	10897014	17240564	9583074	14374632	5772295	11175306	9638593	19724226	7177804	5929022	7591615	6319205	3805012	4992107	6976463	3841575	5002299	2641850	1820072	2165127	1992971	8190705	2375314	6164435	3297923	11072655	7992707	14262001	7434099	10007392	4504166	10127803	1904218	5235344	3706490	944896	2593306	3357268	3052265	1415921	2513876	305870
Fructose-1,6-bisphosphate	338.989	158.9	13.7	472034	1663527	1017371	1826509	1067128	1594734	1054344	1381147	634175	1092244	954517	1824913	787892	602613	855166	641643	392516	520411	818511	393235	583003	273501	183928	219189	216096	812058	272380	583222	322825	1035992	919304	1421448	886056	1009172	474664	1072891	297510	524038	482357	115126	261976	373043	438196	142054	350453	31797
GAP	168.991	79	7.7	1246103	401121	427040	612759	729404	546898	840957	593562	716903	779997	442010	453594	491519	246679	610836	324032	170199	199151	697695	217112	718388	127774	158475	107646	265310	807119	517229	100701	281207	159166	20878682	594333	1030767	631389	420771	584654	1428419	298346	871871	360841	313563	476520	726323	180635	998513	154108
GAP	168.991	97	7.7	417012	143290	102453	217756	267284	228434	272229	300535	132926	451804	187595	247849	227994	98573	201908	76019	63852	61191	201933	66916	164408	71407	47935	51956	255258	471260	210268	59467	199638	85374	31051096	182693	241857	181137	231779	133385	407086	56594	132065	128124	84384	85425	168187	53108	323045	74644
Glucose-1-phosphate	259.022	97	7.2	1254715	1220326	1957678	1250957	838277	1085521	1336559	477164	1686232	159556	212355	431714	1454566	180959	1071484	210416	290778	281180	647513	217348	1210819	270003	128412	247581	809858	584954	667012	432415	363628	536281	217254	18524	107516	21510	13294	27982	243631	130619	13562	17521	42741	13433	53754	52638	24471	77876
Glucose-1-phosphate	259.022	139	7.2	141367	145015	224783	151806	102879	132757	174668	65562	191537	25943	39135	58006	176205	33655	140082	29193	37420	35686	79813	30579	133348	36204	20348	35298	93930	71479	62842	44074	44722	58327	1636	4582	11354	4704	5403	6298	39169	20322	2754	6614	12020	4642	5672	12027	6343	20635
Glucose-1-phosphate	259.022	241	7.2	104736	93278	158954	101457	72375	88672	133180	61351	176473	36993	35880	52888	144515	32871	145240	33923	37628	37574	68640	36608	105343	38463	21950	33255	53601	68269	51527	27591	34265	39377	832	3374	6840	3180	2737	7090	54601	23389	2898	4292	13311	2207	1435	13162	8209	23871
G6P/F6P	259.022	79	6.36	466794	199555	388293	226817	233559	177746	710919	179913	351389	253877	166242	199130	396507	170204	643636	116923	87738	107192	661653	103306	354310	96667	71601	65907	202102	215258	102914	61889	60552	80975	447610	337839	711191	334820	236277	477108	428414	84411	328414	218105	100443	210173	475796	76498	322958	53311
G6P/F6P	259.022	97	6.36	638530	264986	511970	269523	276993	194394	969123	203201	415500	258334	180684	238860	516170	203131	837833	132207	113664	119920	789528	126599	466536	122757	93327	67421	260695	248058	108453	78401	64000	98539	573895	374712	894036	390481	272610	505851	486003	92713	362139	252314	103922	242235	560768	85440	368536	61082
G6P/F6P	259.022	169	6.36	75881	38852	68092	37643	36041	28076	116995	30019	51747	34210	23977	32802	65054	21748	83685	23468	18542	19080	82684	17682	60361	17926	18455	12887	26508	34062	19530	9466	10298	13041	66795	48866	103426	48862	36071	60850	31688	16161	36433	36362	18626	34428	61472	14929	38983	18130
Glycerate	105.019	57.1	5.5	34538	11351	15762	14659	16644	14529	46062	23771	32071	25418	28309	31915	33940	38278	43233	25274	29333	23767	44947	18304	37299	23525	18604	17339	35421	14681	14762	6975	8156	7461	26775	18241	48853	19065	16610	33706	70669	18203	39011	26417	16595	20510	35258	9479	25777	16424
Glycerate	105.019	75.1	5.5	66592	17847	28176	27265	31311	23319	90859	43078	63296	48443	53132	64720	67994	75143	90687	47218	55630	44891	90854	34199	74162	44306	33377	30839	50584	28101	27145	8786	12519	10498	55368	32834	98152	36562	31900	65276	143713	32092	79884	54148	31925	36784	71945	16989	51856	29042
Glycerol-3-phosphate	171.006	62.9	7.3	2183627	498639	1222822	681733	532704	608284	2566593	454702	1629877	424941	294960	529372	1872850	243203	2759258	217372	171413	224410	1450695	221422	2181340	185182	133401	151277	789830	541583	1078250	111664	159962	221714	369437	231477	1336091	248382	181877	189528	1616911	227154	973637	166193	109004	184263	785346	115085	1117740	89890
Glycerol-3-phosphate	171.006	78.9	7.3	9456806	2174888	5270751	2969869	2344905	2635020	11242870	1993326	7060031	1863548	1294311	2321046	8184507	1061832	11959770	943910	747787	970945	6255913	971105	9491825	792949	571367	656101	3363802	2357104	4640925	501627	696543	959903	1635294	1009413	5679887	1076332	789638	781947	6889750	973285	4204576	706087	483648	803505	3365438	511776	4784114	377050
Lactate	89.0244	41.2	7	700756	465431	754459	476525	420059	449678	938808	425963	1043927	333657	514671	607395	962871	891949	1184401	403434	852995	582859	860385	556147	1287008	891275	568705	956963	440878	356700	680403	233437	344597	348954	168869	186964	443122	215995	227862	144372	1766774	192537	500595	321971	225850	218438	624407	232606	513101	402104
Lactate	89.0244	43.2	7	5353914	3526940	5701698	3605499	3086130	3422015	7300951	3248935	8021531	2569327	3857860	4629614	7291503	6774547	9084381	3106496	6414633	4334797	6549182	4295025	9754649	6671285	4352168	7314440	3241167	2671065	5059301	1709397	2621291	2599179	1296491	1385489	3393110	1610984	1774189	1086812	13289379	1466600	3785880	2442117	1699493	1664537	4752386	1778431	3870345	3043826
Lactate	89.0244	87.1	7	208297	137028	216952	138784	118425	132639	282264	124944	301749	103308	146236	178945	280613	247691	342768	122492	241419	163756	248180	168597	373375	254870	168215	274875	121694	99260	188419	63279	97806	99730	48119	51529	133228	61173	68765	40530	485387	56793	138005	90856	63656	61599	180128	65927	148003	114114
PEP	166.975	63.1	14.17	2626117	579299	1449189	873889	827430	543619	6397019	658230	2050097	1060196	521923	873503	4656737	368112	5342434	367603	157426	231789	5976373	260957	3804264	152166	108532	108350	899057	505204	1148688	95804	223037	204741	6440339	1190013	3394990	1308890	1082519	1992031	7702655	310119	3128869	961430	338081	772502	3870001	218045	3501038	121870
PEP	166.975	79	14.17	12577652	2673678	6840478	4066148	3791048	2578630	34872652	3023135	9715851	4958616	2399038	4005073	23982076	1694726	27675164	1712164	743724	1069244	31353096	1205596	18912412	721894	509986	515743	3986359	2288855	5230712	451674	1007969	946437	30362894	5367346	15810301	5906582	4757728	9030865	37474640	1431094	14490502	4289381	1517351	3437617	18169830	1002913	16320769	565776
Pyruvate	87.0088	31.9	8.7	2821167	658326	1264931	1058498	1586918	1263133	3437057	3583815	3290504	2630541	4869273	5433497	2352938	10378925	5164156	3881356	7624655	4021896	2624751	5992783	4342708	9148348	6171005	5290010	1501976	2312347	2070058	417261	819457	535401	2842500	1130003	2772290	1869740	1922498	2436567	8949009	1079705	2431777	6626743	2664773	2217526	2108657	2561240	3035768	3953129
Pyruvate	87.0088	43.2	8.7	188121	49228	85020	75711	107545	89529	263727	254663	223461	193943	337308	360369	173946	703724	365621	277339	520741	278655	185577	458724	305769	687106	411410	384391	82592	145368	127291	26659	48420	31387	164956	61003	156455	105225	107966	140056	514997	65362	141113	418246	160543	122955	120491	147955	190771	227068
AMP-13C10,15N5	361.075	144.1	10.88	2220	2101	1081	3718	3500	2644	3778	9117	1914	11083	8909	11669	2432	7031	3866	9277	8184	6512	3443	10852	2809	6352	8191	5817	994	2114	972	1490	2258	1602	7128	9811	2351	10235	4814	8551	1399	5604	2800	4890	7343	4297	3222	3206	2374	3330
Transitions selected for analysis
[truncated: 50 more columns]

## Sheet: 4-Select Transitions
Molecule	Precursor Mz	Product Mz	Explicit Retention Time (RT)	1.1a	1.1b	1.1c	1.1d	1.1e	1.1f	1.3a	1.3b	1.3c	1.3d	1.3e	1.3f	1.6a	1.6b	1.6c	1.6d	1.6e	1.6f	1.9a	1.9b	1.9c	1.9d	1.9e	1.9f	2.1a	2.1b	2.1c	2.1d	2.1e	2.1f	2.3a	2.3b	2.3c	2.3d	2.3e	2.3f	2.6a	2.6b	2.6c	2.6d	2.6e	2.6f	2.9a	2.9b	2.9c	2.9d
2,3-BPG	264.952	79	15.89	5691967	685329	3393515	622024	360536	474933	5229931	87603	926354	232903	28639	146322	2447488	34647	3703433	43552	8273	30587	3396250	18009	2434557	8300	12091	6570	960928	428501	1414223	11371	17250	34181	3156874	498736	8639778	708868	75608	844909	5223545	62328	2746897	135142	13937	369977	3862224	12364	2462823	12533
2-AMP-3-PG	514.038	166.9	16.06	49677	1241998	17256	13455	6291510	9881	19687	311598	9520	5831	979582	5019	11184	88756	10595	8137	214576	7858	9490	27878	9306	10276	137226	10938	41954	1642519	14724	9644	533430	7727	6339	1138395	5109	4045	1515375	5789	8434	60443	8247	5838	283551	5524	5886	25579	6235	7879
2-AMP-Gly	434.072	346	13.98	106108	6746116	27530	42687	51609168	23584	62775	5949416	8674	1473	19071622	910	9441	1993826	23673	28247	6471786	11991	8201	954562	11619	2992	3472320	3139	173189	6242220	26572	50664	16378984	9262	2818	10954438	2981	1114	22542482	2537	3493	2119836	15982	7974	8259574	4616	2755	801822	8402	6429
2-PG/3-PG	184.986	97	13.65	24225356	6021685	13269731	7050931	7417122	5539053	56694124	5629699	17865532	9124819	4100821	6513752	40385668	5463806	45529772	4316323	2671300	3764088	49145840	4736536	31607150	3397096	1769344	2194126	7074990	4605612	10533822	1704560	2453735	2263729	64845840	9303284	32115688	10790780	11616085	17345654	82205104	3649935	27966458	8939761	2929633	7334204	33138386	2398497	33449276	1582204
2-phospholactate	168.991	78.9	13.95	587157	148860	475509	200648	167815	176457	1577348	154745	601489	219183	107430	186326	1118181	117977	1596282	123910	61650	96281	1363073	107399	1282768	71546	48817	54282	265441	155947	287993	33816	56927	58904	1300271	283662	1672510	312973	153362	453812	917691	122059	1354488	212549	79807	292267	1198421	80589	1240534	56339
ADP	426.022	134.1	14.1	10527433	2436510	4683773	4180830	3280059	2926113	16533181	2824709	6665536	3550423	1891032	3652122	9546106	1481658	14294342	1379468	757971	1045333	15327395	1053718	9212739	580625	479500	443053	2060948	3057794	4157766	627279	1110879	1113132	30719430	4577445	14894782	5330548	2074643	7800074	6569643	1295701	14666288	2795021	923878	2757143	15471194	625307	10025566	315279
AMP	346.056	134.1	10.88	244534	156243	138531	264413	186619	176501	537915	248254	239882	277332	162221	285564	292239	91164	435009	109464	72072	74224	479202	106327	297143	54336	45813	50668	92030	148422	144702	66769	108966	108427	1376039	214101	303177	275481	142101	390366	84884	89533	369050	118310	68032	106503	436690	32258	295430	23811
ATP	505.988	158.9	16.1	124263384	35158764	103656480	45801028	33018082	35180124	134215088	11485534	98960688	18226458	5696990	16000577	115968200	5772068	126799552	4639950	2225914	4266692	125653736	3232265	110730192	1621362	1574842	1334295	61895920	36553184	76878632	2495863	3355112	4157168	134243584	25931658	145382032	32026672	5769213	48464296	133646424	5178035	120971224	16034601	1806538	20238976	123160568	1942534	106556536	1363129
DHAP	168.991	97	9.4	71337008	17234156	12740437	29568166	39262148	28649352	41812196	43365620	16030906	81661952	27132936	35289936	28496502	10409213	31326780	8420151	5274618	6090693	40001308	6055551	23588718	5547260	3254072	3361849	13949220	66110200	26681606	5400651	25359500	9196595	54601564	71550304	88288872	82903512	47656384	128154032	51298792	6501304	62075776	36480216	13545586	23273800	57317292	7992959	47771640	7524700
Fructose-1,6-bisphosphate	338.989	79	13.7	4516251	18508886	10737073	19313668	11337230	17479210	10773575	14295927	6307731	11807203	10197030	19478500	8101665	6279415	8349795	6684300	4190843	5464641	7979057	4327549	5691324	3079694	2228203	2517854	2321156	8861022	2972570	6632012	3752977	11523902	9088510	14937705	8659718	10581218	4970774	10918293	2647307	5761980	4767359	1556011	3037217	3893496	4088180	1876104	3413991	740460
GAP	168.991	79	7.7	1246103	401121	427040	612759	729404	546898	840957	593562	716903	779997	442010	453594	491519	246679	610836	324032	170199	199151	697695	217112	718388	127774	158475	107646	265310	807119	517229	100701	281207	159166	20878682	594333	1030767	631389	420771	584654	1428419	298346	871871	360841	313563	476520	726323	180635	998513	154108
Glucose-1-phosphate	259.022	241	7.2	104736	93278	158954	101457	72375	88672	133180	61351	176473	36993	35880	52888	144515	32871	145240	33923	37628	37574	68640	36608	105343	38463	21950	33255	53601	68269	51527	27591	34265	39377	832	3374	6840	3180	2737	7090	54601	23389	2898	4292	13311	2207	1435	13162	8209	23871
G6P/F6P	259.022	79	6.36	466794	199555	388293	226817	233559	177746	710919	179913	351389	253877	166242	199130	396507	170204	643636	116923	87738	107192	661653	103306	354310	96667	71601	65907	202102	215258	102914	61889	60552	80975	447610	337839	711191	334820	236277	477108	428414	84411	328414	218105	100443	210173	475796	76498	322958	53311
Glycerate	105.019	75.1	5.5	66592	17847	28176	27265	31311	23319	90859	43078	63296	48443	53132	64720	67994	75143	90687	47218	55630	44891	90854	34199	74162	44306	33377	30839	50584	28101	27145	8786	12519	10498	55368	32834	98152	36562	31900	65276	143713	32092	79884	54148	31925	36784	71945	16989	51856	29042
Glycerol-3-phosphate	171.006	78.9	7.3	9456806	2174888	5270751	2969869	2344905	2635020	11242870	1993326	7060031	1863548	1294311	2321046	8184507	1061832	11959770	943910	747787	970945	6255913	971105	9491825	792949	571367	656101	3363802	2357104	4640925	501627	696543	959903	1635294	1009413	5679887	1076332	789638	781947	6889750	973285	4204576	706087	483648	803505	3365438	511776	4784114	377050
Lactate	89.0244	43.2	7	5353914	3526940	5701698	3605499	3086130	3422015	7300951	3248935	8021531	2569327	3857860	4629614	7291503	6774547	9084381	3106496	6414633	4334797	6549182	4295025	9754649	6671285	4352168	7314440	3241167	2671065	5059301	1709397	2621291	2599179	1296491	1385489	3393110	1610984	1774189	1086812	13289379	1466600	3785880	2442117	1699493	1664537	4752386	1778431	3870345	3043826
PEP	166.975	79	14.17	12577652	2673678	6840478	4066148	3791048	2578630	34872652	3023135	9715851	4958616	2399038	4005073	23982076	1694726	27675164	1712164	743724	1069244	31353096	1205596	18912412	721894	509986	515743	3986359	2288855	5230712	451674	1007969	946437	30362894	5367346	15810301	5906582	4757728	9030865	37474640	1431094	14490502	4289381	1517351	3437617	18169830	1002913	16320769	565776
Pyruvate	87.0088	31.9	8.7	2821167	658326	1264931	1058498	1586918	1263133	3437057	3583815	3290504	2630541	4869273	5433497	2352938	10378925	5164156	3881356	7624655	4021896	2624751	5992783	4342708	9148348	6171005	5290010	1501976	2312347	2070058	417261	819457	535401	2842500	1130003	2772290	1869740	1922498	2436567	8949009	1079705	2431777	6626743	2664773	2217526	2108657	2561240	3035768	3953129
AMP-13C10,15N5	361.075	144.1	10.88	2220	2101	1081	3718	3500	2644	3778	9117	1914	11083	8909	11669	2432	7031	3866	9277	8184	6512	3443	10852	2809	6352	8191	5817	994	2114	972	1490	2258	1602	7128	9811	2351	10235	4814	8551	1399	5604	2800	4890	7343	4297	3222	3206	2374	3330
			Protein mass (µg)	798.517	709.979	711.344	694.513	668.695	669.195	799.176	523.353	728.387	507.399	450.39	535.003	841.329	417.94	726.597	393.996	394.828	409.489	733.956	361.972	733.05	329.166	334.828	389.304	743.531	661.081	739.818	641.084	601.539	626.541	617.919	349.996	671.909	360.23	477.438	508.48	722.494	391.798	698.9	375.677	321.615	337.439	780.6	309.502	717.85	330.977
[truncated: 67 more columns]

## Sheet: 5-Normalized Data
Molecule	Precursor Mz	Product Mz	Explicit Retention Time (RT)	1.1a	1.1b	1.1c	1.1d	1.1e	1.1f	1.3a	1.3b	1.3c	1.3d	1.3e	1.3f	1.6a	1.6b	1.6c	1.6d	1.6e	1.6f	1.9a	1.9b	1.9c	1.9d	1.9e	1.9f	2.1a	2.1b	2.1c	2.1d	2.1e	2.1f	2.3a	2.3b	2.3c	2.3d	2.3e	2.3f	2.6a	2.6b	2.6c	2.6d	2.6e	2.6f	2.9a	2.9b	2.9c	2.9d
2,3-BPG	264.952	79	15.89	3.21089	0.459439	4.41311	0.240889	0.154047	0.268422	1.73217	0.01836	0.664466	0.041416	0.00713741	0.023438	1.19617	0.0117906	1.31841	0.0119154	0.00256029	0.0114704	1.34398	0.00458463	1.18232	0.00396966	0.00440863	0.0029012	1.30019	0.306614	1.96665	0.0119041	0.0126999	0.0340544	0.716734	0.145243	5.4694	0.192264	0.0328961	0.194321	5.16789	0.0283872	1.40368	0.0735643	0.00590146	0.255161	1.53562	0.0124604	1.44517	0.0113714
2-AMP-3-PG	514.038	166.9	16.06	0.0280232	0.832625	0.0224406	0.00521067	2.68818	0.00558453	0.00652041	0.0653052	0.00682862	0.0010369	0.244131	0.000803947	0.00546598	0.0302042	0.00377177	0.0022262	0.066406	0.00294683	0.00375542	0.00709703	0.00451936	0.00491472	0.0500354	0.00483003	0.056766	1.17531	0.0204755	0.0100961	0.392726	0.00769838	0.0014392	0.331525	0.00323424	0.00109711	0.659321	0.00133141	0.00834414	0.0275287	0.00421427	0.00317791	0.120066	0.00380972	0.00234027	0.0257784	0.00365866	0.00714874
2-AMP-Gly	434.072	346	13.98	0.0598565	4.52254	0.0358015	0.0165312	22.0511	0.0133292	0.0207913	1.24689	0.00622179	0.000261936	4.75303	0.000145764	0.00461412	0.67851	0.00842748	0.0077281	2.00286	0.00449674	0.00324534	0.243007	0.00564265	0.00143099	1.26608	0.00138613	0.234334	4.46663	0.0369516	0.0530393	12.0587	0.00922769	0.000639797	3.19016	0.00188712	0.000302147	9.80796	0.000583485	0.00345579	0.965476	0.00816691	0.00434063	3.49742	0.0031835	0.00109539	0.808073	0.00493024	0.00583313
2-PG/3-PG	184.986	97	13.65	13.6657	4.03689	17.2567	2.73059	3.16913	3.13055	18.7773	1.17988	12.8148	1.62262	1.02201	1.04338	19.7378	1.85936	16.2084	1.1809	0.826702	1.41157	19.4482	1.2058	15.3497	1.62473	0.645139	0.968887	9.57283	3.29555	14.6486	1.78448	1.80651	2.25534	14.7226	2.70931	20.3308	2.92675	5.05402	3.98933	81.3293	1.66236	14.2911	4.86634	1.24052	5.05815	13.1758	2.4172	19.6278	1.43556
2-phospholactate	168.991	78.9	13.95	0.331221	0.0997945	0.618377	0.0777043	0.0717026	0.0997297	0.522424	0.0324317	0.431443	0.0389762	0.0267737	0.0298458	0.546491	0.0401482	0.568269	0.0339005	0.0190792	0.0361063	0.539401	0.0273411	0.622963	0.0342184	0.0177997	0.02397	0.359156	0.111588	0.400489	0.0354014	0.0419113	0.0586858	0.295213	0.0826084	1.05878	0.0848866	0.066726	0.104372	0.907914	0.0555916	0.692153	0.115701	0.0337933	0.201567	0.476492	0.0812173	0.727938	0.0511172
ADP	426.022	134.1	14.1	5.93862	1.63342	6.09102	1.6191	1.40148	1.65378	5.47586	0.592007	4.78113	0.631354	0.471283	0.584999	4.66549	0.504216	5.08872	0.377409	0.234574	0.39201	6.06542	0.26825	4.47407	0.277696	0.174836	0.195644	2.78857	2.18801	5.78188	0.656688	0.817861	1.10901	6.97452	1.33305	9.42912	1.44579	0.902652	1.79394	6.49965	0.590125	7.49457	1.52146	0.391205	1.90151	6.15134	0.630182	5.88294	0.286057
AMP	346.056	134.1	10.88	0.137944	0.104744	0.180153	0.102398	0.079737	0.0997546	0.17816	0.0520295	0.172065	0.0493166	0.0404287	0.0457418	0.142827	0.0310236	0.154861	0.0299483	0.0223045	0.0278347	0.189632	0.0270682	0.144304	0.0259874	0.0167044	0.0223741	0.124521	0.106203	0.201226	0.0698994	0.0802238	0.108025	0.312415	0.0623508	0.191926	0.0747178	0.0618264	0.0897803	0.0839796	0.0407777	0.188587	0.0644018	0.0288074	0.0734515	0.173628	0.0325095	0.173357	0.0216041
ATP	505.988	158.9	16.1	70.0981	23.5702	134.8	17.7372	14.1077	19.8831	44.4526	2.40716	70.9837	3.24112	1.4198	2.56298	56.6774	1.96427	45.1401	1.26944	0.688866	1.60005	49.7242	0.822853	53.775	0.775452	0.57422	0.589201	83.7484	26.1557	106.909	2.61288	2.47013	4.14177	30.4786	7.55185	92.0339	8.68649	2.51012	11.1463	132.223	2.35833	61.8171	8.72841	0.764957	13.9581	48.9686	1.95768	62.5267	1.23679
DHAP	168.991	97	9.4	40.2419	11.5536	16.5683	11.4508	16.7756	16.192	13.8484	9.08864	11.4988	14.5215	6.76206	5.65277	13.9272	3.54231	11.1522	2.30367	1.63237	2.28407	15.8295	1.54159	11.4556	2.6531	1.1865	1.48453	18.874	47.3052	37.104	5.65385	18.6704	9.16253	12.3967	20.837	55.8911	22.4856	20.7347	29.4742	50.7522	2.96101	31.7211	19.8579	5.73572	16.0512	22.7893	8.05527	28.0321	6.82728
Fructose-1,6-bisphosphate	338.989	79	13.7	2.54766	12.4082	13.9631	7.47954	4.84408	9.87888	3.56825	2.99617	4.52448	2.09962	2.5413	3.12008	3.95954	2.13692	2.97249	1.82876	1.29696	2.04929	3.15751	1.10168	2.76393	1.47293	0.812448	1.11184	3.14065	6.34051	4.13372	6.94295	2.76305	11.4812	2.06345	4.35018	5.48202	2.86991	2.16272	2.5111	2.6191	2.62428	2.43615	0.847012	1.28607	2.68521	1.62546	1.89073	2.00331	0.671831
GAP	168.991	79	7.7	0.702938	0.268908	0.555345	0.237301	0.311654	0.309095	0.278528	0.1244	0.514229	0.138703	0.110158	0.072657	0.240221	0.0839462	0.217455	0.0886519	0.0526724	0.0746836	0.276095	0.0552712	0.348878	0.0611107	0.0577832	0.0475346	0.358978	0.577535	0.71927	0.105422	0.207033	0.158576	4.74028	0.173082	0.652525	0.17125	0.183072	0.134465	1.4132	0.135881	0.445532	0.196423	0.132775	0.32864	0.288786	0.182043	0.585921	0.139825
Glucose-1-phosphate	259.022	241	7.2	0.0590825	0.0625328	0.206712	0.0392909	0.0309238	0.0501155	0.0441098	0.012858	0.126583	0.00657828	0.00894201	0.00847164	0.0706291	0.0111862	0.0517048	0.00928099	0.0116449	0.0140906	0.0271625	0.00931947	0.0511588	0.0183958	0.00800342	0.0146848	0.072525	0.0488499	0.0716545	0.0288846	0.0252269	0.0392311	0.000188897	0.00098258	0.00433005	0.000862501	0.00119084	0.00163063	0.0540193	0.0106525	0.0014809	0.00233634	0.00563639	0.00152209	0.000570555	0.0132646	0.00481699	0.0216585
G6P/F6P	259.022	79	6.36	0.263323	0.13378	0.504957	0.0878386	0.0997932	0.100458	0.235459	0.0377065	0.252048	0.0451457	0.0414308	0.0318968	0.193786	0.0579214	0.229131	0.031989	0.0271528	0.0401981	0.261832	0.0262991	0.172067	0.0462331	0.0261072	0.0291034	0.273455	0.154028	0.143114	0.0647906	0.0445801	0.080675	0.101625	0.0983859	0.450218	0.0908121	0.102801	0.10973	0.42385	0.0384449	0.167822	0.118725	0.0425314	0.144949	0.189176	0.0770944	0.18951	0.0483699
Glycerate	105.019	75.1	5.5	0.0375652	0.0119645	0.0366416	0.0105588	0.0133783	0.0131794	0.0300929	0.00902836	0.0454017	0.00861438	0.0132415	0.0103669	0.0332308	0.0255716	0.0322842	0.0129184	0.0172161	0.0168346	0.0359531	0.0087062	0.036016	0.0211903	0.0121699	0.013618	0.0684428	0.0201077	0.0377484	0.00919792	0.00921684	0.0104591	0.0125707	0.00956196	0.062135	0.00991659	0.0138793	0.0150128	0.142182	0.0146163	0.0408213	0.0294754	0.0135183	0.0253687	0.0286053	0.0171215	0.0304288	0.0263502
Glycerol-3-phosphate	171.006	78.9	7.3	5.33467	1.45803	6.85436	1.15013	1.00191	1.48926	3.72368	0.417765	5.0641	0.331385	0.322568	0.371787	4.00003	0.361347	4.25762	0.258244	0.231422	0.364114	2.47562	0.247219	4.60961	0.379245	0.208332	0.289723	4.5514	1.68663	6.45377	0.525145	0.512815	0.956347	0.371276	0.293962	3.59564	0.29193	0.343562	0.17984	6.81635	0.443281	2.14857	0.384357	0.204795	0.55415	1.3381	0.515766	2.80729	0.342103
Lactate	89.0244	43.2	7	3.02019	2.36443	7.41479	1.39629	1.31862	1.93405	2.4181	0.680917	5.75378	0.456891	0.961455	0.741575	3.56359	2.30542	3.234	0.849906	1.98517	1.62559	2.59167	1.0934	4.73725	3.19069	1.58689	3.22993	4.38547	1.91128	7.03557	1.78954	1.92987	2.58955	0.294354	0.403484	2.148	0.436942	0.771928	0.249956	13.1478	0.667961	1.93461	1.32936	0.71963	1.14798	1.88955	1.7923	2.27109	2.76171
PEP	166.975	79	14.17	7.09517	1.79241	8.89572	1.57468	1.61981	1.45739	11.55	0.633594	6.9691	0.881766	0.597888	0.641535	11.7208	0.576725	9.85223	0.468431	0.230164	0.400977	12.4072	0.306914	9.18462	0.345261	0.185951	0.227743	5.39375	1.63779	7.27394	0.47285	0.742095	0.942931	6.89357	1.56309	10.0087	1.60202	2.07003	2.07701	37.0754	0.65179	7.40475	2.33492	0.642505	2.37081	7.22432	1.01073	9.57693	0.513337
Pyruvate	87.0088	31.9	8.7	1.59145	0.441336	1.64498	0.409921	0.678045	0.713896	1.13837	0.751102	2.36025	0.467776	1.21352	0.870341	1.14996	3.53201	1.83842	1.0619	2.35964	1.50825	1.03868	1.52561	2.10899	4.3754	2.25007	2.33598	2.03225	1.6546	2.87867	0.436824	0.603307	0.533418	0.645359	0.329081	1.75499	0.507123	0.836456	0.560386	8.85367	0.49175	1.24265	3.60726	1.12837	1.52935	0.838401	2.58121	1.78137	3.58673
[truncated: 50 more columns]
